# Supplementary material for: Utilising multi-modal data-driven network analysis to identify monotherapy and combinational therapy targets in SOX2-dependent squamous cell lung cancer
Source: Commun Chem. 2025 Dec 12;8:401. doi: 10.1038/s42004-025-01778-7 (PMC12717043; doi:10.1038/s42004-025-01778-7)
Supplement: Supplementary file 6 — Supplementary Data3 [file 42004_2025_1778_MOESM6_ESM.xlsx]

## Sheet: LUSC_RWR_Centrality_SOX2_old_dr
drugbank_id	Disease	Number__Drug_Target_proteins	Number_of_core_proteins	Distance	Proximity_score(Nom)	Drug Name	Type	Group	ATC Codes	Categories	InChikey	InChi	SMILES	Indication
DB12147	LUSC	9	166	0.222222	-7.6632	Erdafitinib	small molecule	approved|investigational		Antineoplastic Agents|Cytochrome P-450 CYP2C9 Substrates|Cytochrome P-450 CYP3A Substrates|Cytochrome P-450 CYP3A4 Substrates|Cytochrome P-450 Substrates|Heterocyclic Compounds, Fused-Ring|OCT2 Inhibitors|P-glycoprotein inhibitors|P-glycoprotein substrates|Receptors, Fibroblast Growth Factor, antagonists & inhibitors|Tumor Suppressor Proteins|Tyrosine Kinase Inhibitors	OLAHOMJCDNXHFI-UHFFFAOYSA-N	InChI=1S/C25H30N6O2/c1-17(2)26-8-9-31(20-10-21(32-4)13-22(11-20)33-5)19-6-7-23-24(12-19)29-25(15-27-23)18-14-28-30(3)16-18/h6-7,10-17,26H,8-9H2,1-5H3	COC1=CC(=CC(OC)=C1)N(CCNC(C)C)C1=CC=C2N=CC(=NC2=C1)C1=CN(C)N=C1	Erdafitinib is a pan-fibroblast growth factor receptor (FGFR) tyrosine kinase inhibitor [FDA Label][A177109, A177112, A177115] that is indicated for the treatment of adult patients with locally advanced or metastatic urothelial carcinoma that has:_x000D_ i) susceptible FGFR3 or FGFR2 genetic alterations and has [FDA Label],_x000D_ ii) progressed during or following at least one line of prior plat…
DB05146	LUSC	4	166	0	-6.92762	XL820	small molecule	investigational						Investigated for use/treatment in solid tumors.
DB12072	LUSC	3	166	0	-6.59995	Orantinib	small molecule	investigational		Acids, Acyclic|Enzyme Inhibitors|Fatty Acids|Fatty Acids, Volatile|Heterocyclic Compounds, Fused-Ring|Lipids|Protein Kinase Inhibitors	NHFDRBXTEDBWCZ-ZROIWOOFSA-N	InChI=1S/C18H18N2O3/c1-10-12(7-8-17(21)22)11(2)19-16(10)9-14-13-5-3-4-6-15(13)20-18(14)23/h3-6,9,19H,7-8H2,1-2H3,(H,20,23)(H,21,22)/b14-9-	CC1=C(CCC(O)=O)C(C)=C(N1)\C=C1/C(=O)NC2=CC=CC=C12
DB11886	LUSC	2	166	0	-6.47574	Infigratinib	small molecule	investigational		Antineoplastic Agents|Benzene Derivatives|Receptor, Fibroblast Growth Factor, Type 1, antagonists & inhibitors	QADPYRIHXKWUSV-UHFFFAOYSA-N	InChI=1S/C26H31Cl2N7O3/c1-5-34-10-12-35(13-11-34)18-8-6-17(7-9-18)31-21-15-22(30-16-29-21)33(2)26(36)32-25-23(27)19(37-3)14-20(38-4)24(25)28/h6-9,14-16H,5,10-13H2,1-4H3,(H,32,36)(H,29,30,31)	CCN1CCN(CC1)C1=CC=C(NC2=CC(=NC=N2)N(C)C(=O)NC2=C(Cl)C(OC)=CC(OC)=C2Cl)C=C1
DB02058	LUSC	2	166	0	-6.29114	3-[4-(1-formylpiperazin-4-yl)-benzylidenyl]-2-indolinone	small molecule	experimental		Tyrosine Kinase Inhibitors	AZGZGRJOCKSSHA-UHFFFAOYSA-N	InChI=1S/C20H21N3O2/c24-14-22-9-11-23(12-10-22)16-7-5-15(6-8-16)13-18-17-3-1-2-4-19(17)21-20(18)25/h1-8,14,18H,9-13H2,(H,21,25)	[H]N1C(=O)C(CC2=CC=C(C=C2)N2CCN(CC2)C=O)C2=CC=CC=C12
DB00619	LUSC	27	166	0.666667	-5.82253	Imatinib	small molecule	approved	L01XE01	Acids, Carbocyclic|Amides|Antineoplastic Agents|Antineoplastic and Immunomodulating Agents|BCRP/ABCG2 Inhibitors|BCRP/ABCG2 Substrates|Benzamides and benzamide derivatives|Benzene Derivatives|Benzoates|BSEP/ABCB11 Substrates|Cardiotoxic antineoplastic agents|Cytochrome P-450 CYP1A2 Substrates|Cytochrome P-450 CYP2C19 Substrates|Cytochrome P-450 CYP2C8 Substrates|Cytochrome P-450 CYP2C9 Inhibitors…	KTUFNOKKBVMGRW-UHFFFAOYSA-N	InChI=1S/C29H31N7O/c1-21-5-10-25(18-27(21)34-29-31-13-11-26(33-29)24-4-3-12-30-19-24)32-28(37)23-8-6-22(7-9-23)20-36-16-14-35(2)15-17-36/h3-13,18-19H,14-17,20H2,1-2H3,(H,32,37)(H,31,33,34)	CN1CCN(CC2=CC=C(C=C2)C(=O)NC2=CC(NC3=NC=CC(=N3)C3=CN=CC=C3)=C(C)C=C2)CC1	For the treatment of Philadelphia chromosome positive chronic myeloid leukemia (Ph+ CML), Ph+ acute lymphoblastic leukaemia, myelodysplastic/myeloproliferative diseases, aggressive systemic mastocytosis, hypereosinophilic syndrome and/or chronic eosinophilic leukemia (CEL), dermatofibrosarcoma protuberans, and malignant gastrointestinal stromal tumors (GIST).
DB00398	LUSC	27	166	0.62963	-5.73822	Sorafenib	small molecule	approved|investigational	L01XE05	Antineoplastic Agents|Antineoplastic and Immunomodulating Agents|BCRP/ABCG2 Inhibitors|BCRP/ABCG2 Substrates|Benzene Derivatives|Cytochrome P-450 CYP1A2 Substrates|Cytochrome P-450 CYP2B6 Inhibitors|Cytochrome P-450 CYP2B6 Inhibitors (moderate)|Cytochrome P-450 CYP2C19 Inhibitors|Cytochrome P-450 CYP2C19 inhibitors (strength unknown)|Cytochrome P-450 CYP2C8 Inhibitors|Cytochrome P-450 CYP2C8 Inhi…	MLDQJTXFUGDVEO-UHFFFAOYSA-N	InChI=1S/C21H16ClF3N4O3/c1-26-19(30)18-11-15(8-9-27-18)32-14-5-2-12(3-6-14)28-20(31)29-13-4-7-17(22)16(10-13)21(23,24)25/h2-11H,1H3,(H,26,30)(H2,28,29,31)	CNC(=O)C1=NC=CC(OC2=CC=C(NC(=O)NC3=CC(=C(Cl)C=C3)C(F)(F)F)C=C2)=C1	Sorafenib is indicated for the treatment of unresectable hepatocellular carcinoma and advanced renal cell carcinoma.
DB01259	LUSC	6	166	0.166667	-5.65041	Lapatinib	small molecule	approved|investigational	L01XE07	Antineoplastic Agents|Antineoplastic and Immunomodulating Agents|Cytochrome P-450 CYP2C19 Substrates|Cytochrome P-450 CYP2C8 Inhibitors|Cytochrome P-450 CYP2C8 Inhibitors (strength unknown)|Cytochrome P-450 CYP2C8 Substrates|Cytochrome P-450 CYP3A Inhibitors|Cytochrome P-450 CYP3A Substrates|Cytochrome P-450 CYP3A4 Inhibitors|Cytochrome P-450 CYP3A4 Inhibitors (weak)|Cytochrome P-450 CYP3A4 Subst…	BCFGMOOMADDAQU-UHFFFAOYSA-N	InChI=1S/C29H26ClFN4O4S/c1-40(36,37)12-11-32-16-23-7-10-27(39-23)20-5-8-26-24(14-20)29(34-18-33-26)35-22-6-9-28(25(30)15-22)38-17-19-3-2-4-21(31)13-19/h2-10,13-15,18,32H,11-12,16-17H2,1H3,(H,33,34,35)	CS(=O)(=O)CCNCC1=CC=C(O1)C1=CC2=C(C=C1)N=CN=C2NC1=CC(Cl)=C(OCC2=CC(F)=CC=C2)C=C1	Indicated in combination with capecitabine for the treatment of patients with advanced or metastatic breast cancer whose tumors overexpress the human epidermal receptor type 2 (HER2) protein and who have received prior therapy including an anthracycline, a taxane, and trastuzuma.
DB08896	LUSC	18	166	0.611111	-5.52961	Regorafenib	small molecule	approved	L01XE21	Antineoplastic Agents|Antineoplastic and Immunomodulating Agents|BCRP/ABCG2 Inhibitors|Benzene Derivatives|Bradycardia-Causing Agents|Cytochrome P-450 CYP2B6 Inhibitors|Cytochrome P-450 CYP2B6 Inhibitors (strength unknown)|Cytochrome P-450 CYP2C8 Inhibitors|Cytochrome P-450 CYP2C8 Inhibitors (strength unknown)|Cytochrome P-450 CYP2C9 Inhibitors|Cytochrome P-450 CYP2C9 Inhibitors (strength unknown…	FNHKPVJBJVTLMP-UHFFFAOYSA-N	InChI=1S/C21H15ClF4N4O3/c1-27-19(31)18-10-13(6-7-28-18)33-12-3-5-17(16(23)9-12)30-20(32)29-11-2-4-15(22)14(8-11)21(24,25)26/h2-10H,1H3,(H,27,31)(H2,29,30,32)	CNC(=O)C1=CC(OC2=CC(F)=C(NC(=O)NC3=CC=C(Cl)C(=C3)C(F)(F)F)C=C2)=CC=N1	Regorafenib is indicated for the treatment of patients with metastatic colorectal cancer (CRC) who have been previously treated with fluoropyrimidine-, oxaliplatin- and irinotecan-based chemotherapy, an anti-VEGF therapy, and, if KRAS wild type, an anti-EGFR therapy. Regorafenib is also indicated for the treatment of patients with locally advanced, unresectable or metastatic gastrointestinal stro…
DB01268	LUSC	19	166	0.631579	-5.49045	Sunitinib	small molecule	approved|investigational	L01XE04	Angiogenesis Inhibitors|Angiogenesis Modulating Agents|Antineoplastic Agents|Antineoplastic and Immunomodulating Agents|BCRP/ABCG2 Inhibitors|Blood Glucose Lowering Agents|Cytochrome P-450 CYP3A Inhibitors|Cytochrome P-450 CYP3A Substrates|Cytochrome P-450 CYP3A4 Inhibitors|Cytochrome P-450 CYP3A4 Inhibitors (strength unknown)|Cytochrome P-450 CYP3A4 Substrates|Cytochrome P-450 CYP3A5 Substrates|…	WINHZLLDWRZWRT-ATVHPVEESA-N	InChI=1S/C22H27FN4O2/c1-5-27(6-2)10-9-24-22(29)20-13(3)19(25-14(20)4)12-17-16-11-15(23)7-8-18(16)26-21(17)28/h7-8,11-12,25H,5-6,9-10H2,1-4H3,(H,24,29)(H,26,28)/b17-12-	CCN(CC)CCNC(=O)C1=C(C)NC(\C=C2/C(=O)NC3=C2C=C(F)C=C3)=C1C	For the treatment of advanced renal cell carcinoma as well as the treatment of gastrointestinal stromal tumor after disease progression on or intolerance to imatinib mesylate.
DB09079	LUSC	12	166	0.5	-5.45128	Nintedanib	small molecule	approved	L01XE31	Antifibrotic Agents|Antineoplastic Agents|Antineoplastic and Immunomodulating Agents|Cytochrome P-450 CYP3A Substrates|Cytochrome P-450 CYP3A4 Substrates|Cytochrome P-450 CYP3A4 Substrates (strength unknown)|Cytochrome P-450 Substrates|Enzyme Inhibitors|Heterocyclic Compounds, Fused-Ring|Kinase Inhibitor|OCT1 inhibitors|OCT1 substrates|P-glycoprotein inhibitors|P-glycoprotein substrates|Protein K…	XZXHXSATPCNXJR-ZIADKAODSA-N	InChI=1S/C31H33N5O4/c1-34-15-17-36(18-16-34)20-27(37)35(2)24-12-10-23(11-13-24)32-29(21-7-5-4-6-8-21)28-25-14-9-22(31(39)40-3)19-26(25)33-30(28)38/h4-14,19,32H,15-18,20H2,1-3H3,(H,33,38)/b29-28-	COC(=O)C1=CC=C2C(NC(=O)\C2=C(/NC2=CC=C(C=C2)N(C)C(=O)CN2CCN(C)CC2)C2=CC=CC=C2)=C1	In the US, nintedanib is indicated for the treatment of idiopathic pulmonary fibrosis (IPF)[L8453] and to slow declining pulmonary function in patients with systemic sclerosis-associated interstitial lung disease.[L8462] In the EU, nintedanib is indicated in combination with docetaxel for the treatment of adult patients with metastatic, locally advanced, or locally recurrent non-small cell lung c…
DB11942	LUSC	1	166	0	-5.3306	Selinexor	small molecule	approved|investigational		Cytochrome P-450 CYP3A Substrates|Cytochrome P-450 CYP3A4 Substrates|Cytochrome P-450 Substrates|OATP1B3 inhibitors	DEVSOMFAQLZNKR-RJRFIUFISA-N	InChI=1S/C17H11F6N7O/c18-16(19,20)11-5-10(6-12(7-11)17(21,22)23)15-26-9-30(29-15)4-1-14(31)28-27-13-8-24-2-3-25-13/h1-9H,(H,25,27)(H,28,31)/b4-1-	FC(F)(F)C1=CC(=CC(=C1)C1=NN(\C=C/C(=O)NNC2=NC=CN=C2)C=N1)C(F)(F)F	Selinexor is indicated for the treatment of relapsed or refractory multiple myeloma in combination with dexamethasone.[label] Patients must have received at least 4 prior therapies and have disease which is refractory to least two proteasome inhibitors, at least two immunomodulatory agents, and an anti‚ÄêCD38 monoclonal antibody.
DB09078	LUSC	10	166	0.5	-5.3024	Lenvatinib	small molecule	approved|investigational	L01XE29	Antineoplastic Agents|Antineoplastic and Immunomodulating Agents|BCRP/ABCG2 Substrates|Benzene Derivatives|BSEP/ABCB11 Inhibitors|Cytochrome P-450 CYP1A2 Inhibitors|Cytochrome P-450 CYP1A2 Inhibitors (strength unknown)|Cytochrome P-450 CYP2B6 Inhibitors|Cytochrome P-450 CYP2B6 Inhibitors (strength unknown)|Cytochrome P-450 CYP2C19 Inhibitors|Cytochrome P-450 CYP2C19 inhibitors (strength unknown)|…	WOSKHXYHFSIKNG-UHFFFAOYSA-N	InChI=1S/C21H19ClN4O4/c1-29-19-10-17-13(9-14(19)20(23)27)18(6-7-24-17)30-12-4-5-16(15(22)8-12)26-21(28)25-11-2-3-11/h4-11H,2-3H2,1H3,(H2,23,27)(H2,25,26,28)	COC1=C(C=C2C(OC3=CC=C(NC(=O)NC4CC4)C(Cl)=C3)=CC=NC2=C1)C(N)=O	Lenvatinib is indicated for the treatment of following conditions._x000D_ _x000D_ - Treatment of locally recurrent or metastatic, progressive, radioactive iodine-refractory differentiated thyroid cancer._x000D_ _x000D_ - Treatment of advanced renal cell carcinoma (RCC) in combination with everolimus following one prior antiangiogenic therapy._x000D_ _x000D_ - First-line treatment of unresectable …
DB08901	LUSC	19	166	0.631579	-5.22789	Ponatinib	small molecule	approved|investigational	L01XE24	Antineoplastic Agents|Antineoplastic and Immunomodulating Agents|BCRP/ABCG2 Inhibitors|BCRP/ABCG2 Substrates|Cytochrome P-450 CYP2C8 Inhibitors|Cytochrome P-450 CYP2C8 Inhibitors (strength unknown)|Cytochrome P-450 CYP2C8 Substrates|Cytochrome P-450 CYP2D6 Substrates|Cytochrome P-450 CYP3A Substrates|Cytochrome P-450 CYP3A4 Substrates|Cytochrome P-450 CYP3A5 Substrates|Cytochrome P-450 Enzyme Inh…	PHXJVRSECIGDHY-UHFFFAOYSA-N	InChI=1S/C29H27F3N6O/c1-20-5-6-22(16-21(20)8-10-25-18-33-27-4-3-11-34-38(25)27)28(39)35-24-9-7-23(26(17-24)29(30,31)32)19-37-14-12-36(2)13-15-37/h3-7,9,11,16-18H,12-15,19H2,1-2H3,(H,35,39)	CN1CCN(CC2=CC=C(NC(=O)C3=CC(C#CC4=CN=C5C=CC=NN45)=C(C)C=C3)C=C2C(F)(F)F)CC1	Ponatinib is indicated for the treatment of adult patients with chronic phase, accelerated phase, or blast phase chronic myeloid leukemia (CML) that is resistant or intolerant to prior tyrosine kinase inhibitor therapy or Philadelphia chromosome positive acute lymphoblastic leukemia (Ph+ALL) that is resistant or intolerant to prior tyrosine kinase inhibitor therapy.
DB07352	LUSC	4	166	0.25	-5.15879	Apigenin	small molecule	experimental		Benzopyrans|Chromones|Flavones|Flavonoids|Heterocyclic Compounds, Fused-Ring|Pyrans	KZNIFHPLKGYRTM-UHFFFAOYSA-N	InChI=1S/C15H10O5/c16-9-3-1-8(2-4-9)13-7-12(19)15-11(18)5-10(17)6-14(15)20-13/h1-7,16-18H	OC1=CC=C(C=C1)C1=CC(=O)C2=C(O1)C=C(O)C=C2O
DB05294	LUSC	8	166	0.375	-5.14101	Vandetanib	small molecule	approved	L01XE12	Antineoplastic Agents|Antineoplastic and Immunomodulating Agents|BCRP/ABCG2 Inhibitors|Cytochrome P-450 CYP3A Substrates|Cytochrome P-450 CYP3A4 Substrates|Cytochrome P-450 Substrates|Heterocyclic Compounds, Fused-Ring|Highest Risk QTc-Prolonging Agents|Kinase Inhibitor|OCT2 Inhibitors|P-glycoprotein inhibitors|Protein Kinase Inhibitors|QTc Prolonging Agents|Tyrosine Kinase Inhibitors	UHTHHESEBZOYNR-UHFFFAOYSA-N	InChI=1S/C22H24BrFN4O2/c1-28-7-5-14(6-8-28)12-30-21-11-19-16(10-20(21)29-2)22(26-13-25-19)27-18-4-3-15(23)9-17(18)24/h3-4,9-11,13-14H,5-8,12H2,1-2H3,(H,25,26,27)	COC1=C(OCC2CCN(C)CC2)C=C2N=CN=C(NC3=C(F)C=C(Br)C=C3)C2=C1	Vandetanib is currently approved as an alternative to local therapies for both unresectable and disseminated disease. Because Vandetanib can prolong the Q-T interval, it is contraindicated for use in patients with serious cardiac complications such as congenital long QT syndrome and uncompensated heart failure.
DB04849	LUSC	7	166	0.428571	-5.08277	Cediranib	small molecule	investigational	L01XE32	Antineoplastic Agents|Antineoplastic and Immunomodulating Agents|Enzyme Inhibitors|Heterocyclic Compounds, Fused-Ring|Protein Kinase Inhibitors|Tyrosine Kinase Inhibitors	XXJWYDDUDKYVKI-UHFFFAOYSA-N	InChI=1S/C25H27FN4O3/c1-16-12-17-19(29-16)6-7-21(24(17)26)33-25-18-13-22(31-2)23(14-20(18)27-15-28-25)32-11-5-10-30-8-3-4-9-30/h6-7,12-15,29H,3-5,8-11H2,1-2H3	COC1=CC2=C(C=C1OCCCN1CCCC1)N=CN=C2OC1=C(F)C2=C(NC(C)=C2)C=C1	For the treatment of liver cancer, advanced non-small cell lung cancer (NSCLC), advanced colorectal cancer (CRC) and other solid tumors.
DB05928	LUSC	17	166	0.647059	-5.06312	Dovitinib	small molecule	investigational		BCRP/ABCG2 Inducers|BCRP/ABCG2 Inhibitors|Cytochrome P-450 CYP1A2 Inducers|Cytochrome P-450 CYP1A2 Inducers (strength unknown)|Cytochrome P-450 CYP2C19 Inhibitors|Cytochrome P-450 CYP2C19 Inhibitors (weak)|Cytochrome P-450 CYP3A Inhibitors|Cytochrome P-450 CYP3A4 Inhibitors|Cytochrome P-450 CYP3A4 Inhibitors (weak)|Cytochrome P-450 Enzyme Inducers|Cytochrome P-450 Enzyme Inhibitors|Heterocyclic C…	PIQCTGMSNWUMAF-UHFFFAOYSA-N	InChI=1S/C21H21FN6O/c1-27-7-9-28(10-8-27)12-5-6-14-16(11-12)25-20(24-14)18-19(23)17-13(22)3-2-4-15(17)26-21(18)29/h2-6,11H,7-10H2,1H3,(H,24,25)(H3,23,26,29)	CN1CCN(CC1)C1=CC=C2N=C(NC2=C1)C1=C(N)C2=C(NC1=O)C=CC=C2F	Investigated for use/treatment in multiple myeloma and solid tumors.
DB12874	LUSC	6	166	0.333333	-4.90598	Quizartinib	small molecule	investigational		Benzene Derivatives|Heterocyclic Compounds, Fused-Ring|Sulfur Compounds|Thiazoles	CVWXJKQAOSCOAB-UHFFFAOYSA-N	InChI=1S/C29H32N6O4S/c1-29(2,3)25-17-26(33-39-25)32-27(36)30-20-6-4-19(5-7-20)22-18-35-23-9-8-21(16-24(23)40-28(35)31-22)38-15-12-34-10-13-37-14-11-34/h4-9,16-18H,10-15H2,1-3H3,(H2,30,32,33,36)	CC(C)(C)C1=CC(NC(=O)NC2=CC=C(C=C2)C2=CN3C(SC4=C3C=CC(OCCN3CCOCC3)=C4)=N2)=NO1
DB11747	LUSC	1	166	0	-4.83736	Barasertib	small molecule	investigational		Heterocyclic Compounds, Fused-Ring|Organophosphorus Compounds|Protein Kinase Inhibitors	GBJVVSCPOBPEIT-UHFFFAOYSA-N	InChI=1S/C26H31FN7O6P/c1-2-34(10-12-40-41(36,37)38)9-4-11-39-21-7-8-22-23(16-21)28-17-29-26(22)31-24-14-20(32-33-24)15-25(35)30-19-6-3-5-18(27)13-19/h3,5-8,13-14,16-17H,2,4,9-12,15H2,1H3,(H,30,35)(H2,36,37,38)(H2,28,29,31,32,33)	CCN(CCCOC1=CC=C2C(NC3=CC(CC(=O)NC4=CC=CC(F)=C4)=NN3)=NC=NC2=C1)CCOP(O)(O)=O
DB05465	LUSC	5	166	0.4	-4.83646	Tandutinib	small molecule	investigational		Heterocyclic Compounds, Fused-Ring|Potential QTc-Prolonging Agents|QTc Prolonging Agents|Tyrosine Kinase Inhibitors	UXXQOJXBIDBUAC-UHFFFAOYSA-N	InChI=1S/C31H42N6O4/c1-23(2)41-25-10-8-24(9-11-25)34-31(38)37-17-15-36(16-18-37)30-26-20-28(39-3)29(21-27(26)32-22-33-30)40-19-7-14-35-12-5-4-6-13-35/h8-11,20-23H,4-7,12-19H2,1-3H3,(H,34,38)	COC1=C(OCCCN2CCCCC2)C=C2N=CN=C(N3CCN(CC3)C(=O)NC3=CC=C(OC(C)C)C=C3)C2=C1	Investigated for use/treatment in leukemia (myeloid).
DB06626	LUSC	7	166	0.428571	-4.8102	Axitinib	small molecule	approved|investigational	L01XE17	Acids, Carbocyclic|Amides|Antineoplastic Agents|Antineoplastic and Immunomodulating Agents|Benzamides and benzamide derivatives|Benzene Derivatives|Benzoates|Cytochrome P-450 CYP1A2 Substrates|Cytochrome P-450 CYP2C19 Substrates|Cytochrome P-450 CYP3A Substrates|Cytochrome P-450 CYP3A4 Substrates|Cytochrome P-450 CYP3A5 Substrates|Cytochrome P-450 Substrates|Enzyme Inhibitors|Heterocyclic Compoun…	RITAVMQDGBJQJZ-FMIVXFBMSA-N	InChI=1S/C22H18N4OS/c1-23-22(27)18-7-2-3-8-21(18)28-16-10-11-17-19(25-26-20(17)14-16)12-9-15-6-4-5-13-24-15/h2-14H,1H3,(H,23,27)(H,25,26)/b12-9+	CNC(=O)C1=C(SC2=CC=C3C(NN=C3\C=C\C3=CC=CC=N3)=C2)C=CC=C1	Used in kidney cell cancer and investigated for use/treatment in pancreatic and thyroid cancer.
DB02187	LUSC	2	166	0	-4.76946	Equilin	small molecule	experimental		17-Ketosteroids|Adrenal Cortex Hormones|Cytochrome P-450 CYP3A Substrates|Cytochrome P-450 CYP3A4 Substrates|Cytochrome P-450 Substrates|Estradiol Congeners|Estranes|Estrenes|Fused-Ring Compounds|Gonadal Hormones|Gonadal Steroid Hormones|Hormones|Hormones, Hormone Substitutes, and Hormone Antagonists|Ketosteroids|Steroids	WKRLQDKEXYKHJB-HFTRVMKXSA-N	InChI=1S/C18H20O2/c1-18-9-8-14-13-5-3-12(19)10-11(13)2-4-15(14)16(18)6-7-17(18)20/h3-5,10,14,16,19H,2,6-9H2,1H3/t14-,16+,18+/m1/s1	[H][C@@]12CCC(=O)[C@@]1(C)CC[C@]1([H])C3=C(CC=C21)C=C(O)C=C3	For the treatment of moderate to severe vasomotor symptoms associated with the menopause, atrophic vaginitis, osteoporosis, hypoestrogenism due to hypogonadism, castration, primary ovarian failure, breast cancer (for palliation only), and Advanced androgen-dependent carcinoma of the prostate (for palliation only)
DB00218	LUSC	1	166	0	-4.72501	Moxifloxacin	small molecule	approved|investigational	S01AE07|J01MA14	Anti-Bacterial Agents|Anti-Infective Agents|Antibacterials for Systemic Use|Antiinfectives for Systemic Use|Cytochrome P-450 CYP1A2 Inhibitors|Cytochrome P-450 CYP1A2 Inhibitors (moderate)|Cytochrome P-450 Enzyme Inhibitors|Enzyme Inhibitors|Fluoroquinolones|Heterocyclic Compounds, Fused-Ring|Moderate Risk QTc-Prolonging Agents|Ophthalmologicals|QTc Prolonging Agents|Quinolines|Quinolone Antimicr…	FABPRXSRWADJSP-MEDUHNTESA-N	InChI=1S/C21H24FN3O4/c1-29-20-17-13(19(26)14(21(27)28)9-25(17)12-4-5-12)7-15(22)18(20)24-8-11-3-2-6-23-16(11)10-24/h7,9,11-12,16,23H,2-6,8,10H2,1H3,(H,27,28)/t11-,16+/m0/s1	[H][C@]12CN(C[C@@]1([H])NCCC2)C1=C(F)C=C2C(=O)C(=CN(C3CC3)C2=C1OC)C(O)=O	For the treatment of sinus and lung infections such as sinusitis, pneumonia, and secondary infections in chronic bronchitis. Also for the treatment of bacterial conjunctivitis (pinkeye).
DB00385	LUSC	1	166	0	-4.72501	Valrubicin	small molecule	approved	L01DB09	Anthracyclines|Anthracyclines and Related Substances|Antineoplastic Agents|Antineoplastic and Immunomodulating Agents|Carbohydrates|Cytotoxic Antibiotics and Related Substances|Enzyme Inhibitors|Glycosides|Naphthacenes|Topoisomerase II Inhibitors|Topoisomerase Inhibitors	ZOCKGBMQLCSHFP-KQRAQHLDSA-N	InChI=1S/C34H36F3NO13/c1-4-5-9-21(40)49-13-20(39)33(47)11-16-24(19(12-33)51-22-10-17(27(41)14(2)50-22)38-32(46)34(35,36)37)31(45)26-25(29(16)43)28(42)15-7-6-8-18(48-3)23(15)30(26)44/h6-8,14,17,19,22,27,41,43,45,47H,4-5,9-13H2,1-3H3,(H,38,46)/t14-,17-,19-,22-,27+,33-/m0/s1	[H][C@@]1(C[C@@](O)(CC2=C(O)C3=C(C(O)=C12)C(=O)C1=C(OC)C=CC=C1C3=O)C(=O)COC(=O)CCCC)O[C@H]1C[C@H](NC(=O)C(F)(F)F)[C@H](O)[C@H](C)O1	For the treatment of cancer of the bladder.
DB00467	LUSC	1	166	0	-4.72501	Enoxacin	small molecule	approved|investigational	J01MA04	Anti-Bacterial Agents|Anti-Infective Agents|Antibacterials for Systemic Use|Antiinfectives for Systemic Use|Chemically-Induced Disorders|Cytochrome P-450 CYP1A2 Inhibitors|Cytochrome P-450 CYP1A2 Inhibitors (strong)|Cytochrome P-450 Enzyme Inhibitors|Enzyme Inhibitors|Fluoroquinolones|Heterocyclic Compounds, Fused-Ring|Potential QTc-Prolonging Agents|QTc Prolonging Agents|Quinolines|Quinolones|To…	IDYZIJYBMGIQMJ-UHFFFAOYSA-N	InChI=1S/C15H17FN4O3/c1-2-19-8-10(15(22)23)12(21)9-7-11(16)14(18-13(9)19)20-5-3-17-4-6-20/h7-8,17H,2-6H2,1H3,(H,22,23)	CCN1C=C(C(O)=O)C(=O)C2=CC(F)=C(N=C12)N1CCNCC1	For the treatment of adults (&ge;18 years of age) with the following infections caused by susceptible strains of the designated microorganisms: (1) uncomplicated urethral or cervical gonorrhea due to <i>Neisseria gonorrhoeae</i>, (2) uncomplicated urinary tract infections (cystitis) due to <i>Escherichia coli</i>, <i>Staphylococcus epidermidis</i>, or <i>Staphylococcus saprophyticus</i>, and (3) …
DB00487	LUSC	1	166	0	-4.72501	Pefloxacin	small molecule	approved	J01MA03	Anti-Bacterial Agents|Anti-Infective Agents|Antibacterials for Systemic Use|Antiinfectives for Systemic Use|Chemically-Induced Disorders|Cytochrome P-450 CYP1A2 Inhibitors|Cytochrome P-450 CYP1A2 Inhibitors (strength unknown)|Cytochrome P-450 Enzyme Inhibitors|Enzyme Inhibitors|Fluoroquinolones|Heterocyclic Compounds, Fused-Ring|Potential QTc-Prolonging Agents|QTc Prolonging Agents|Quinolines|Qui…	FHFYDNQZQSQIAI-UHFFFAOYSA-N	InChI=1S/C17H20FN3O3/c1-3-20-10-12(17(23)24)16(22)11-8-13(18)15(9-14(11)20)21-6-4-19(2)5-7-21/h8-10H,3-7H2,1-2H3,(H,23,24)	CCN1C=C(C(O)=O)C(=O)C2=CC(F)=C(C=C12)N1CCN(C)CC1	For the treatment of uncomplicated gonococcal urethritis in males and for gram-negative-bacterial infections in the gastrointestinal system and the genitourinary tract.
DB00685	LUSC	1	166	0	-4.72501	Trovafloxacin	small molecule	approved|investigational|withdrawn	J01MA13	Anti-Bacterial Agents|Anti-Infective Agents|Antibacterials for Systemic Use|Antiinfectives for Systemic Use|Cytochrome P-450 CYP1A2 Inhibitors|Cytochrome P-450 CYP1A2 Inhibitors (weak)|Cytochrome P-450 Enzyme Inhibitors|Enzyme Inhibitors|Fluoroquinolones|Heterocyclic Compounds, Fused-Ring|Highest Risk QTc-Prolonging Agents|QTc Prolonging Agents|Quinolines|Quinolones|Topoisomerase II Inhibitors|To…	WVPSKSLAZQPAKQ-CDMJZVDBSA-N	InChI=1S/C20H15F3N4O3/c21-8-1-2-15(13(22)3-8)27-7-12(20(29)30)17(28)9-4-14(23)19(25-18(9)27)26-5-10-11(6-26)16(10)24/h1-4,7,10-11,16H,5-6,24H2,(H,29,30)/t10-,11+,16+	[H][C@@]12CN(C[C@]1([H])[C@H]2N)C1=NC2=C(C=C1F)C(=O)C(=CN2C1=C(F)C=C(F)C=C1)C(O)=O	For treatment of infections caused by susceptible strains of the designated microorganisms in uncomplicated urethral gonorrhea in males and endocervical and rectal gonorrhea in females caused by <i>Neisseria gonorrhoeae</i> as well as non gonoccocal urethritis and cervicitis due to <i>Chlamydia trachomatis</i>.
DB00779	LUSC	1	166	0	-4.72501	Nalidixic acid	small molecule	approved|investigational	J01MB02	4-Quinolones|Agents that reduce seizure threshold|Anti-Bacterial Agents|Anti-Infective Agents|Antibacterials for Systemic Use|Antiinfectives for Systemic Use|Cytochrome P-450 CYP1A2 Inhibitors|Cytochrome P-450 CYP1A2 Inhibitors (strength unknown)|Cytochrome P-450 Enzyme Inhibitors|Enzyme Inhibitors|Fluoroquinolones|Heterocyclic Compounds, Fused-Ring|Moderate Risk QTc-Prolonging Agents|Naphthyridi…	MHWLWQUZZRMNGJ-UHFFFAOYSA-N	InChI=1S/C12H12N2O3/c1-3-14-6-9(12(16)17)10(15)8-5-4-7(2)13-11(8)14/h4-6H,3H2,1-2H3,(H,16,17)	CCN1C=C(C(O)=O)C(=O)C2=C1N=C(C)C=C2	For the treatment of urinary tract infections caused by susceptible gram-negative microorganisms, including the majority of <i>E. Coli</i>, <i>Enterobacter</i> species, <i>Klebsiella</i> species, and <i>Proteus</i> species.
DB00978	LUSC	1	166	0	-4.72501	Lomefloxacin	small molecule	approved|investigational	S01AE04|J01MA07	Anti-Bacterial Agents|Anti-Infective Agents|Antibacterials for Systemic Use|Antiinfectives for Systemic Use|Cytochrome P-450 CYP1A2 Inhibitors|Cytochrome P-450 CYP1A2 Inhibitors (strength unknown)|Cytochrome P-450 CYP1A2 Substrates|Cytochrome P-450 Enzyme Inhibitors|Cytochrome P-450 Substrates|Enzyme Inhibitors|Fluoroquinolones|Heterocyclic Compounds, Fused-Ring|Moderate Risk QTc-Prolonging Agent…	ZEKZLJVOYLTDKK-UHFFFAOYSA-N	InChI=1S/C17H19F2N3O3/c1-3-21-8-11(17(24)25)16(23)10-6-12(18)15(13(19)14(10)21)22-5-4-20-9(2)7-22/h6,8-9,20H,3-5,7H2,1-2H3,(H,24,25)	CCN1C=C(C(O)=O)C(=O)C2=CC(F)=C(N3CCNC(C)C3)C(F)=C12	For the treatment of bacterial infections of the respiratory tract (chronic bronchitis) and urinary tract, and as a pre-operative prophylactic to prevent urinary tract infection caused by: <i>S.pneumoniae</i>, <i>H.influenzae</i>, <i>S.aureus</i>, <i>P.aeruginosa</i>, <i>E. cloacae</i>, <i>P. mirabilis</i>, <i>C. civersus</i>, <i>S. asprphyticus</i>, <i>E.coli</i>, and <i>K.pneumoniae</i>.
DB01059	LUSC	1	166	0	-4.72501	Norfloxacin	small molecule	approved	J01RA13|S01AE02|J01MA06	Agents Causing Muscle Toxicity|Anti-Bacterial Agents|Anti-Infective Agents|Antibacterials for Systemic Use|Antiinfectives for Systemic Use|Chemically-Induced Disorders|Cytochrome P-450 CYP1A2 Inhibitors|Cytochrome P-450 CYP1A2 Inhibitors (strength unknown)|Cytochrome P-450 CYP3A Inhibitors|Cytochrome P-450 CYP3A4 Inhibitors|Cytochrome P-450 CYP3A4 Inhibitors (strength unknown)|Cytochrome P-450 CY…	OGJPXUAPXNRGGI-UHFFFAOYSA-N	InChI=1S/C16H18FN3O3/c1-2-19-9-11(16(22)23)15(21)10-7-12(17)14(8-13(10)19)20-5-3-18-4-6-20/h7-9,18H,2-6H2,1H3,(H,22,23)	CCN1C=C(C(O)=O)C(=O)C2=CC(F)=C(C=C12)N1CCNCC1	For the treatment of urinary tract infection
DB01208	LUSC	1	166	0	-4.72501	Sparfloxacin	small molecule	approved|investigational|withdrawn	J01MA09	Anti-Bacterial Agents|Anti-Infective Agents|Antibacterials for Systemic Use|Antiinfectives for Systemic Use|Antituberculosis Agents|Cytochrome P-450 CYP1A2 Inhibitors|Cytochrome P-450 CYP1A2 Inhibitors (strength unknown)|Cytochrome P-450 Enzyme Inhibitors|Enzyme Inhibitors|Fluoroquinolones|Heterocyclic Compounds, Fused-Ring|Highest Risk QTc-Prolonging Agents|P-glycoprotein substrates|QTc Prolongi…	DZZWHBIBMUVIIW-DTORHVGOSA-N	InChI=1S/C19H22F2N4O3/c1-8-5-24(6-9(2)23-8)17-13(20)15(22)12-16(14(17)21)25(10-3-4-10)7-11(18(12)26)19(27)28/h7-10,23H,3-6,22H2,1-2H3,(H,27,28)/t8-,9+	C[C@H]1CN(C[C@@H](C)N1)C1=C(F)C(N)=C2C(=O)C(=CN(C3CC3)C2=C1F)C(O)=O	For the treatment of adults with the following infections caused by susceptible strains microorganisms: community-acquired pneumonia (caused by <i>Chlamydia pneumoniae</i>, <i>Haemophilus influenzae</i>, <i>Haemophilus parainfluenzae</i>, <i>Moraxella catarrhalis</i>, <i>Mycoplasma pneumoniae</i>, or <i>Streptococcus pneumoniae</i>) and acute bacterial exacerbations of chronic bronchitis (caused …
DB03966	LUSC	1	166	0	-4.72501	Clorobiocin	small molecule	experimental		Aminocoumarins|Benzopyrans|Carbohydrates|Coumarins|Glycosides|Heterocyclic Compounds, Fused-Ring|Pyrans	FJAQNRBDVKIIKK-LFLQOBSNSA-N	InChI=1S/C35H37ClN2O11/c1-16(2)7-9-18-15-19(10-13-22(18)39)31(42)38-25-26(40)20-11-14-23(24(36)28(20)47-33(25)44)46-34-27(41)29(30(45-6)35(4,5)49-34)48-32(43)21-12-8-17(3)37-21/h7-8,10-15,27,29-30,34,37,39-41H,9H2,1-6H3,(H,38,42)/t27-,29+,30-,34-/m1/s1	CO[C@@H]1[C@@H](OC(=O)C2=CC=C(C)N2)[C@@H](O)[C@H](OC2=C(Cl)C3=C(C=C2)C(O)=C(NC(=O)C2=CC(CC=C(C)C)=C(O)C=C2)C(=O)O3)OC1(C)C
DB04576	LUSC	1	166	0	-4.72501	Fleroxacin	small molecule	experimental	J01MA08	Anti-Bacterial Agents|Anti-Infective Agents|Antibacterials for Systemic Use|Antiinfectives for Systemic Use|Antineoplastic Agents|Enzyme Inhibitors|Fluoroquinolones|Heterocyclic Compounds, Fused-Ring|Potential QTc-Prolonging Agents|QTc Prolonging Agents|Quinolines|Quinolones|Topoisomerase II Inhibitors|Topoisomerase Inhibitors	XBJBPGROQZJDOJ-UHFFFAOYSA-N	InChI=1S/C17H18F3N3O3/c1-21-4-6-22(7-5-21)15-12(19)8-10-14(13(15)20)23(3-2-18)9-11(16(10)24)17(25)26/h8-9H,2-7H2,1H3,(H,25,26)	CN1CCN(CC1)C1=C(F)C=C2C(=O)C(=CN(CCF)C2=C1F)C(O)=O	Fleroxacin is a broad-spectrum antimicrobial fluoroquinolone.
DB04975	LUSC	1	166	0	-4.72501	Banoxantrone	small molecule	investigational		Anthracenes|Antineoplastic Agents|Cytochrome P-450 CYP2B6 Substrates|Cytochrome P-450 CYP3A Substrates|Cytochrome P-450 CYP3A4 Substrates|Cytochrome P-450 Substrates|Quinones	YZBAXVICWUUHGG-UHFFFAOYSA-N	InChI=1S/C22H28N4O6/c1-25(2,31)11-9-23-13-5-6-14(24-10-12-26(3,4)32)18-17(13)21(29)19-15(27)7-8-16(28)20(19)22(18)30/h5-8,23-24,27-28H,9-12H2,1-4H3	C[N+](C)([O-])CCNC1=CC=C(NCC[N+](C)(C)[O-])C2=C1C(=O)C1=C(O)C=CC(O)=C1C2=O	For the treatment of various forms of cancer.
DB04978	LUSC	1	166	0	-4.72501	SP1049C	small molecule	investigational		Alcohols|Anthracyclines|Carbohydrates|Compounds used in a research, industrial, or household setting|Ethylene Glycols|Glycols|Glycosides|Macromolecular Substances|Naphthacenes|Polyethylene Glycols|Polymers				Intended for the treatment of carcinoma of the oesophagus.
DB05706	LUSC	1	166	0	-4.72501	13-deoxydoxorubicin	small molecule	investigational			RGVRUQHYQSORBY-JIGXQNLBSA-N	InChI=1S/C27H31NO10/c1-11-22(30)14(28)8-17(37-11)38-16-10-27(35,6-7-29)9-13-19(16)26(34)21-20(24(13)32)23(31)12-4-3-5-15(36-2)18(12)25(21)33/h3-5,11,14,16-17,22,29-30,32,34-35H,6-10,28H2,1-2H3/t11-,14-,16-,17-,22+,27-/m0/s1	COC1=C2C(=O)C3=C(O)C4=C(C[C@@](O)(CCO)C[C@@H]4O[C@H]4C[C@H](N)[C@H](O)[C@H](C)O4)C(O)=C3C(=O)C2=CC=C1	Investigated for use/treatment in breast cancer and cancer/tumors (unspecified).
DB05920	LUSC	1	166	0	-4.72501	RTA 744	small molecule	investigational						Investigated for use/treatment in brain cancer.
DB06013	LUSC	1	166	0	-4.72501	Aldoxorubicin	small molecule	investigational		Anthracyclines|Antineoplastic Agents|Carbohydrates|Cardiotoxic antineoplastic agents|Glycosides|Hydrazines|Naphthacenes	OBMJQRLIQQTJLR-USGQOSEYSA-N	InChI=1S/C37H42N4O13/c1-17-32(46)20(38)13-27(53-17)54-22-15-37(51,23(16-42)39-40-24(43)9-4-3-5-12-41-25(44)10-11-26(41)45)14-19-29(22)36(50)31-30(34(19)48)33(47)18-7-6-8-21(52-2)28(18)35(31)49/h6-8,10-11,17,20,22,27,32,42,46,48,50-51H,3-5,9,12-16,38H2,1-2H3,(H,40,43)/b39-23+/t17-,20-,22-,27-,32+,37-/m0/s1	COC1=C2C(=O)C3=C(O)C4=C(C[C@](O)(C[C@@H]4O[C@H]4C[C@H](N)[C@H](O)[C@H](C)O4)C(\CO)=N\NC(=O)CCCCCN4C(=O)C=CC4=O)C(O)=C3C(=O)C2=CC=C1	Investigated for use/treatment in solid tumors.
DB06263	LUSC	1	166	0	-4.72501	Amrubicin	small molecule	investigational	L01DB10	Anthracyclines and Related Substances|Antineoplastic Agents|Antineoplastic and Immunomodulating Agents|Carbohydrates|Cytotoxic Antibiotics and Related Substances|Glycosides|Naphthacenes	VJZITPJGSQKZMX-XDPRQOKASA-N	InChI=1S/C25H25NO9/c1-10(27)25(26)7-13-18(16(8-25)35-17-6-14(28)15(29)9-34-17)24(33)20-19(23(13)32)21(30)11-4-2-3-5-12(11)22(20)31/h2-5,14-17,28-29,32-33H,6-9,26H2,1H3/t14-,15+,16-,17-,25-/m0/s1	[H][C@@]1(C[C@@](N)(CC2=C1C(O)=C1C(=O)C3=CC=CC=C3C(=O)C1=C2O)C(C)=O)O[C@H]1C[C@H](O)[C@H](O)CO1	Investigated for use/treatment in lung cancer [A4138].
DB06420	LUSC	1	166	0	-4.72501	Annamycin	small molecule	investigational		Anthracyclines|Antibiotics, Antineoplastic|Antineoplastic Agents|Carbohydrates|Glycosides|Naphthacenes|P-glycoprotein inhibitors	CIDNKDMVSINJCG-GKXONYSUSA-N	InChI=1S/C26H25IO11/c1-9-19(30)24(35)18(27)25(37-9)38-13-7-26(36,14(29)8-28)6-12-15(13)23(34)17-16(22(12)33)20(31)10-4-2-3-5-11(10)21(17)32/h2-5,9,13,18-19,24-25,28,30,33-36H,6-8H2,1H3/t9-,13-,18+,19-,24-,25-,26-/m0/s1	C[C@@H]1O[C@@H](O[C@H]2C[C@@](O)(CC3=C2C(O)=C2C(=O)C4=CC=CC=C4C(=O)C2=C3O)C(=O)CO)[C@H](I)[C@H](O)[C@H]1O	Investigated for use/treatment in breast cancer and leukemia (unspecified).
DB09047	LUSC	1	166	0	-4.72501	Finafloxacin	small molecule	approved|investigational		Anti-Bacterial Agents|Anti-Infective Agents|Anti-Infective Agents, Urinary|Antineoplastic Agents|Enzyme Inhibitors|Fluoroquinolones|Heterocyclic Compounds, Fused-Ring|Quinolines|Quinolone Antimicrobial|Quinolones|Renal Agents|Topoisomerase II Inhibitors|Topoisomerase Inhibitors	FYMHQCNFKNMJAV-HOTGVXAUSA-N	InChI=1S/C20H19FN4O4/c21-14-5-11-17(25(10-1-2-10)7-13(19(11)26)20(27)28)12(6-22)18(14)24-8-15-16(9-24)29-4-3-23-15/h5,7,10,15-16,23H,1-4,8-9H2,(H,27,28)/t15-,16-/m0/s1	[H][C@]12CN(C[C@]1([H])OCCN2)C1=C(F)C=C2C(=O)C(=CN(C3CC3)C2=C1C#N)C(O)=O	Finafloxacin is indicated for the treatment of acute otitis externa (AOE) with or without an otowick, caused by susceptible strains of <i>Pseudomonas aeruginosa</i> and <i>Staphylococcus aureus</i> in patients age 1 year and older.
DB12257	LUSC	2	166	0	-4.67696	Platinum	small molecule	investigational		Antineoplastic Agents|Chlorine Compounds|Compounds used in a research, industrial, or household setting|Cross-Linking Reagents|Elements|Indicators and Reagents|Laboratory Chemicals|Metals|Metals, Heavy|Nitrogen Compounds|Platinum Compounds|Radiation-Sensitizing Agents|Transition Elements	BASFCYQUMIYNBI-UHFFFAOYSA-N	InChI=1S/Pt	[Pt]
DB02491	LUSC	1	166	0	-4.67583	4-[4-(1-Amino-1-Methylethyl)Phenyl]-5-Chloro-N-[4-(2-Morpholin-4-Ylethyl)Phenyl]Pyrimidin-2-Amine	small molecule	experimental			CJSSYVIHFXDFFC-UHFFFAOYSA-N	InChI=1S/C25H30ClN5O/c1-25(2,27)20-7-5-19(6-8-20)23-22(26)17-28-24(30-23)29-21-9-3-18(4-10-21)11-12-31-13-15-32-16-14-31/h3-10,17H,11-16,27H2,1-2H3,(H,28,29,30)	CC(C)(N)C1=CC=C(C=C1)C1=NC(NC2=CC=C(CCN3CCOCC3)C=C2)=NC=C1Cl
DB12247	LUSC	1	166	0	-4.67583	AZD-4547	small molecule	investigational			VRQMAABPASPXMW-HDICACEKSA-N	InChI=1S/C26H33N5O3/c1-17-15-31(16-18(2)27-17)22-9-6-20(7-10-22)26(32)28-25-13-21(29-30-25)8-5-19-11-23(33-3)14-24(12-19)34-4/h6-7,9-14,17-18,27H,5,8,15-16H2,1-4H3,(H2,28,29,30,32)/t17-,18+	COC1=CC(OC)=CC(CCC2=CC(NC(=O)C3=CC=C(C=C3)N3C[C@H](C)N[C@H](C)C3)=NN2)=C1
DB06589	LUSC	12	166	0.583333	-4.67036	Pazopanib	small molecule	approved	L01XE11	Amides|Angiogenesis Inhibitors|Antineoplastic Agents|Antineoplastic and Immunomodulating Agents|BCRP/ABCG2 Substrates|Cytochrome P-450 CYP1A2 Substrates|Cytochrome P-450 CYP2C8 Inhibitors|Cytochrome P-450 CYP2C8 Inhibitors (weak)|Cytochrome P-450 CYP2C8 Substrates|Cytochrome P-450 CYP2D6 Inhibitors|Cytochrome P-450 CYP2D6 Inhibitors (weak)|Cytochrome P-450 CYP2D6 Substrates|Cytochrome P-450 CYP3A…	CUIHSIWYWATEQL-UHFFFAOYSA-N	InChI=1S/C21H23N7O2S/c1-13-5-6-15(11-19(13)31(22,29)30)24-21-23-10-9-20(25-21)27(3)16-7-8-17-14(2)28(4)26-18(17)12-16/h5-12H,1-4H3,(H2,22,29,30)(H,23,24,25)	CN(C1=CC2=NN(C)C(C)=C2C=C1)C1=CC=NC(NC2=CC=C(C)C(=C2)S(N)(=O)=O)=N1	Treatment of advanced renal cell cancer and advanced soft tissue sarcoma (in patients previously treated with chemotherapy)
DB09073	LUSC	2	166	0	-4.58792	Palbociclib	small molecule	approved|investigational	L01XE33	Antineoplastic Agents|Antineoplastic and Immunomodulating Agents|BCRP/ABCG2 Inhibitors|BCRP/ABCG2 Substrates|Cyclin-Dependent Kinases, antagonists & inhibitors|Cytochrome P-450 CYP3A Inhibitors|Cytochrome P-450 CYP3A Substrates|Cytochrome P-450 CYP3A4 Inhibitors|Cytochrome P-450 CYP3A4 Inhibitors (weak)|Cytochrome P-450 CYP3A4 Substrates|Cytochrome P-450 Enzyme Inhibitors|Cytochrome P-450 Substra…	AHJRHEGDXFFMBM-UHFFFAOYSA-N	InChI=1S/C24H29N7O2/c1-15-19-14-27-24(28-20-8-7-18(13-26-20)30-11-9-25-10-12-30)29-22(19)31(17-5-3-4-6-17)23(33)21(15)16(2)32/h7-8,13-14,17,25H,3-6,9-12H2,1-2H3,(H,26,27,28,29)	CC(=O)C1=C(C)C2=CN=C(NC3=NC=C(C=C3)N3CCNCC3)N=C2N(C2CCCC2)C1=O	Palbociclib is indicated in combination with [letrozole] as initial endocrine-based therapy for the treatment of human epidermal growth factor receptor type 2 (HER2)-negative and hormone receptor(HR)-positive tumors in adult patients with advanced/metastatic breast cancer. It is as well approved in combination with [fulvestrant] in patients with disease progression with prior endocrine therapy.[A…
DB11730	LUSC	2	166	0	-4.58792	Ribociclib	small molecule	approved|investigational	L01XE42	Amines|Antineoplastic Agents|Antineoplastic and Immunomodulating Agents|Cytochrome P-450 CYP3A Inhibitors|Cytochrome P-450 CYP3A Substrates|Cytochrome P-450 CYP3A4 Inhibitors|Cytochrome P-450 CYP3A4 Inhibitors (strong)|Cytochrome P-450 CYP3A4 Substrates|Cytochrome P-450 CYP3A4 Substrates (strength unknown)|Cytochrome P-450 Enzyme Inhibitors|Cytochrome P-450 Substrates|Heterocyclic Compounds, Fuse…	RHXHGRAEPCAFML-UHFFFAOYSA-N	InChI=1S/C23H30N8O/c1-29(2)22(32)19-13-16-14-26-23(28-21(16)31(19)17-5-3-4-6-17)27-20-8-7-18(15-25-20)30-11-9-24-10-12-30/h7-8,13-15,17,24H,3-6,9-12H2,1-2H3,(H,25,26,27,28)	CN(C)C(=O)C1=CC2=CN=C(NC3=CC=C(C=N3)N3CCNCC3)N=C2N1C1CCCC1	Kisqali (ribociclib) is a selective cyclin-dependent kinase inhibitor, a class of drugs that help slow the progression of cancer by inhibiting two proteins called cyclin-dependent kinase 4 and 6 (CDK4/6). These proteins, when over-activated, can enable cancer cells to grow and divide too quickly. Targeting CDK4/6 with enhanced precision may play a role in ensuring that cancer cells do not continu…
DB12001	LUSC	2	166	0	-4.58792	Abemaciclib	small molecule	approved|investigational	L01XE50	Amines|Antineoplastic Agents|Antineoplastic and Immunomodulating Agents|BCRP/ABCG2 Inhibitors|BCRP/ABCG2 Substrates|Cytochrome P-450 CYP1A2 Inhibitors|Cytochrome P-450 CYP1A2 Inhibitors (strength unknown)|Cytochrome P-450 CYP2B6 Inhibitors|Cytochrome P-450 CYP2B6 Inhibitors (strength unknown)|Cytochrome P-450 CYP2C8 Inhibitors|Cytochrome P-450 CYP2C8 Inhibitors (strength unknown)|Cytochrome P-450…	UZWDCWONPYILKI-UHFFFAOYSA-N	InChI=1S/C27H32F2N8/c1-5-35-8-10-36(11-9-35)16-19-6-7-24(30-14-19)33-27-31-15-22(29)25(34-27)20-12-21(28)26-23(13-20)37(17(2)3)18(4)32-26/h6-7,12-15,17H,5,8-11,16H2,1-4H3,(H,30,31,33,34)	CCN1CCN(CC2=CC=C(NC3=NC=C(F)C(=N3)C3=CC(F)=C4N=C(C)N(C(C)C)C4=C3)N=C2)CC1	* Indicated in combination with fulvestrant for the treatment of women with hormone receptor (HR)-positive, human epidermal growth factor receptor 2 (HER2)-negative advanced or metastatic breast cancer with disease progression following endocrine therapy. _x000D_ _x000D_ * Inidicated as monotherapy for the treatment of adult patients with HR-positive, HER2-negative advanced or metastatic breast c…
DB02967	LUSC	2	166	0	-4.53717	N-Ethylmaleimide	small molecule	experimental		Compounds used in a research, industrial, or household setting	HDFGOPSGAURCEO-UHFFFAOYSA-N	InChI=1S/C6H7NO2/c1-2-7-5(8)3-4-6(7)9/h3-4H,2H2,1H3	CCN1C(=O)C=CC1=O
DB08751	LUSC	1	166	0	-4.50813	N,N'-DIMETHYL-N-(ACETYL)-N'-(7-NITROBENZ-2-OXA-1,3-DIAZOL-4-YL)ETHYLENEDIAMINE	small molecule	experimental			YSVJZZZGPPWEIC-UHFFFAOYSA-N	InChI=1S/C12H15N5O4/c1-8(18)15(2)6-7-16(3)9-4-5-10(17(19)20)12-11(9)13-21-14-12/h4-5H,6-7H2,1-3H3	CN(CCN(C)C1=CC=C(C2=NON=C12)[N+]([O-])=O)C(C)=O
DB11958	LUSC	5	166	0.4	-4.43672	Brivanib	small molecule	investigational		Amino Acids|Amino Acids, Peptides, and Proteins	WCWUXEGQKLTGDX-LLVKDONJSA-N	InChI=1S/C19H19FN4O3/c1-10-6-13-14(23-10)4-5-15(17(13)20)27-19-18-12(3)16(26-8-11(2)25)7-24(18)22-9-21-19/h4-7,9,11,23,25H,8H2,1-3H3/t11-/m1/s1	C[C@@H](O)COC1=CN2N=CN=C(OC3=CC=C4NC(C)=CC4=C3F)C2=C1C
DB11828	LUSC	4	166	0.25	-4.41632	Neratinib	small molecule	approved|investigational	L01XE45	Antineoplastic Agents|Antineoplastic and Immunomodulating Agents|Cytochrome P-450 CYP3A Substrates|Cytochrome P-450 CYP3A4 Substrates|Cytochrome P-450 Substrates|Heterocyclic Compounds, Fused-Ring|Kinase Inhibitor|P-glycoprotein inhibitors|Protein Kinase Inhibitors|Tyrosine Kinase Inhibitors	JWNPDZNEKVCWMY-VQHVLOKHSA-N	InChI=1S/C30H29ClN6O3/c1-4-39-28-16-25-23(15-26(28)36-29(38)9-7-13-37(2)3)30(20(17-32)18-34-25)35-21-10-11-27(24(31)14-21)40-19-22-8-5-6-12-33-22/h5-12,14-16,18H,4,13,19H2,1-3H3,(H,34,35)(H,36,38)/b9-7+	CCOC1=C(NC(=O)\C=C\CN(C)C)C=C2C(NC3=CC=C(OCC4=CC=CC=N4)C(Cl)=C3)=C(C=NC2=C1)C#N	For use as an extended adjuvant treatment in adult patients with early stage HER2-overexpressed/amplified breast cancer, to follow adjuvant trastuzumab-based therapy [FDA Label].
DB06852	LUSC	1	166	0	-4.40626	CHIR-124	small molecule	experimental		Heterocyclic Compounds, Fused-Ring	MOVBBVMDHIRCTG-LJQANCHMSA-N	InChI=1S/C23H22ClN5O/c24-14-5-6-16-15(11-14)21(25-19-12-29-9-7-13(19)8-10-29)20(23(30)28-16)22-26-17-3-1-2-4-18(17)27-22/h1-6,11,13,19H,7-10,12H2,(H,26,27)(H2,25,28,30)/t19-/m1/s1	ClC1=CC2=C(NC(=O)C(C3=NC4=CC=CC=C4N3)=C2N[C@@H]2CN3CCC2CC3)C=C1
DB06876	LUSC	1	166	0	-4.40626	N-{5-[4-(4-METHYLPIPERAZIN-1-YL)PHENYL]-1H-PYRROLO[2,3-B]PYRIDIN-3-YL}NICOTINAMIDE	small molecule	experimental			YJWJKKXGAPWLGT-UHFFFAOYSA-N	InChI=1S/C24H24N6O/c1-29-9-11-30(12-10-29)20-6-4-17(5-7-20)19-13-21-22(16-27-23(21)26-15-19)28-24(31)18-3-2-8-25-14-18/h2-8,13-16H,9-12H2,1H3,(H,26,27)(H,28,31)	CN1CCN(CC1)C1=CC=C(C=C1)C1=CC2=C(NC=C2NC(=O)C2=CN=CC=C2)N=C1
DB07025	LUSC	1	166	0	-4.40626	3-(5-{[4-(AMINOMETHYL)PIPERIDIN-1-YL]METHYL}-1H-INDOL-2-YL)QUINOLIN-2(1H)-ONE	small molecule	experimental			KBIHHEGEALBUMT-UHFFFAOYSA-N	InChI=1S/C24H26N4O/c25-14-16-7-9-28(10-8-16)15-17-5-6-22-19(11-17)13-23(26-22)20-12-18-3-1-2-4-21(18)27-24(20)29/h1-6,11-13,16,26H,7-10,14-15,25H2,(H,27,29)	NCC1CCN(CC2=CC3=C(NC(=C3)C3=CC4=CC=CC=C4NC3=O)C=C2)CC1
DB07034	LUSC	1	166	0	-4.40626	2,2'-{[9-(HYDROXYIMINO)-9H-FLUORENE-2,7-DIYL]BIS(OXY)}DIACETIC ACID	small molecule	experimental			VOKATEXROYSXDW-UHFFFAOYSA-N	InChI=1S/C17H13NO7/c19-15(20)7-24-9-1-3-11-12-4-2-10(25-8-16(21)22)6-14(12)17(18-23)13(11)5-9/h1-6,23H,7-8H2,(H,19,20)(H,21,22)	ON=C1C2=CC(OCC(O)=O)=CC=C2C2=C1C=C(OCC(O)=O)C=C2
DB07037	LUSC	1	166	0	-4.40626	(2S)-1-AMINO-3-[(5-NITROQUINOLIN-8-YL)AMINO]PROPAN-2-OL	small molecule	experimental			MBZPCTWLFNYBND-QMMMGPOBSA-N	InChI=1S/C12H14N4O3/c13-6-8(17)7-15-10-3-4-11(16(18)19)9-2-1-5-14-12(9)10/h1-5,8,15,17H,6-7,13H2/t8-/m0/s1	[H][C@](O)(CN)CNC1=C2N=CC=CC2=C(C=C1)[N+]([O-])=O
DB07038	LUSC	1	166	0	-4.40626	2-(cyclohexylamino)benzoic acid	small molecule	experimental			JSXMFCCPQQJLCR-UHFFFAOYSA-N	InChI=1S/C13H17NO2/c15-13(16)11-8-4-5-9-12(11)14-10-6-2-1-3-7-10/h4-5,8-10,14H,1-3,6-7H2,(H,15,16)	OC(=O)C1=CC=CC=C1NC1CCCCC1
DB07075	LUSC	1	166	0	-4.40626	3-(5-{[4-(AMINOMETHYL)PIPERIDIN-1-YL]METHYL}-1H-INDOL-2-YL)-1H-INDAZOLE-6-CARBONITRILE	small molecule	experimental			WBKUBPBCFYCSRT-UHFFFAOYSA-N	InChI=1S/C23H24N6/c24-12-15-5-7-29(8-6-15)14-17-2-4-20-18(9-17)11-22(26-20)23-19-3-1-16(13-25)10-21(19)27-28-23/h1-4,9-11,15,26H,5-8,12,14,24H2,(H,27,28)	NCC1CCN(CC2=CC3=C(NC(=C3)C3=NNC4=C3C=CC(=C4)C#N)C=C2)CC1
DB07078	LUSC	1	166	0	-4.40626	(3Z)-6-(4-HYDROXY-3-METHOXYPHENYL)-3-(1H-PYRROL-2-YLMETHYLENE)-1,3-DIHYDRO-2H-INDOL-2-ONE	small molecule	experimental			AYSXURJZVXBSRV-WJDWOHSUSA-N	InChI=1S/C20H16N2O3/c1-25-19-10-13(5-7-18(19)23)12-4-6-15-16(11-14-3-2-8-21-14)20(24)22-17(15)9-12/h2-11,21,23H,1H3,(H,22,24)/b16-11-	COC1=CC(=CC=C1O)C1=CC2=C(C=C1)\C(=C\C1=CC=CN1)C(=O)N2
DB07158	LUSC	1	166	0	-4.40626	5-ETHYL-3-METHYL-1,5-DIHYDRO-4H-PYRAZOLO[4,3-C]QUINOLIN-4-ONE	small molecule	experimental			ASEHARDUZDZEKS-UHFFFAOYSA-N	InChI=1S/C13H13N3O/c1-3-16-10-7-5-4-6-9(10)12-11(13(16)17)8(2)14-15-12/h4-7H,3H2,1-2H3,(H,14,15)	CCN1C(=O)C2=C(NN=C2C)C2=C1C=CC=C2
DB07213	LUSC	1	166	0	-4.40626	(5-{3-[5-(PIPERIDIN-1-YLMETHYL)-1H-INDOL-2-YL]-1H-INDAZOL-6-YL}-2H-1,2,3-TRIAZOL-4-YL)METHANOL	small molecule	experimental			FNWHPLLNMLOZTL-UHFFFAOYSA-N	InChI=1S/C24H25N7O/c32-14-22-23(29-30-27-22)16-5-6-18-20(11-16)26-28-24(18)21-12-17-10-15(4-7-19(17)25-21)13-31-8-2-1-3-9-31/h4-7,10-12,25,32H,1-3,8-9,13-14H2,(H,26,28)(H,27,29,30)	OCC1=NNN=C1C1=CC2=C(C=C1)C(=NN2)C1=CC2=C(N1)C=CC(CN1CCCCC1)=C2
DB07228	LUSC	1	166	0	-4.40626	1-(5-CHLORO-2-METHOXYPHENYL)-3-{6-[2-(DIMETHYLAMINO)-1-METHYLETHOXY]PYRAZIN-2-YL}UREA	small molecule	experimental			GIAYFZLMPSVQDV-NSHDSACASA-N	InChI=1S/C17H22ClN5O3/c1-11(10-23(2)3)26-16-9-19-8-15(21-16)22-17(24)20-13-7-12(18)5-6-14(13)25-4/h5-9,11H,10H2,1-4H3,(H2,20,21,22,24)/t11-/m0/s1	[H][C@](C)(CN(C)C)OC1=CN=CC(NC(=O)NC2=C(OC)C=CC(Cl)=C2)=N1
DB07243	LUSC	1	166	0	-4.40626	(3-ENDO)-8-METHYL-8-AZABICYCLO[3.2.1]OCT-3-YL 1H-PYRROLO[2,3-B]PYRIDINE-3-CARBOXYLATE	small molecule	experimental			WQGFCATXRXQKNB-GDNZZTSVSA-N	InChI=1S/C16H19N3O2/c1-19-10-4-5-11(19)8-12(7-10)21-16(20)14-9-18-15-13(14)3-2-6-17-15/h2-3,6,9-12H,4-5,7-8H2,1H3,(H,17,18)/t10-,11+,12+	[H][C@]12CC[C@]([H])(C[C@@]([H])(C1)OC(=O)C1=CNC3=C1C=CC=N3)N2C
DB07311	LUSC	1	166	0	-4.40626	18-CHLORO-11,12,13,14-TETRAHYDRO-1H,10H-8,4-(AZENO)-9,15,1,3,6-BENZODIOXATRIAZACYCLOHEPTADECIN-2-ONE	small molecule	experimental			JRSWWYITYIOHOP-UHFFFAOYSA-N	InChI=1S/C16H17ClN4O3/c17-11-4-5-13-12(8-11)19-16(22)21-14-9-18-10-15(20-14)24-7-3-1-2-6-23-13/h4-5,8-10H,1-3,6-7H2,(H2,19,20,21,22)	ClC1=CC2=C(OCCCCCOC3=CN=CC(NC(=O)N2)=N3)C=C1
DB07314	LUSC	1	166	0	-4.40626	1-(5-CHLORO-2,4-DIMETHOXYPHENYL)-3-(5-CYANOPYRAZIN-2-YL)UREA	small molecule	experimental			URQYPXQXSVUVRG-UHFFFAOYSA-N	InChI=1S/C14H12ClN5O3/c1-22-11-4-12(23-2)10(3-9(11)15)19-14(21)20-13-7-17-8(5-16)6-18-13/h3-4,6-7H,1-2H3,(H2,18,19,20,21)	COC1=CC(OC)=C(NC(=O)NC2=NC=C(N=C2)C#N)C=C1Cl
DB07320	LUSC	1	166	0	-4.40626	4-(6-{[(4-METHYLCYCLOHEXYL)AMINO]METHYL}-1,4-DIHYDROINDENO[1,2-C]PYRAZOL-3-YL)BENZOIC ACID	small molecule	experimental			MEDLHZCDTXWLOC-GSXCWMCISA-N	InChI=1S/C25H27N3O2/c1-15-2-9-20(10-3-15)26-14-16-4-11-21-19(12-16)13-22-23(27-28-24(21)22)17-5-7-18(8-6-17)25(29)30/h4-8,11-12,15,20,26H,2-3,9-10,13-14H2,1H3,(H,27,28)(H,29,30)/t15-,20+	[H][C@]1(C)CC[C@]([H])(CC1)NCC1=CC2=C(C=C1)C1=C(C2)C(=NN1)C1=CC=C(C=C1)C(O)=O
DB07336	LUSC	1	166	0	-4.40626	4-[3-(1H-BENZIMIDAZOL-2-YL)-1H-INDAZOL-6-YL]-2-METHOXYPHENOL	small molecule	experimental			GYPHGCGOSZJXOT-UHFFFAOYSA-N	InChI=1S/C21H16N4O2/c1-27-19-11-13(7-9-18(19)26)12-6-8-14-17(10-12)24-25-20(14)21-22-15-4-2-3-5-16(15)23-21/h2-11,26H,1H3,(H,22,23)(H,24,25)	COC1=CC(=CC=C1O)C1=CC2=C(C=C1)C(=NN2)C1=NC2=CC=CC=C2N1
DB07647	LUSC	1	166	0	-4.40626	(2R)-1-[(5,6-DIPHENYL-7H-PYRROLO[2,3-D]PYRIMIDIN-4-YL)AMINO]PROPAN-2-OL	small molecule	experimental			VBASHTSSQNDDAS-CQSZACIVSA-N	InChI=1S/C21H20N4O/c1-14(26)12-22-20-18-17(15-8-4-2-5-9-15)19(16-10-6-3-7-11-16)25-21(18)24-13-23-20/h2-11,13-14,26H,12H2,1H3,(H2,22,23,24,25)/t14-/m1/s1	[H][C@](C)(O)CNC1=C2C(NC(=C2C2=CC=CC=C2)C2=CC=CC=C2)=NC=N1
DB07648	LUSC	1	166	0	-4.40626	(2R)-3-{[(4Z)-5,6-DIPHENYL-6,7-DIHYDRO-4H-PYRROLO[2,3-D]PYRIMIDIN-4-YLIDENE]AMINO}PROPANE-1,2-DIOL	small molecule	experimental			TWEONIHFGKSPLC-MRXNPFEDSA-N	InChI=1S/C21H20N4O2/c26-12-16(27)11-22-20-18-17(14-7-3-1-4-8-14)19(15-9-5-2-6-10-15)25-21(18)24-13-23-20/h1-10,13,16,26-27H,11-12H2,(H2,22,23,24,25)/t16-/m1/s1	[H][C@](O)(CO)CNC1=C2C(NC(=C2C2=CC=CC=C2)C2=CC=CC=C2)=NC=N1
DB07653	LUSC	1	166	0	-4.40626	N-(5,6-DIPHENYLFURO[2,3-D]PYRIMIDIN-4-YL)GLYCINE	small molecule	experimental			VXTCEUDVOCLEJG-UHFFFAOYSA-N	InChI=1S/C20H15N3O3/c24-15(25)11-21-19-17-16(13-7-3-1-4-8-13)18(14-9-5-2-6-10-14)26-20(17)23-12-22-19/h1-10,12H,11H2,(H,24,25)(H,21,22,23)	OC(=O)CNC1=NC=NC2=C1C(=C(O2)C1=CC=CC=C1)C1=CC=CC=C1
DB07654	LUSC	1	166	0	-4.40626	(5,6-DIPHENYL-FURO[2,3-D]PYRIMIDIN-4-YLAMINO)-ACETIC	small molecule	experimental			VDJWWYRYKMXMKA-UHFFFAOYSA-N	InChI=1S/C21H19N3O2/c1-24(12-13-25)20-18-17(15-8-4-2-5-9-15)19(16-10-6-3-7-11-16)26-21(18)23-14-22-20/h2-11,14,25H,12-13H2,1H3	CN(CCO)C1=NC=NC2=C1C(=C(O2)C1=CC=CC=C1)C1=CC=CC=C1
DB07655	LUSC	1	166	0	-4.40626	3-AMINO-3-BENZYL-[4.3.0]BICYCLO-1,6-DIAZANONAN-2-ONE	small molecule	experimental			MPJYGQHMIFDQIN-UHFFFAOYSA-N	InChI=1S/C20H18N4O/c25-12-11-21-19-17-16(14-7-3-1-4-8-14)18(15-9-5-2-6-10-15)24-20(17)23-13-22-19/h1-10,13,25H,11-12H2,(H2,21,22,23,24)	OCCNC1=NC=NC2=C1C(=C(N2)C1=CC=CC=C1)C1=CC=CC=C1
DB07959	LUSC	1	166	0	-4.40626	3-(1H-BENZIMIDAZOL-2-YL)-1H-INDAZOLE	small molecule	experimental			JTKFRFMSUBOCIQ-UHFFFAOYSA-N	InChI=1S/C14H10N4/c1-2-6-10-9(5-1)13(18-17-10)14-15-11-7-3-4-8-12(11)16-14/h1-8H,(H,15,16)(H,17,18)	N1N=C(C2=NC3=CC=CC=C3N2)C2=C1C=CC=C2
DB08392	LUSC	1	166	0	-4.40626	2-[5,6-BIS-(4-METHOXY-PHENYL)-FURO[2,3-D]PYRIMIDIN-4-YLAMINO]-ETHANOL	small molecule	experimental			ARBUGBBNEFAECO-UHFFFAOYSA-N	InChI=1S/C22H21N3O4/c1-27-16-7-3-14(4-8-16)18-19-21(23-11-12-26)24-13-25-22(19)29-20(18)15-5-9-17(28-2)10-6-15/h3-10,13,26H,11-12H2,1-2H3,(H,23,24,25)	COC1=CC=C(C=C1)C1=C(C2=C(NCCO)N=CN=C2O1)C1=CC=C(OC)C=C1
DB08393	LUSC	1	166	0	-4.40626	2-[(5,6-DIPHENYLFURO[2,3-D]PYRIMIDIN-4-YL)AMINO]ETHANOL	small molecule	experimental			UQHINZSKNAAVOZ-UHFFFAOYSA-N	InChI=1S/C20H17N3O2/c24-12-11-21-19-17-16(14-7-3-1-4-8-14)18(15-9-5-2-6-10-15)25-20(17)23-13-22-19/h1-10,13,24H,11-12H2,(H,21,22,23)	OCCNC1=NC=NC2=C1C(=C(O2)C1=CC=CC=C1)C1=CC=CC=C1
DB08774	LUSC	1	166	0	-4.40626	1-[(2S)-4-(5-phenyl-1H-pyrazolo[3,4-b]pyridin-4-yl)morpholin-2-yl]methanamine	small molecule	experimental			YBRZCAKSBYWZTC-ZDUSSCGKSA-N	InChI=1S/C17H19N5O/c18-8-13-11-22(6-7-23-13)16-14(12-4-2-1-3-5-12)9-19-17-15(16)10-20-21-17/h1-5,9-10,13H,6-8,11,18H2,(H,19,20,21)/t13-/m0/s1	[H][C@]1(CN)CN(CCO1)C1=C(C=NC2=C1C=NN2)C1=CC=CC=C1
DB08776	LUSC	1	166	0	-4.40626	N-(4-OXO-5,6,7,8-TETRAHYDRO-4H-[1,3]THIAZOLO[5,4-C]AZEPIN-2-YL)ACETAMIDE	small molecule	experimental			OYHOEDBNAJPFKK-UHFFFAOYSA-N	InChI=1S/C9H11N3O2S/c1-5(13)11-9-12-6-3-2-4-10-8(14)7(6)15-9/h2-4H2,1H3,(H,10,14)(H,11,12,13)	CC(=O)NC1=NC2=C(S1)C(=O)NCCC2
DB08777	LUSC	1	166	0	-4.40626	5,6,7,8-TETRAHYDRO[1]BENZOTHIENO[2,3-D]PYRIMIDIN-4(3H)-ONE	small molecule	experimental			NMMOEJUJKIXUQZ-UHFFFAOYSA-N	InChI=1S/C10H10N2OS/c13-9-8-6-3-1-2-4-7(6)14-10(8)12-5-11-9/h5H,1-4H2,(H,11,12,13)	O=C1NC=NC2=C1C1=C(CCCC1)S2
DB08778	LUSC	1	166	0	-4.40626	[4-amino-2-(tert-butylamino)-1,3-thiazol-5-yl](phenyl)methanone	small molecule	experimental			KEHNGAHNKVLUSC-UHFFFAOYSA-N	InChI=1S/C14H17N3OS/c1-14(2,3)17-13-16-12(15)11(19-13)10(18)9-7-5-4-6-8-9/h4-8H,15H2,1-3H3,(H,16,17)	CC(C)(C)NC1=NC(N)=C(S1)C(=O)C1=CC=CC=C1
DB08779	LUSC	1	166	0	-4.40626	2-(methylsulfanyl)-5-(thiophen-2-ylmethyl)-1H-imidazol-4-ol	small molecule	experimental			QWYGHJVEZLVLSU-UHFFFAOYSA-N	InChI=1S/C9H10N2OS2/c1-13-9-10-7(8(12)11-9)5-6-3-2-4-14-6/h2-4,12H,5H2,1H3,(H,10,11)	CSC1=NC(O)=C(CC2=CC=CS2)N1
DB08780	LUSC	1	166	0	-4.40626	6-MORPHOLIN-4-YL-9H-PURINE	small molecule	experimental			MEOMXKNIFWDDGZ-UHFFFAOYSA-N	InChI=1S/C9H11N5O/c1-3-15-4-2-14(1)9-7-8(11-5-10-7)12-6-13-9/h5-6H,1-4H2,(H,10,11,12,13)	C1CN(CCO1)C1=C2N=CNC2=NC=N1
DB08781	LUSC	1	166	0	-4.40626	1-[(2S)-4-(5-BROMO-1H-PYRAZOLO[3,4-B]PYRIDIN-4-YL)MORPHOLIN-2-YL]METHANAMINE	small molecule	experimental			BJUBFXSKTBULRW-ZETCQYMHSA-N	InChI=1S/C11H14BrN5O/c12-9-5-14-11-8(4-15-16-11)10(9)17-1-2-18-7(3-13)6-17/h4-5,7H,1-3,6,13H2,(H,14,15,16)/t7-/m0/s1	[H][C@]1(CN)CN(CCO1)C1=C(Br)C=NC2=C1C=NN2
DB12611	LUSC	1	166	0	-4.40626	PF-477736	small molecule	investigational		Benzazepines|Heterocyclic Compounds, Fused-Ring	NDEXUOWTGYUVGA-LJQANCHMSA-N	InChI=1S/C22H25N7O2/c1-29-11-13(9-25-29)20-16-10-24-28-21(30)15-7-14(8-17(27-20)18(15)16)26-22(31)19(23)12-5-3-2-4-6-12/h7-12,19,27H,2-6,23H2,1H3,(H,26,31)(H,28,30)/t19-/m1/s1	CN1C=C(C=N1)C1=C2C=NNC(=O)C3=C2C(N1)=CC(NC(=O)[C@H](N)C1CCCCC1)=C3
DB11651	LUSC	5	166	0.4	-4.36928	Dactolisib	small molecule	investigational		Antineoplastic Agents|Heterocyclic Compounds, Fused-Ring	JOGKUKXHTYWRGZ-UHFFFAOYSA-N	InChI=1S/C30H23N5O/c1-30(2,18-31)22-9-11-23(12-10-22)35-28-24-15-19(21-14-20-6-4-5-7-25(20)32-16-21)8-13-26(24)33-17-27(28)34(3)29(35)36/h4-17H,1-3H3	CN1C(=O)N(C2=C1C=NC1=CC=C(C=C21)C1=CN=C2C=CC=CC2=C1)C1=CC=C(C=C1)C(C)(C)C#N
DB04703	LUSC	2	166	0	-4.3661	Hesperidin	small molecule	approved|investigational		Benzopyrans|Chromones|Flavanones|Flavonoids|Heterocyclic Compounds, Fused-Ring|Pyrans	QUQPHWDTPGMPEX-QJBIFVCTSA-N	InChI=1S/C28H34O15/c1-10-21(32)23(34)25(36)27(40-10)39-9-19-22(33)24(35)26(37)28(43-19)41-12-6-14(30)20-15(31)8-17(42-18(20)7-12)11-3-4-16(38-2)13(29)5-11/h3-7,10,17,19,21-30,32-37H,8-9H2,1-2H3/t10-,17-,19+,21-,22+,23+,24-,25+,26+,27+,28+/m0/s1	COC1=CC=C(C=C1O)[C@@H]1CC(=O)C2=C(O1)C=C(O[C@@H]1O[C@H](CO[C@@H]3O[C@@H](C)[C@H](O)[C@@H](O)[C@H]3O)[C@@H](O)[C@H](O)[C@H]1O)C=C2O
DB02656	LUSC	19	166	0.684211	-4.34065	LY-294002	small molecule	experimental		Benzopyrans|Enzyme Inhibitors|Heterocyclic Compounds, Fused-Ring|Oxazines|Phosphatidylinositol 3-Kinases, antagonists & inhibitors|Pyrans	CZQHHVNHHHRRDU-UHFFFAOYSA-N	InChI=1S/C19H17NO3/c21-17-13-18(20-9-11-22-12-10-20)23-19-15(7-4-8-16(17)19)14-5-2-1-3-6-14/h1-8,13H,9-12H2	O=C1C=C(OC2=C1C=CC=C2C1=CC=CC=C1)N1CCOCC1
DB07525	LUSC	1	166	0	-4.33207	3-(3-methoxybenzyl)-1H-pyrrolo[2,3-b]pyridine	small molecule	experimental			GHQCCHWTDLTMJT-UHFFFAOYSA-N	InChI=1S/C15H14N2O/c1-18-13-5-2-4-11(9-13)8-12-10-17-15-14(12)6-3-7-16-15/h2-7,9-10H,8H2,1H3,(H,16,17)	COC1=CC=CC(CC2=CNC3=C2C=CC=N3)=C1
DB07840	LUSC	1	166	0	-4.33207	(E)-[4-(3,5-Difluorophenyl)-3H-pyrrolo[2,3-b]pyridin-3-ylidene](3-methoxyphenyl)methanol	small molecule	experimental			MCTZMJQJFCGZBX-UHFFFAOYSA-N	InChI=1S/C21H14F2N2O2/c1-27-16-4-2-3-12(9-16)20(26)18-11-25-21-19(18)17(5-6-24-21)13-7-14(22)10-15(23)8-13/h2-11H,1H3,(H,24,25)	COC1=CC=CC(=C1)C(=O)C1=CNC2=NC=CC(=C12)C1=CC(F)=CC(F)=C1
DB12978	LUSC	4	166	0.25	-4.30036	Pexidartinib	small molecule	approved|investigational		Amines|Antineoplastic Agents|Cytochrome P-450 CYP2B6 Inducers|Cytochrome P-450 CYP2B6 Inducers (strength unknown)|Cytochrome P-450 CYP2B6 Inhibitors|Cytochrome P-450 CYP2B6 Inhibitors (strength unknown)|Cytochrome P-450 CYP2C9 Inhibitors|Cytochrome P-450 CYP2C9 Inhibitors (strength unknown)|Cytochrome P-450 CYP3A Inducers|Cytochrome P-450 CYP3A Inhibitors|Cytochrome P-450 CYP3A Substrates|Cytochr…	JGWRKYUXBBNENE-UHFFFAOYSA-N	InChI=1S/C20H15ClF3N5/c21-15-6-16-14(10-28-19(16)29-11-15)5-12-2-4-18(26-7-12)27-9-13-1-3-17(25-8-13)20(22,23)24/h1-4,6-8,10-11H,5,9H2,(H,26,27)(H,28,29)	FC(F)(F)C1=CC=C(CNC2=NC=C(CC3=CNC4=NC=C(Cl)C=C34)C=C2)C=N1	Pexidartinib is indicated for the treatment of adult patients with symptomatic tenosynovial giant cell tumor (TGCT) associated with severe morbidity or functional limitations and not amenable to improvement with surgery.[L7883]
DB02779	LUSC	1	166	0	-4.27618	Dodecyltrimethylammonium	small molecule	experimental		Amines|Ammonium Compounds|Compounds used in a research, industrial, or household setting|Detergents|Household Products|Nitrogen Compounds|Onium Compounds|Surface-Active Agents	VICYBMUVWHJEFT-UHFFFAOYSA-N	InChI=1S/C15H34N/c1-5-6-7-8-9-10-11-12-13-14-15-16(2,3)4/h5-15H2,1-4H3/q+1	CCCCCCCCCCCC[N+](C)(C)C
DB08186	LUSC	1	166	0	-4.27618	(3E)-4-(1-METHYL-1H-INDOL-3-YL)BUT-3-EN-2-ONE	small molecule	experimental			HCYQBFAGILCNRB-BQYQJAHWSA-N	InChI=1S/C13H13NO/c1-10(15)7-8-11-9-14(2)13-6-4-3-5-12(11)13/h3-9H,1-2H3/b8-7+	CN1C=C(\C=C\C(C)=O)C2=CC=CC=C12
DB08291	LUSC	1	166	0	-4.27618	N-(3-AMINOPROPYL)-2-NITROBENZENAMINE	small molecule	experimental			GVGDDEYVTBKACE-UHFFFAOYSA-N	InChI=1S/C9H13N3O2/c10-6-3-7-11-8-4-1-2-5-9(8)12(13)14/h1-2,4-5,11H,3,6-7,10H2	NCCCNC1=CC=CC=C1[N+]([O-])=O
DB09103	LUSC	1	166	0	-4.27031	Ancestim	biotech	approved|investigational|withdrawn	L03AA12	Adjuvants, Immunologic|Amino Acids, Peptides, and Proteins|Antineoplastic and Immunomodulating Agents|Biological Factors|Colony-Stimulating Factors|Cytokines|Drugs that are Mainly Renally Excreted|Hematopoietic Cell Growth Factors|Intercellular Signaling Peptides and Proteins|Peptides|Proteins				Ancestim, in combination with filgrastim, is indicated for the setting of autologous peripheral blood progenitor cell transplantation in patients at risk of poor peripheral blood progenitor cell mobilisation.[L1090] The use of ancestim with filgrastim will generate a sustained increase in the number of peripheral blood progenitor cells capable of engraftment. It is used for mobilization of progen…
DB15233	LUSC	1	166	0	-4.27031	Avapritinib	small molecule	approved|investigational		Cytochrome P-450 CYP2C9 Substrates|Cytochrome P-450 CYP3A Substrates|Cytochrome P-450 CYP3A4 Substrates|Cytochrome P-450 Substrates|Protein Kinase Inhibitors	DWYRIWUZIJHQKQ-SANMLTNESA-N	InChI=1S/C26H27FN10/c1-26(28,20-3-5-22(27)6-4-20)21-13-29-25(30-14-21)36-9-7-35(8-10-36)24-23-11-18(16-37(23)33-17-31-24)19-12-32-34(2)15-19/h3-6,11-17H,7-10,28H2,1-2H3/t26-/m0/s1	CN1C=C(C=N1)C1=CN2N=CN=C(N3CCN(CC3)C3=NC=C(C=N3)[C@@](C)(N)C3=CC=C(F)C=C3)C2=C1	Avapritinib is indicated for the treatment of unresectable, metastatic gastrointestinal stromal tumors with a platelet-derived growth factor receptor alpha exon 18 mutation.[A189339,L11136]
DB09283	LUSC	1	166	0	-4.26516	Trapidil	small molecule	experimental	C01DX11	Antiplatelet agents|Cardiac Therapy|Cardiovascular Agents|Enzyme Inhibitors|Hematologic Agents|Phosphodiesterase Inhibitors|Pyrimidines|Triazoles|Vasodilating Agents|Vasodilators Used in Cardiac Diseases	GSNOZLZNQMLSKJ-UHFFFAOYSA-N	InChI=1S/C10H15N5/c1-4-14(5-2)9-6-8(3)13-10-11-7-12-15(9)10/h6-7H,4-5H2,1-3H3	CCN(CC)C1=CC(C)=NC2=NC=NN12	Used in the treatment of chronic stable angina [A19770].
DB12405	LUSC	2	166	0	-4.24963	Triciribine	small molecule	investigational		Carbohydrates|Glycosides|Nucleic Acids, Nucleotides, and Nucleosides|Nucleosides	HOGVTUZUJGHKPL-HTVVRFAVSA-N	InChI=1S/C13H16N6O4/c1-18-11-7-5(10(14)17-18)2-19(12(7)16-4-15-11)13-9(22)8(21)6(3-20)23-13/h2,4,6,8-9,13,20-22H,3H2,1H3,(H2,14,17)/t6-,8-,9-,13-/m1/s1	CN1N=C(N)C2=CN([C@@H]3O[C@H](CO)[C@@H](O)[C@H]3O)C3=C2C1=NC=N3
DB00317	LUSC	14	166	0.714286	-4.23732	Gefitinib	small molecule	approved|investigational	L01XE02	Antineoplastic Agents|Antineoplastic and Immunomodulating Agents|BCRP/ABCG2 Inhibitors|BCRP/ABCG2 Substrates|Cytochrome P-450 CYP2C19 Inhibitors|Cytochrome P-450 CYP2C19 inhibitors (strength unknown)|Cytochrome P-450 CYP2C9 Inhibitors|Cytochrome P-450 CYP2C9 Inhibitors (strength unknown)|Cytochrome P-450 CYP2D6 Inhibitors|Cytochrome P-450 CYP2D6 Inhibitors (weak)|Cytochrome P-450 CYP2D6 Substrate…	XGALLCVXEZPNRQ-UHFFFAOYSA-N	InChI=1S/C22H24ClFN4O3/c1-29-20-13-19-16(12-21(20)31-8-2-5-28-6-9-30-10-7-28)22(26-14-25-19)27-15-3-4-18(24)17(23)11-15/h3-4,11-14H,2,5-10H2,1H3,(H,25,26,27)	COC1=C(OCCCN2CCOCC2)C=C2C(NC3=CC(Cl)=C(F)C=C3)=NC=NC2=C1	For the continued treatment of patients with locally advanced or metastatic non-small cell lung cancer after failure of either platinum-based or docetaxel chemotherapies.
DB02498	LUSC	1	166	0	-4.22722	Carba-nicotinamide-adenine-dinucleotide	small molecule	experimental			DGPLSUKWXXSBCU-VGXGLJSLSA-O	InChI=1S/C22H29N7O13P2/c23-19-14-21(26-8-25-19)29(9-27-14)22-18(33)17(32)13(41-22)7-40-44(37,38)42-43(35,36)39-6-11-4-12(16(31)15(11)30)28-3-1-2-10(5-28)20(24)34/h1-3,5,8-9,11-13,15-18,22,30-33H,4,6-7H2,(H5-,23,24,25,26,34,35,36,37,38)/p+1/t11-,12-,13-,15-,16+,17-,18-,22-/m1/s1	[H]N([H])C(=O)C1=C[N+](=CC=C1)[C@@H]1C[C@H](COP(O)(=O)OP(O)(=O)OC[C@H]2O[C@H]([C@H](O)[C@@H]2O)N2C=NC3=C(N=CN=C23)N([H])[H])[C@@H](O)[C@H]1O
DB02690	LUSC	1	166	0	-4.22722	NU1025	small molecule	experimental		Heterocyclic Compounds, Fused-Ring	YJDAOHJWLUNFLX-UHFFFAOYSA-N	InChI=1S/C9H8N2O2/c1-5-10-8-6(9(13)11-5)3-2-4-7(8)12/h2-4,12H,1H3,(H,10,11,13)	CC1=NC2=C(C=CC=C2O)C(=O)N1
DB03072	LUSC	1	166	0	-4.22722	2-{3-[4-(4-Fluorophenyl)-3,6-Dihydro-1(2h)-Pyridinyl]Propyl}-8-Methyl-4(3h)-Quinazolinone	small molecule	experimental			LOFDUAJQRUYHBR-UHFFFAOYSA-N	InChI=1S/C23H24FN3O/c1-16-4-2-5-20-22(16)25-21(26-23(20)28)6-3-13-27-14-11-18(12-15-27)17-7-9-19(24)10-8-17/h2,4-5,7-11H,3,6,12-15H2,1H3,(H,25,26,28)	CC1=CC=CC2=C1N=C(CCCN1CCC(=CC1)C1=CC=C(F)C=C1)NC2=O
DB03073	LUSC	1	166	0	-4.22722	3-Methoxybenzamide	small molecule	experimental		Acids, Carbocyclic|Amides|Benzene Derivatives|Benzoates|Enzyme Inhibitors|Poly(ADP-ribose) Polymerase Inhibitors	VKPLPDIMEREJJF-UHFFFAOYSA-N	InChI=1S/C8H9NO2/c1-11-7-4-2-3-6(5-7)8(9)10/h2-5H,1H3,(H2,9,10)	COC1=CC(=CC=C1)C(N)=O
DB03509	LUSC	1	166	0	-4.22722	2-(4-Chlorophenyl)-5-Quinoxalinecarboxamide	small molecule	experimental		Antineoplastic Agents|Enzyme Inhibitors|Heterocyclic Compounds, Fused-Ring|Poly(ADP-ribose) Polymerase Inhibitors	FLYGLPYJEQPCFY-UHFFFAOYSA-N	InChI=1S/C15H10ClN3O/c16-10-6-4-9(5-7-10)13-8-18-12-3-1-2-11(15(17)20)14(12)19-13/h1-8H,(H2,17,20)	NC(=O)C1=CC=CC2=NC=C(N=C12)C1=CC=C(Cl)C=C1
DB03722	LUSC	1	166	0	-4.22722	3,4-Dihydro-5-Methyl-Isoquinolinone	small molecule	experimental			RLLZPXDJYADIEU-UHFFFAOYSA-N	InChI=1S/C10H11NO/c1-7-3-2-4-9-8(7)5-6-11-10(9)12/h2-4H,5-6H2,1H3,(H,11,12)	CC1=CC=CC2=C1CCNC2=O
DB04010	LUSC	1	166	0	-4.22722	2-(3'-Methoxyphenyl) Benzimidazole-4-Carboxamide	small molecule	experimental			NVVWVYYHTKCIAE-UHFFFAOYSA-N	InChI=1S/C15H13N3O2/c1-20-10-5-2-4-9(8-10)15-17-12-7-3-6-11(14(16)19)13(12)18-15/h2-8H,1H3,(H2,16,19)(H,17,18)	COC1=CC=CC(=C1)C1=NC2=C(N1)C=CC=C2C(N)=O
DB07096	LUSC	1	166	0	-4.22722	6-AMINO-BENZO[DE]ISOQUINOLINE-1,3-DIONE	small molecule	experimental			SSMIFVHARFVINF-UHFFFAOYSA-N	InChI=1S/C12H8N2O2/c13-9-5-4-8-10-6(9)2-1-3-7(10)11(15)14-12(8)16/h1-5H,13H2,(H,14,15,16)	NC1=CC=C2C(=O)NC(=O)C3=CC=CC1=C23
DB07330	LUSC	1	166	0	-4.22722	A-620223	small molecule	experimental			KXSIHXHEHABEJX-UHFFFAOYSA-N	InChI=1S/C16H22N4O/c1-2-8-20-9-6-11(7-10-20)16-18-13-5-3-4-12(15(17)21)14(13)19-16/h3-5,11H,2,6-10H2,1H3,(H2,17,21)(H,18,19)	CCCN1CCC(CC1)C1=NC2=CC=CC(C(N)=O)=C2N1
DB07787	LUSC	1	166	0	-4.22722	5-FLUORO-1-[4-(4-PHENYL-3,6-DIHYDROPYRIDIN-1(2H)-YL)BUTYL]QUINAZOLINE-2,4(1H,3H)-DIONE	small molecule	experimental			PNPFDRCIGCUCMN-UHFFFAOYSA-N	InChI=1S/C23H24FN3O2/c24-19-9-6-10-20-21(19)22(28)25-23(29)27(20)14-5-4-13-26-15-11-18(12-16-26)17-7-2-1-3-8-17/h1-3,6-11H,4-5,12-16H2,(H,25,28,29)	FC1=C2C(=O)NC(=O)N(CCCCN3CCC(=CC3)C3=CC=CC=C3)C2=CC=C1
DB13877	LUSC	1	166	0	-4.22722	Iniparib	small molecule	investigational		Acids, Carbocyclic|Amides|Antineoplastic Agents|Benzene Derivatives|Benzoates|Enzyme Inhibitors|Poly(ADP-ribose) Polymerase Inhibitors	MDOJTZQKHMAPBK-UHFFFAOYSA-N	InChI=1S/C7H5IN2O3/c8-5-2-1-4(7(9)11)3-6(5)10(12)13/h1-3H,(H2,9,11)	NC(=O)C1=CC(=C(I)C=C1)[N+]([O-])=O
DB00102	LUSC	3	166	0.333333	-4.1915	Becaplermin	biotech	approved|investigational	D03AX06|A01AD08	Acids|Acids, Noncarboxylic|Alimentary Tract and Metabolism|Amino Acids, Peptides, and Proteins|Angiogenesis Inducing Agents|Angiogenesis Modulating Agents|Anions|Biological Factors|Blood Proteins|Calcium Compounds|Cicatrizants|Dermatologicals|DNA-Binding Proteins|Electrolytes|Growth Substances|Hematologic Agents|Human Platelet-derived Growth Factor|Intercellular Signaling Peptides and Proteins|Io…				For topical treatment of skin ulcers (from diabetes)
DB05014	LUSC	5	166	0.4	-4.13865	XL999	small molecule	investigational						Investigated for use/treatment in cancer/tumors (unspecified), lung cancer, and solid tumors.
DB05241	LUSC	5	166	0.4	-4.11932	XL765	small molecule	investigational		Amides|Heterocyclic Compounds, Fused-Ring|Phosphatidylinositol 3-Kinase, antagonists & inhibitors|Sulfones|Sulfur Compounds				For the treatment of various forms of cancer.
DB00515	LUSC	51	166	0.843137	-4.06438	Cisplatin	small molecule	approved	L01XA01	Antineoplastic Agents|Antineoplastic and Immunomodulating Agents|BCRP/ABCG2 Substrates|Cardiotoxic antineoplastic agents|Chlorine Compounds|Cholinesterase Inhibitors|Compounds used in a research, industrial, or household setting|Cross-Linking Reagents|Cytochrome P-450 CYP2B6 Inhibitors|Cytochrome P-450 CYP2B6 Inhibitors (strength unknown)|Cytochrome P-450 CYP2C9 Inhibitors|Cytochrome P-450 CYP2C9…	LXZZYRPGZAFOLE-UHFFFAOYSA-L	InChI=1S/2ClH.2H3N.Pt/h2*1H;2*1H3;/q;;;;+2/p-2	[NH3+]-[Pt-2](Cl)(Cl)[NH3+]	For the treatment of metastatic testicular tumors, metastatic ovarian tumors and advanced bladder cancer.
DB05319	LUSC	1	166	0	-4.01222	Oportuzumab monatox	biotech	investigational		Amino Acids, Peptides, and Proteins|Proteins|Recombinant Proteins				Investigated for use/treatment in bladder cancer and head and neck cancer.
DB05831	LUSC	1	166	0	-4.01222	ING-1	small molecule	investigational						Investigated for use/treatment in cancer/tumors (unspecified).
DB11075	LUSC	1	166	0	-4.01222	Hypromellose	small molecule	approved	S01KA02	Artificial Tears|Biopolymers|Carbohydrates|Cellulose|Compounds used in a research, industrial, or household setting|EENT Drugs, Miscellaneous|Glucans|Macromolecular Substances|Ophthalmologicals|Other Diagnostics|Polymers|Polysaccharides|Sensory Organs|Surgical Aids|Viscoelastic Substances				Protectant (ophthalmic) [L1805]_x000D_ _x000D_ Tears (artificial) [L1805]_x000D_ _x000D_ Lubricant (ophthalmic) [L1805]_x000D_ _x000D_ Diagnostic aid (contact lens procedures; gonioscopy) [L1805]_x000D_
DB00997	LUSC	33	166	0.787879	-3.99844	Doxorubicin	small molecule	approved|investigational	L01DB01	Anthracycline Topoisomerase Inhibitor|Anthracyclines|Anthracyclines and Related Substances|Antibiotics, Antineoplastic|Antineoplastic Agents|Antineoplastic and Immunomodulating Agents|BCRP/ABCG2 Substrates|BSEP/ABCB11 Substrates|Carbohydrates|Cardiotoxic antineoplastic agents|Cytochrome P-450 CYP2B6 Inhibitors|Cytochrome P-450 CYP2B6 Inhibitors (strength unknown)|Cytochrome P-450 CYP2D6 Inhibitor…	AOJJSUZBOXZQNB-TZSSRYMLSA-N	InChI=1S/C27H29NO11/c1-10-22(31)13(28)6-17(38-10)39-15-8-27(36,16(30)9-29)7-12-19(15)26(35)21-20(24(12)33)23(32)11-4-3-5-14(37-2)18(11)25(21)34/h3-5,10,13,15,17,22,29,31,33,35-36H,6-9,28H2,1-2H3/t10-,13-,15-,17-,22+,27-/m0/s1	COC1=CC=CC2=C1C(=O)C1=C(O)C3=C(C[C@](O)(C[C@@H]3O[C@H]3C[C@H](N)[C@H](O)[C@H](C)O3)C(=O)CO)C(O)=C1C2=O	Doxorubicin is used to produce regression in disseminated neoplastic conditions like acute lymphoblastic leukemia, acute myeloblastic leukemia, Wilms‚Äô tumor, neuroblastoma, soft tissue and bone sarcomas, breast carcinoma, ovarian carcinoma, transitional cell bladder carcinoma, thyroid carcinoma, gastric carcinoma, Hodgkin‚Äôs disease, malignant lymphoma and bronchogenic carcinoma in which the s…
DB01229	LUSC	40	166	0.85	-3.98672	Paclitaxel	small molecule	approved|vet_approved	L01CD01	Agents Causing Muscle Toxicity|Antimitotic Agents|Antineoplastic Agents|Antineoplastic Agents, Phytogenic|Antineoplastic and Immunomodulating Agents|BSEP/ABCB11 Inhibitors|BSEP/ABCB11 Substrates|BSEP/ABCB11 Substrates with Narrow Therapeutic Index|Cardiotoxic antineoplastic agents|Cyclodecanes|Cycloparaffins|Cytochrome P-450 CYP2C8 Substrates|Cytochrome P-450 CYP2C8 Substrates with a Narrow Thera…	RCINICONZNJXQF-MZXODVADSA-N	InChI=1S/C47H51NO14/c1-25-31(60-43(56)36(52)35(28-16-10-7-11-17-28)48-41(54)29-18-12-8-13-19-29)23-47(57)40(61-42(55)30-20-14-9-15-21-30)38-45(6,32(51)22-33-46(38,24-58-33)62-27(3)50)39(53)37(59-26(2)49)34(25)44(47,4)5/h7-21,31-33,35-38,40,51-52,57H,22-24H2,1-6H3,(H,48,54)/t31-,32-,33+,35-,36+,37+,38-,40-,45+,46-,47+/m0/s1	[H][C@]12[C@H](OC(=O)C3=CC=CC=C3)[C@]3(O)C[C@H](OC(=O)[C@H](O)[C@@H](NC(=O)C4=CC=CC=C4)C4=CC=CC=C4)C(C)=C([C@@H](OC(C)=O)C(=O)[C@]1(C)[C@@H](O)C[C@H]1OC[C@@]21OC(C)=O)C3(C)C	Used in the treatment of Kaposi's sarcoma and cancer of the lung, ovarian, and breast. Abraxane¬Æ is specfically indicated for the treatment of metastatic breast cancer and locally advanced or metastatic non-small cell lung cancer.
DB05983	LUSC	1	166	0	-3.93041	Bardoxolone methyl	small molecule	investigational		Fused-Ring Compounds|Pentacyclic Triterpenes|Sapogenins|Steroids|Terpenes|Triterpenes	WPTTVJLTNAWYAO-KPOXMGGZSA-N	InChI=1S/C32H43NO4/c1-27(2)11-13-32(26(36)37-8)14-12-31(7)24(20(32)17-27)21(34)15-23-29(5)16-19(18-33)25(35)28(3,4)22(29)9-10-30(23,31)6/h15-16,20,22,24H,9-14,17H2,1-8H3/t20-,22-,24-,29-,30+,31+,32-/m0/s1	COC(=O)[C@]12CCC(C)(C)C[C@H]1[C@H]1C(=O)C=C3[C@@]4(C)C=C(C#N)C(=O)C(C)(C)[C@@H]4CC[C@@]3(C)[C@]1(C)CC2	Investigated for use/treatment in lymphoma (unspecified), multiple myeloma, and solid tumors.
DB06543	LUSC	1	166	0	-3.93041	Astaxanthin	small molecule	investigational		Alkenes|Anticoagulants|Biological Factors|Carotenoids|Cyclohexanes|Cyclohexenes|Cycloparaffins|Fibrinolytic Agents|Hydrocarbons, Acyclic|Pigments, Biological|Polyenes|Terpenes	MQZIGYBFDRPAKN-UWFIBFSHSA-N	InChI=1S/C40H52O4/c1-27(17-13-19-29(3)21-23-33-31(5)37(43)35(41)25-39(33,7)8)15-11-12-16-28(2)18-14-20-30(4)22-24-34-32(6)38(44)36(42)26-40(34,9)10/h11-24,35-36,41-42H,25-26H2,1-10H3/b12-11+,17-13+,18-14+,23-21+,24-22+,27-15+,28-16+,29-19+,30-20+/t35-,36-/m0/s1	C\C(\C=C\C=C(/C)\C=C\C1=C(C)C(=O)[C@@H](O)CC1(C)C)=C/C=C/C=C(\C)/C=C/C=C(\C)/C=C/C1=C(C)C(=O)[C@@H](O)CC1(C)C	Investigated for use/treatment in eye disorders/infections, cancer/tumors (unspecified), and asthma.
DB05169	LUSC	2	166	0.5	-3.89087	AT9283	small molecule	investigational		Heterocyclic Compounds, Fused-Ring|Protein Kinase Inhibitors				Investigated for use/treatment in cancer/tumors (unspecified), leukemia (myeloid), and solid tumors.
DB05220	LUSC	2	166	0.5	-3.89087	Alisertib	small molecule	investigational		Protein Kinase Inhibitors	ZLHFILGSQDJULK-UHFFFAOYSA-N	InChI=1S/C27H20ClFN4O4/c1-36-21-5-3-4-20(29)23(21)25-19-10-15(28)6-8-17(19)24-14(12-30-25)13-31-27(33-24)32-16-7-9-18(26(34)35)22(11-16)37-2/h3-11,13H,12H2,1-2H3,(H,34,35)(H,31,32,33)	COC1=CC(NC2=NC=C3CN=C(C4=CC(Cl)=CC=C4C3=N2)C2=C(OC)C=CC=C2F)=CC=C1C(O)=O	For the treatment of various forms of cancer.
DB11778	LUSC	2	166	0.5	-3.89087	Danusertib	small molecule	investigational		Acids, Carbocyclic|Amides|Benzene Derivatives|Benzoates|Protein Kinase Inhibitors	XKFTZKGMDDZMJI-HSZRJFAPSA-N	InChI=1S/C26H30N6O3/c1-30-12-14-31(15-13-30)20-10-8-19(9-11-20)25(33)27-24-21-16-32(17-22(21)28-29-24)26(34)23(35-2)18-6-4-3-5-7-18/h3-11,23H,12-17H2,1-2H3,(H2,27,28,29,33)/t23-/m1/s1	CO[C@@H](C(=O)N1CC2=C(C1)C(NC(=O)C1=CC=C(C=C1)N1CCN(C)CC1)=NN2)C1=CC=CC=C1
DB12556	LUSC	2	166	0.5	-3.89087	MK-5108	small molecule	investigational		Acids, Carbocyclic|Cyclohexanes|Cycloparaffins|Protein Kinase Inhibitors|Sulfur Compounds	LCVIRAZGMYMNNT-VVONHTQRSA-N	InChI=1S/C22H21ClFN3O3S/c23-16-4-2-5-17(19(16)24)30-15-7-9-22(10-8-15,20(28)29)13-14-3-1-6-18(26-14)27-21-25-11-12-31-21/h1-6,11-12,15H,7-10,13H2,(H,28,29)(H,25,26,27)/t15-,22-	OC(=O)[C@@]1(CC2=CC=CC(NC3=NC=CS3)=N2)CC[C@@H](CC1)OC1=C(F)C(Cl)=CC=C1
DB08373	LUSC	1	166	0	-3.89053	4,4'-BIS([H]METHYLSULFONYL)-2,2',5,5'-TETRACHLOROBIPHENYL	small molecule	experimental			RDBKPLOYRMCFIY-UHFFFAOYSA-N	InChI=1S/C14H10Cl4O4S2/c1-23(19,20)13-5-9(15)7(3-11(13)17)8-4-12(18)14(6-10(8)16)24(2,21)22/h3-6H,1-2H3	CS(=O)(=O)C1=CC(Cl)=C(C=C1Cl)C1=C(Cl)C=C(C(Cl)=C1)S(C)(=O)=O
DB06436	LUSC	7	166	0.571429	-3.76035	Semaxanib	small molecule	investigational		Angiogenesis Inhibitors|Angiogenesis Modulating Agents|Antineoplastic Agents|Enzyme Inhibitors|Growth Inhibitors|Growth Substances|Heterocyclic Compounds, Fused-Ring|Protein Kinase Inhibitors	WUWDLXZGHZSWQZ-WQLSENKSSA-N	InChI=1S/C15H14N2O/c1-9-7-10(2)16-14(9)8-12-11-5-3-4-6-13(11)17-15(12)18/h3-8,16H,1-2H3,(H,17,18)/b12-8-	CC1=CC(C)=C(N1)\C=C1/C(=O)NC2=CC=CC=C12	Investigated for use/treatment in colorectal cancer and lung cancer.
DB06080	LUSC	6	166	0.5	-3.70849	ABT-869	small molecule	investigational		Benzene Derivatives|Heterocyclic Compounds, Fused-Ring|Pyrazoles|Receptor Protein-Tyrosine Kinases, antagonists & inhibitors				Investigated for use/treatment in leukemia (myeloid), myelodysplastic syndrome, and solid tumors.
DB04868	LUSC	10	166	0.7	-3.6664	Nilotinib	small molecule	approved|investigational	L01XE08	Antineoplastic Agents|Antineoplastic and Immunomodulating Agents|BCRP/ABCG2 Inhibitors|BCRP/ABCG2 Substrates|Cytochrome P-450 CYP2B6 Inducers|Cytochrome P-450 CYP2B6 Inducers (strength unknown)|Cytochrome P-450 CYP2C8 Inducers|Cytochrome P-450 CYP2C8 Inducers (strength unknown)|Cytochrome P-450 CYP2C8 Inhibitors|Cytochrome P-450 CYP2C8 Inhibitors (moderate)|Cytochrome P-450 CYP2C9 Inhibitors|Cyto…	HHZIURLSWUIHRB-UHFFFAOYSA-N	InChI=1S/C28H22F3N7O/c1-17-5-6-19(10-25(17)37-27-33-9-7-24(36-27)20-4-3-8-32-14-20)26(39)35-22-11-21(28(29,30)31)12-23(13-22)38-15-18(2)34-16-38/h3-16H,1-2H3,(H,35,39)(H,33,36,37)	CC1=CN(C=N1)C1=CC(NC(=O)C2=CC=C(C)C(NC3=NC=CC(=N3)C3=CN=CC=C3)=C2)=CC(=C1)C(F)(F)F	For the potential treatment of various leukemias, including chronic myeloid leukemia (CML).
DB00694	LUSC	6	166	0.666667	-3.6573	Daunorubicin	small molecule	approved	L01DB02|L01XY01	Anthracycline Topoisomerase Inhibitor|Anthracyclines|Anthracyclines and Related Substances|Antibiotics, Antineoplastic|Antineoplastic Agents|Antineoplastic and Immunomodulating Agents|BCRP/ABCG2 Substrates|BSEP/ABCB11 Substrates|Carbohydrates|Cardiotoxic antineoplastic agents|Cytochrome P-450 CYP3A Inducers|Cytochrome P-450 CYP3A Inhibitors|Cytochrome P-450 CYP3A Substrates|Cytochrome P-450 CYP3A…	STQGQHZAVUOBTE-VGBVRHCVSA-N	InChI=1S/C27H29NO10/c1-10-22(30)14(28)7-17(37-10)38-16-9-27(35,11(2)29)8-13-19(16)26(34)21-20(24(13)32)23(31)12-5-4-6-15(36-3)18(12)25(21)33/h4-6,10,14,16-17,22,30,32,34-35H,7-9,28H2,1-3H3/t10-,14-,16-,17-,22+,27-/m0/s1	COC1=CC=CC2=C1C(=O)C1=C(O)C3=C(C[C@](O)(C[C@@H]3O[C@H]3C[C@H](N)[C@H](O)[C@H](C)O3)C(C)=O)C(O)=C1C2=O	For remission induction in acute nonlymphocytic leukemia (myelogenous, monocytic, erythroid) of adults and for remission induction in acute lymphocytic leukemia of children and adults.
DB00188	LUSC	46	166	0.869565	-3.65077	Bortezomib	small molecule	approved|investigational	L01XX32	Acids|Acids, Noncarboxylic|Antineoplastic Agents|Antineoplastic and Immunomodulating Agents|Boron Compounds|Boronic Acids|Cardiotoxic antineoplastic agents|Cytochrome P-450 CYP1A2 Inhibitors|Cytochrome P-450 CYP1A2 Inhibitors (moderate)|Cytochrome P-450 CYP1A2 Inhibitors (strength unknown)|Cytochrome P-450 CYP1A2 Substrates|Cytochrome P-450 CYP2C19 Inhibitors|Cytochrome P-450 CYP2C19 Inhibitors (…	GXJABQQUPOEUTA-RDJZCZTQSA-N	InChI=1S/C19H25BN4O4/c1-13(2)10-17(20(27)28)24-18(25)15(11-14-6-4-3-5-7-14)23-19(26)16-12-21-8-9-22-16/h3-9,12-13,15,17,27-28H,10-11H2,1-2H3,(H,23,26)(H,24,25)/t15-,17-/m0/s1	CC(C)C[C@H](NC(=O)[C@H](CC1=CC=CC=C1)NC(=O)C1=CN=CC=N1)B(O)O	For treatment of multiple myeloma in patients who have not been successfully treated with at least two previous therapies.
DB04974	LUSC	1	166	0	-3.62014	Rimiducid	small molecule	investigational		Cross-Linking Reagents	GQLCLPLEEOUJQC-ZTQDTCGGSA-N	InChI=1S/C78H98N4O20/c1-13-57(53-43-67(93-7)73(97-11)68(44-53)94-8)75(85)81-37-17-15-25-59(81)77(87)101-61(31-27-49-29-33-63(89-3)65(39-49)91-5)51-21-19-23-55(41-51)99-47-71(83)79-35-36-80-72(84)48-100-56-24-20-22-52(42-56)62(32-28-50-30-34-64(90-4)66(40-50)92-6)102-78(88)60-26-16-18-38-82(60)76(86)58(14-2)54-45-69(95-9)74(98-12)70(46-54)96-10/h19-24,29-30,33-34,39-46,57-62H,13-18,25-28,31-32,35-…	CC[C@H](C(=O)N1CCCC[C@H]1C(=O)O[C@H](CCC1=CC=C(OC)C(OC)=C1)C1=CC(OCC(=O)NCCNC(=O)COC2=CC=CC(=C2)[C@@H](CCC2=CC=C(OC)C(OC)=C2)OC(=O)[C@@H]2CCCCN2C(=O)[C@@H](CC)C2=CC(OC)=C(OC)C(OC)=C2)=CC=C1)C1=CC(OC)=C(OC)C(OC)=C1	Investigated for use/treatment in bone marrow transplant and graft versus host disease.
DB06233	LUSC	1	166	0	-3.62014	Ridaforolimus	small molecule	investigational	L01XE19	Anti-Bacterial Agents|Antineoplastic Agents|Antineoplastic and Immunomodulating Agents|Cytochrome P-450 CYP3A Inhibitors|Cytochrome P-450 CYP3A4 Inhibitors|Cytochrome P-450 CYP3A4 Inhibitors (strength unknown)|Cytochrome P-450 Enzyme Inhibitors|Lactones|Macrolides|Polyketides|Protein Kinase Inhibitors	BUROJSBIWGDYCN-GAUTUEMISA-N	InChI=1S/C53H84NO14P/c1-32-18-14-13-15-19-33(2)44(63-8)30-40-23-21-38(7)53(61,67-40)50(58)51(59)54-25-17-16-20-41(54)52(60)66-45(35(4)28-39-22-24-43(46(29-39)64-9)68-69(11,12)62)31-42(55)34(3)27-37(6)48(57)49(65-10)47(56)36(5)26-32/h13-15,18-19,27,32,34-36,38-41,43-46,48-49,57,61H,16-17,20-26,28-31H2,1-12H3/b15-13+,18-14+,33-19+,37-27+/t32-,34-,35-,36-,38-,39+,40+,41+,43-,44+,45+,46-,48-,49+,53-/…	CO[C@@H]1C[C@H](C[C@@H](C)[C@@H]2CC(=O)[C@H](C)\C=C(C)\[C@@H](O)[C@@H](OC)C(=O)[C@H](C)C[C@H](C)\C=C\C=C\C=C(C)\[C@H](C[C@@H]3CC[C@@H](C)[C@@](O)(O3)C(=O)C(=O)N3CCCC[C@H]3C(=O)O2)OC)CC[C@H]1OP(C)(C)=O	Investigated for use/treatment in solid tumors, sarcoma, cancer/tumors (unspecified), endometrial cancer, prostate cancer, and bone metastases.
DB06287	LUSC	1	166	0	-3.62014	Temsirolimus	small molecule	approved	L01XE09	Agents causing angioedema|Anti-Bacterial Agents|Antineoplastic Agents|Antineoplastic and Immunomodulating Agents|Cytochrome P-450 CYP2D6 Inhibitors|Cytochrome P-450 CYP2D6 Inhibitors (weak)|Cytochrome P-450 CYP3A Inhibitors|Cytochrome P-450 CYP3A Substrates|Cytochrome P-450 CYP3A4 Substrates|Cytochrome P-450 CYP3A4 Substrates with a Narrow Therapeutic Index|Cytochrome P-450 CYP3A5 Inhibitors|Cyto…	CBPNZQVSJQDFBE-FUXHJELOSA-N	InChI=1S/C56H87NO16/c1-33-17-13-12-14-18-34(2)45(68-9)29-41-22-20-39(7)56(67,73-41)51(63)52(64)57-24-16-15-19-42(57)53(65)71-46(30-43(60)35(3)26-38(6)49(62)50(70-11)48(61)37(5)25-33)36(4)27-40-21-23-44(47(28-40)69-10)72-54(66)55(8,31-58)32-59/h12-14,17-18,26,33,35-37,39-42,44-47,49-50,58-59,62,67H,15-16,19-25,27-32H2,1-11H3/b14-12+,17-13+,34-18+,38-26+/t33-,35-,36-,37-,39-,40+,41+,42+,44-,45+,46+…	OCC(C)(CO)C(=O)O[C@@H]1CC[C@@H](C[C@@H](C)[C@]2([H])CC(=O)[C@H](C)\C=C(C)\[C@@H](O)[C@@H](OC)C(=O)[C@H](C)C[C@H](C)\C=C\C=C\C=C(C)\[C@@H](OC)C[C@]3([H])CC[C@@H](C)[C@@](O)(O3)C(=O)C(=O)N3CCCC[C@H]3C(=O)O2)C[C@H]1OC	For the treatment of renal cell carcinoma (RCC). Also investigated for use/treatment in breast cancer, lymphoma (unspecified), rheumatoid arthritis, and multiple myeloma.
DB07379	LUSC	1	166	0	-3.62014	(2S)-2-({6-[(3-Amino-5-chlorophenyl)amino]-9-isopropyl-9H-purin-2-yl}amino)-3-methyl-1-butanol	small molecule	experimental			RAMROQQYRRQPDL-OAHLLOKOSA-N	InChI=1S/C19H26ClN7O/c1-10(2)15(8-28)24-19-25-17(23-14-6-12(20)5-13(21)7-14)16-18(26-19)27(9-22-16)11(3)4/h5-7,9-11,15,28H,8,21H2,1-4H3,(H2,23,24,25,26)/t15-/m1/s1	[H][C@](CO)(NC1=NC2=C(N=CN2C(C)C)C(NC2=CC(Cl)=CC(N)=C2)=N1)C(C)C
DB07795	LUSC	1	166	0	-3.62014	Fisetin	small molecule	experimental		Benzopyrans|Chromones|Heterocyclic Compounds, Fused-Ring|Pyrans	XHEFDIBZLJXQHF-UHFFFAOYSA-N	InChI=1S/C15H10O6/c16-8-2-3-9-12(6-8)21-15(14(20)13(9)19)7-1-4-10(17)11(18)5-7/h1-6,16-18,20H	OC1=CC2=C(C=C1)C(=O)C(O)=C(O2)C1=CC=C(O)C(O)=C1
DB11925	LUSC	1	166	0	-3.62014	Vistusertib	small molecule	investigational		Oxazines|Protein Kinase Inhibitors	JUSFANSTBFGBAF-IRXDYDNUSA-N	InChI=1S/C25H30N6O3/c1-16-14-33-11-9-30(16)23-20-7-8-21(18-5-4-6-19(13-18)24(32)26-3)27-22(20)28-25(29-23)31-10-12-34-15-17(31)2/h4-8,13,16-17H,9-12,14-15H2,1-3H3,(H,26,32)/t16-,17-/m0/s1	CNC(=O)C1=CC(=CC=C1)C1=CC=C2C(N=C(N=C2N2CCOC[C@@H]2C)N2CCOC[C@@H]2C)=N1
DB12774	LUSC	1	166	0	-3.62014	AZD-8055	small molecule	investigational		Oxazines	KVLFRAWTRWDEDF-IRXDYDNUSA-N	InChI=1S/C25H31N5O4/c1-16-14-33-10-8-29(16)24-20-5-6-21(18-4-7-22(32-3)19(12-18)13-31)26-23(20)27-25(28-24)30-9-11-34-15-17(30)2/h4-7,12,16-17,31H,8-11,13-15H2,1-3H3/t16-,17-/m0/s1	COC1=CC=C(C=C1CO)C1=CC=C2C(=N1)N=C(N=C2N1CCOC[C@@H]1C)N1CCOC[C@@H]1C
DB15463	LUSC	1	166	0	-3.59917	PT2977	small molecule	investigational
DB01169	LUSC	10	166	0.6	-3.59731	Arsenic trioxide	small molecule	approved|investigational	L01XX27	Anions|Antineoplastic Agents|Antineoplastic and Immunomodulating Agents|Arsenicals|Cardiotoxic antineoplastic agents|Cytochrome P-450 CYP3A Inhibitors|Cytochrome P-450 CYP3A4 Inhibitors|Cytochrome P-450 CYP3A4 Inhibitors (strength unknown)|Cytochrome P-450 Enzyme Inhibitors|Drugs that are Mainly Renally Excreted|Electrolytes|Highest Risk QTc-Prolonging Agents|Hyperglycemia-Associated Agents|Hypot…	IKWTVSLWAPBBKU-UHFFFAOYSA-N	InChI=1S/As2O3/c3-1-5-2-4	O=[As]O[As]=O	For induction of remission and consolidation in patients with acute promyelocytic leukemia (APL), and whose APL is characterized by the presence of the t(15;17) translocation or PML/RAR-alpha gene expression
DB03115	LUSC	1	166	0	-3.57916	5-Bromo-N-[(2S)-2,3-dihydroxypropoxy]-3,4-difluoro-2-[(2-fluoro-4-iodophenyl)amino]benzamide	small molecule	experimental			XXSSGBYXSKOLAM-QMMMGPOBSA-N	InChI=1S/C16H13BrF3IN2O4/c17-10-4-9(16(26)23-27-6-8(25)5-24)15(14(20)13(10)19)22-12-2-1-7(21)3-11(12)18/h1-4,8,22,24-25H,5-6H2,(H,23,26)/t8-/m0/s1	[H]N(OC[C@@H](O)CO)C(=O)C1=CC(Br)=C(F)C(F)=C1N([H])C1=C(F)C=C(I)C=C1
DB05239	LUSC	1	166	0	-3.57916	Cobimetinib	small molecule	approved|investigational	L01XE38	Antineoplastic Agents|Antineoplastic and Immunomodulating Agents|Azetines|Cytochrome P-450 CYP3A Substrates|Cytochrome P-450 CYP3A4 Substrates|Cytochrome P-450 CYP3A4 Substrates (strength unknown)|Cytochrome P-450 Substrates|Kinase Inhibitor|MAP Kinase Kinase 1, antagonists & inhibitors|OATP1B1/SLCO1B1 Substrates|OATP1B3 inhibitors|OATP1B3 substrates|P-glycoprotein substrates|Protein Kinase Inhib…	BSMCAPRUBJMWDF-KRWDZBQOSA-N	InChI=1S/C21H21F3IN3O2/c22-14-6-5-13(19(18(14)24)27-16-7-4-12(25)9-15(16)23)20(29)28-10-21(30,11-28)17-3-1-2-8-26-17/h4-7,9,17,26-27,30H,1-3,8,10-11H2/t17-/m0/s1	OC1(CN(C1)C(=O)C1=C(NC2=C(F)C=C(I)C=C2)C(F)=C(F)C=C1)[C@@H]1CCCCN1	For the treatment of patients with unresectable or metastatic melanoma with a BRAF V600E or V600K mutation. Cobimetinib is used in combination with vemurafenib, a BRAF inhibitor.
DB06892	LUSC	1	166	0	-3.57916	(5S)-4,5-difluoro-6-[(2-fluoro-4-iodophenyl)imino]-N-(2-hydroxyethoxy)cyclohexa-1,3-diene-1-carboxamide	small molecule	experimental			BDLJJGJCIWWATJ-OOHURIHSSA-N	InChI=1S/C15H12F3IN2O3/c16-10-3-2-9(15(23)21-24-6-5-22)14(13(10)18)20-12-4-1-8(19)7-11(12)17/h1-4,7,13,22H,5-6H2,(H,21,23)/b20-14-/t13-/m1/s1	[H][C@@]1(F)C(F)=CC=C(C(=O)NOCCO)\C1=N\C1=C(F)C=C(I)C=C1
DB07046	LUSC	1	166	0	-3.57916	2-[(2-chloro-4-iodophenyl)amino]-N-{[(2R)-2,3-dihydroxypropyl]oxy}-3,4-difluorobenzamide	small molecule	experimental			FCADPEDUULETPK-SECBINFHSA-N	InChI=1S/C16H14ClF2IN2O4/c17-11-5-8(20)1-4-13(11)21-15-10(2-3-12(18)14(15)19)16(25)22-26-7-9(24)6-23/h1-5,9,21,23-24H,6-7H2,(H,22,25)/t9-/m1/s1	[H][C@@](O)(CO)CONC(=O)C1=CC=C(F)C(F)=C1NC1=CC=C(I)C=C1Cl
DB07101	LUSC	1	166	0	-3.57916	PD-0325901	small molecule	investigational		Acids, Carbocyclic|Amides|Amines|Aniline Compounds|Benzene Derivatives|Benzoates	SUDAHWBOROXANE-SECBINFHSA-N	InChI=1S/C16H14F3IN2O4/c17-11-3-2-10(16(25)22-26-7-9(24)6-23)15(14(11)19)21-13-4-1-8(20)5-12(13)18/h1-5,9,21,23-24H,6-7H2,(H,22,25)/t9-/m1/s1	[H][C@@](O)(CO)CONC(=O)C1=C(NC2=CC=C(I)C=C2F)C(F)=C(F)C=C1
DB08130	LUSC	1	166	0	-3.57916	N-(5-{3,4-difluoro-2-[(2-fluoro-4-iodophenyl)amino]phenyl}-1,3,4-oxadiazol-2-yl)ethane-1,2-diamine	small molecule	experimental			FPDWDLAITHFTTP-UHFFFAOYSA-N	InChI=1S/C16H13F3IN5O/c17-10-3-2-9(15-24-25-16(26-15)22-6-5-21)14(13(10)19)23-12-4-1-8(20)7-11(12)18/h1-4,7,23H,5-6,21H2,(H,22,25)	NCCNC1=NN=C(O1)C1=C(NC2=CC=C(I)C=C2F)C(F)=C(F)C=C1
DB08208	LUSC	1	166	0	-3.57916	2-[(4-ETHYNYL-2-FLUOROPHENYL)AMINO]-3,4-DIFLUORO-N-(2-HYDROXYETHOXY)BENZAMIDE	small molecule	experimental			AMNKRBRQQAMACZ-UHFFFAOYSA-N	InChI=1S/C17H13F3N2O3/c1-2-10-3-6-14(13(19)9-10)21-16-11(4-5-12(18)15(16)20)17(24)22-25-8-7-23/h1,3-6,9,21,23H,7-8H2,(H,22,24)	OCCONC(=O)C1=CC=C(F)C(F)=C1NC1=CC=C(C=C1F)C#C
DB13949	LUSC	1	166	0	-3.54531	Ferric cation	small molecule	approved		Iron Compounds|Parenteral Iron Replacement|Phosphate Binder|Phosphate Chelating Activity|Polyvalent cation containing laxatives, antacids, oral supplements	VTLYFUHAOXGGBS-UHFFFAOYSA-N	InChI=1S/Fe/q+3	[Fe+3]	For the control of serum phosphorus levels in patients with chronic kidney disease on dialysis, as ferric citrate.
DB14520	LUSC	1	166	0	-3.54531	Tetraferric tricitrate decahydrate	small molecule	approved	V03AE08	Drugs for Treatment of Hyperkalemia and Hyperphosphatemia|Iron Compounds|Organometallic Compounds|Parenteral Iron Replacement|Phosphate Binder	UISKQNNAQKPSDO-UHFFFAOYSA-E	InChI=1S/3C6H7O7.4Fe.10H2O/c3*7-3(8)1-6(13,5(11)12)2-4(9)10;;;;;;;;;;;;;;/h3*1-2H2,(H,7,8)(H,9,10)(H,11,12);;;;;10*1H2/q3*-1;4*+3;;;;;;;;;;/p-9	O.O.O.O.O.O.O.O.O.O.[Fe+3].[Fe+3].[Fe+3].[Fe+3].[O-]C(=O)CC([O-])(CC([O-])=O)C([O-])=O.[O-]C(=O)CC([O-])(CC([O-])=O)C([O-])=O.[O-]C(=O)CC([O-])(CC([O-])=O)C([O-])=O	For the control of serum phosphorus levels in patients with chronic kidney disease on dialysis, as ferric citrate.
DB01590	LUSC	3	166	0.333333	-3.50903	Everolimus	small molecule	approved	L01XE10|L04AA18	Anti-Bacterial Agents|Antineoplastic Agents|Antineoplastic and Immunomodulating Agents|Cytochrome P-450 CYP2D6 Inhibitors|Cytochrome P-450 CYP2D6 Inhibitors (strength unknown)|Cytochrome P-450 CYP3A Inhibitors|Cytochrome P-450 CYP3A Substrates|Cytochrome P-450 CYP3A4 Inhibitors|Cytochrome P-450 CYP3A4 Substrates|Cytochrome P-450 CYP3A4 Substrates with a Narrow Therapeutic Index|Cytochrome P-450 E…	HKVAMNSJSFKALM-GKUWKFKPSA-N	InChI=1S/C53H83NO14/c1-32-16-12-11-13-17-33(2)44(63-8)30-40-21-19-38(7)53(62,68-40)50(59)51(60)54-23-15-14-18-41(54)52(61)67-45(35(4)28-39-20-22-43(66-25-24-55)46(29-39)64-9)31-42(56)34(3)27-37(6)48(58)49(65-10)47(57)36(5)26-32/h11-13,16-17,27,32,34-36,38-41,43-46,48-49,55,58,62H,14-15,18-26,28-31H2,1-10H3/b13-11+,16-12+,33-17+,37-27+/t32-,34-,35-,36-,38-,39+,40+,41+,43-,44+,45+,46-,48-,49+,53-/m…	[H][C@@]1(C[C@@H](C)[C@]2([H])CC(=O)[C@H](C)\C=C(C)\[C@@H](O)[C@@H](OC)C(=O)[C@H](C)C[C@H](C)\C=C\C=C\C=C(C)\[C@H](C[C@]3([H])CC[C@@H](C)[C@@](O)(O3)C(=O)C(=O)N3CCCC[C@@]3([H])C(=O)O2)OC)CC[C@@H](OCCO)[C@@H](C1)OC	Everolimus is indicated for the treatment of postmenopausal women with advanced hormone receptor-positive, HER2-negative breast cancer (advanced HR+ BC) in combination with exemestane, after failure of treatment with letrozole or anastrozole._x000D_ Indicated for the treatment of adult patients with progressive neuroendocrine tumors of pancreatic origin (PNET) with unresectable, locally advanced …
DB07662	LUSC	2	166	0	-3.4972	PD-168393	small molecule	experimental		Heterocyclic Compounds, Fused-Ring	HTUBKQUPEREOGA-UHFFFAOYSA-N	InChI=1S/C17H13BrN4O/c1-2-16(23)21-13-6-7-15-14(9-13)17(20-10-19-15)22-12-5-3-4-11(18)8-12/h2-10H,1H2,(H,21,23)(H,19,20,22)	BrC1=CC(NC2=C3C=C(NC(=O)C=C)C=CC3=NC=N2)=CC=C1
DB12156	LUSC	1	166	0	-3.484	Cordycepin	small molecule	investigational		Anti-Infective Agents|Antifungal Agents|Antineoplastic Agents|Carbohydrates|Deoxyribonucleosides|Glycosides|Heterocyclic Compounds, Fused-Ring|Mutagens|Noxae|Nucleic Acids, Nucleotides, and Nucleosides|Nucleosides|Purine Nucleosides|Purines|Ribonucleosides|Toxic Actions	OFEZSBMBBKLLBJ-BAJZRUMYSA-N	InChI=1S/C10H13N5O3/c11-8-7-9(13-3-12-8)15(4-14-7)10-6(17)1-5(2-16)18-10/h3-6,10,16-17H,1-2H2,(H2,11,12,13)/t5-,6+,10+/m0/s1	[H][C@@]1(CO)C[C@@]([H])(O)[C@@]([H])(O1)N1C=NC2=C(N)N=CN=C12
DB05913	LUSC	3	166	0.333333	-3.47099	OSI-930	small molecule	investigational		Heterocyclic Compounds, Fused-Ring|Sulfur Compounds	FGTCROZDHDSNIO-UHFFFAOYSA-N	InChI=1S/C22H16F3N3O2S/c23-22(24,25)30-16-7-5-15(6-8-16)28-21(29)20-19(10-12-31-20)27-13-14-9-11-26-18-4-2-1-3-17(14)18/h1-12,27H,13H2,(H,28,29)	FC(F)(F)OC1=CC=C(NC(=O)C2=C(NCC3=CC=NC4=CC=CC=C34)C=CS2)C=C1	Investigated for use/treatment in solid tumors.
DB06043	LUSC	1	166	0	-3.44485	Olaratumab	biotech	approved|investigational	L01XC27	Amino Acids, Peptides, and Proteins|Antibodies|Antibodies, Monoclonal|Antineoplastic Agents|Antineoplastic and Immunomodulating Agents|Blood Proteins|Globulins|Immunoglobulins|Immunoproteins|Proteins|Serum Globulins				Olaratumab is indicated, in combination with doxorubicin, for the treatment of adult patients with advanced or mestastatic soft tissue sarcoma (STS) with a histologic subtype for which an anthracycline-containing regimen is appropriate and which is not amenable to curative treatment with radiotherapy or surgery.
DB05015	LUSC	2	166	0	-3.43362	Belinostat	small molecule	approved|investigational	L01XX49	Amides|Amines|Antineoplastic Agents|Antineoplastic and Immunomodulating Agents|Cytochrome P-450 CYP1A2 Inducers|Cytochrome P-450 CYP1A2 Inducers (weak)|Cytochrome P-450 CYP2C8 Inhibitors|Cytochrome P-450 CYP2C8 Inhibitors (weak)|Cytochrome P-450 CYP2C9 Inhibitors|Cytochrome P-450 CYP2C9 Inhibitors (strength unknown)|Cytochrome P-450 Enzyme Inducers|Cytochrome P-450 Enzyme Inhibitors|Enzyme Inhibi…	NCNRHFGMJRPRSK-MDZDMXLPSA-N	InChI=1S/C15H14N2O4S/c18-15(16-19)10-9-12-5-4-8-14(11-12)22(20,21)17-13-6-2-1-3-7-13/h1-11,17,19H,(H,16,18)/b10-9+	ONC(=O)\C=C\C1=CC=CC(=C1)S(=O)(=O)NC1=CC=CC=C1	Belinostat is indicated for the treatment of patients with relapsed or refractory peripheral T-cell lymphoma (PTCL) with manageable safety profile. It is a potential alternative therapy for patients who did not experience adequate response to first-line drugs for PTCL. It can be used in patients with baseline thrombocytopenia [A19161].
DB03496	LUSC	16	166	0.6875	-3.42924	Alvocidib	small molecule	experimental|investigational		Antineoplastic Agents|BCRP/ABCG2 Substrates|Benzopyrans|Chromones|Cyclin-Dependent Kinases, antagonists & inhibitors|Enzyme Inhibitors|Growth Inhibitors|Growth Substances|Heterocyclic Compounds, Fused-Ring|Protein Kinase Inhibitors|Pyrans|UGT1A1 Substrates	BIIVYFLTOXDAOV-YVEFUNNKSA-N	InChI=1S/C21H20ClNO5/c1-23-7-6-12(17(27)10-23)19-14(24)8-15(25)20-16(26)9-18(28-21(19)20)11-4-2-3-5-13(11)22/h2-5,8-9,12,17,24-25,27H,6-7,10H2,1H3/t12-,17+/m0/s1	CN1CC[C@@H]([C@H](O)C1)C1=C(O)C=C(O)C2=C1OC(=CC2=O)C1=CC=CC=C1Cl	Investigated for use/treatment in esophageal cancer, leukemia (lymphoid), lung cancer, liver cancer, and lymphoma (unspecified).
DB00877	LUSC	43	166	0.883721	-3.37788	Sirolimus	small molecule	approved|investigational	S01XA23|L04AA10	Agents causing angioedema|Anti-Bacterial Agents|Anti-Infective Agents|Antibiotics, Antineoplastic|Antifungal Agents|Antineoplastic and Immunomodulating Agents|Cytochrome P-450 CYP3A Substrates|Cytochrome P-450 CYP3A4 Substrates|Cytochrome P-450 CYP3A4 Substrates with a Narrow Therapeutic Index|Cytochrome P-450 CYP3A5 Substrates|Cytochrome P-450 CYP3A5 Substrates with a Narrow Therapeutic Index|Cy…	QFJCIRLUMZQUOT-HPLJOQBZSA-N	InChI=1S/C51H79NO13/c1-30-16-12-11-13-17-31(2)42(61-8)28-38-21-19-36(7)51(60,65-38)48(57)49(58)52-23-15-14-18-39(52)50(59)64-43(33(4)26-37-20-22-40(53)44(27-37)62-9)29-41(54)32(3)25-35(6)46(56)47(63-10)45(55)34(5)24-30/h11-13,16-17,25,30,32-34,36-40,42-44,46-47,53,56,60H,14-15,18-24,26-29H2,1-10H3/b13-11+,16-12+,31-17+,35-25+/t30-,32-,33-,34-,36-,37+,38+,39+,40-,42+,43+,44-,46-,47+,51-/m1/s1	[H][C@@]1(C[C@@H](C)[C@]2([H])CC(=O)[C@H](C)\C=C(C)\[C@@H](O)[C@@H](OC)C(=O)[C@H](C)C[C@H](C)\C=C\C=C\C=C(C)\[C@H](C[C@]3([H])CC[C@@H](C)[C@@](O)(O3)C(=O)C(=O)N3CCCC[C@@]3([H])C(=O)O2)OC)CC[C@@H](O)[C@@H](C1)OC	For the prophylaxis of organ rejection in patients receiving renal transplants.
DB01177	LUSC	2	166	0.5	-3.30725	Idarubicin	small molecule	approved	L01DB06	Anthracycline Topoisomerase Inhibitor|Anthracyclines|Anthracyclines and Related Substances|Antibiotics, Antineoplastic|Antineoplastic Agents|Antineoplastic and Immunomodulating Agents|Carbohydrates|Cardiotoxic antineoplastic agents|Cytochrome P-450 CYP2C9 Substrates|Cytochrome P-450 CYP2D6 Substrates|Cytochrome P-450 Substrates|Cytotoxic Antibiotics and Related Substances|Enzyme Inhibitors|Glycos…	XDXDZDZNSLXDNA-TZNDIEGXSA-N	InChI=1S/C26H27NO9/c1-10-21(29)15(27)7-17(35-10)36-16-9-26(34,11(2)28)8-14-18(16)25(33)20-19(24(14)32)22(30)12-5-3-4-6-13(12)23(20)31/h3-6,10,15-17,21,29,32-34H,7-9,27H2,1-2H3/t10-,15-,16-,17-,21+,26-/m0/s1	C[C@@H]1O[C@H](C[C@H](N)[C@@H]1O)O[C@H]1C[C@@](O)(CC2=C1C(O)=C1C(=O)C3=CC=CC=C3C(=O)C1=C2O)C(C)=O	For the treatment of acute myeloid leukemia (AML) in adults. This includes French-American-British (FAB) classifications M1 through M7.
DB04115	LUSC	3	166	0.333333	-3.28009	Berberine	small molecule	approved|investigational		Alkaloids|Benzylisoquinolines|Berberine Alkaloids|Heterocyclic Compounds, Fused-Ring|Isoquinolines	YBHILYKTIRIUTE-UHFFFAOYSA-N	InChI=1S/C20H18NO4/c1-22-17-4-3-12-7-16-14-9-19-18(24-11-25-19)8-13(14)5-6-21(16)10-15(12)20(17)23-2/h3-4,7-10H,5-6,11H2,1-2H3/q+1	COC1=CC=C2C=C3C4=CC5=C(OCO5)C=C4CC[N+]3=CC2=C1OC
DB01962	LUSC	4	166	0.5	-3.27306	Phosphonotyrosine	small molecule	experimental			DCWXELXMIBXGTH-QMMMGPOBSA-N	InChI=1S/C9H12NO6P/c10-8(9(11)12)5-6-1-3-7(4-2-6)16-17(13,14)15/h1-4,8H,5,10H2,(H,11,12)(H2,13,14,15)/t8-/m0/s1	N[C@@H](CC1=CC=C(OP(O)(O)=O)C=C1)C(O)=O
DB04881	LUSC	2	166	0.5	-3.25258	Elacridar	small molecule	investigational		BCRP/ABCG2 Inhibitors|Benzocycloheptenes|Drug Resistance, Multiple|Heterocyclic Compounds, Fused-Ring|Isoquinolines|P-glycoprotein inhibitors	OSFCMRGOZNQUSW-UHFFFAOYSA-N	InChI=1S/C34H33N3O5/c1-40-28-9-5-7-26-32(28)36-31-25(33(26)38)6-4-8-27(31)34(39)35-24-12-10-21(11-13-24)14-16-37-17-15-22-18-29(41-2)30(42-3)19-23(22)20-37/h4-13,18-19H,14-17,20H2,1-3H3,(H,35,39)(H,36,38)	COC1=CC=CC2=C1NC1=C(C=CC=C1C(=O)NC1=CC=C(CCN3CCC4=CC(OC)=C(OC)C=C4C3)C=C1)C2=O	For the treatment of solid tumors.
DB10772	LUSC	12	166	0.833333	-3.2184	Foreskin keratinocyte (neonatal)	biotech	approved		Allogeneic Cultured Cell Scaffold				For chronic leg ulcers and diabetic foot [L2439]. _x000D_ _x000D_ Orcel is indicated for use with standard therapeutic compression for the treatment of non-infected partial and full-thickness skin ulcers due to venous insufficiency of greater than 1 month in duration and which have not effectively responded to conventional ulcer therapy. Orcel is also for use with standard diabetic foot ulcer car…
DB05398	LUSC	1	166	0	-3.21355	C31G	small molecule	investigational		Amines|Ammonium Compounds|Fatty Acids|Lipids|Nitrogen Compounds|Onium Compounds|Quaternary Ammonium Compounds|Trimethyl Ammonium Compounds	KMCBHFNNVRCAAH-UHFFFAOYSA-N	InChI=1S/C16H33NO2.C14H31NO/c1-4-5-6-7-8-9-10-11-12-13-14-17(2,3)15-16(18)19;1-4-5-6-7-8-9-10-11-12-13-14-15(2,3)16/h4-15H2,1-3H3;4-14H2,1-3H3	CCCCCCCCCCCC[N+](C)(C)[O-].CCCCCCCCCCCC[N+](C)(C)CC([O-])=O	Investigated for use/treatment in contraception, HIV infection, and prevention of stdis.
DB11772	LUSC	1	166	0	-3.20883	Pilaralisib	small molecule	investigational		Amides|Heterocyclic Compounds, Fused-Ring|Phosphatidylinositol 3-Kinase, antagonists & inhibitors|Sulfones|Sulfur Compounds	QINPEPAQOBZPOF-UHFFFAOYSA-N	InChI=1S/C25H25ClN6O4S/c1-25(2,27)24(33)28-15-7-6-8-17(13-15)37(34,35)32-23-22(29-19-9-4-5-10-20(19)30-23)31-21-14-16(36-3)11-12-18(21)26/h4-14H,27H2,1-3H3,(H,28,33)(H,29,31)(H,30,32)	COC1=CC=C(Cl)C(NC2=C(NS(=O)(=O)C3=CC(NC(=O)C(C)(C)N)=CC=C3)N=C3C=CC=CC3=N2)=C1
DB12015	LUSC	1	166	0	-3.20883	Alpelisib	small molecule	approved|investigational		Antineoplastic Agents|BCRP/ABCG2 Substrates|Breast Cancer Resistance Protein Inhibitors|Breast Neoplasms|Cytochrome P-450 CYP2B6 Inducers|Cytochrome P-450 CYP2B6 Inducers (moderate)|Cytochrome P-450 CYP2C19 Inhibitors|Cytochrome P-450 CYP2C19 inhibitors (strength unknown)|Cytochrome P-450 CYP2C8 Inhibitors|Cytochrome P-450 CYP2C8 Inhibitors (strength unknown)|Cytochrome P-450 CYP2C9 Inducers|Cyto…	STUWGJZDJHPWGZ-LBPRGKRZSA-N	InChI=1S/C19H22F3N5O2S/c1-10-14(11-6-7-24-13(9-11)18(2,3)19(20,21)22)30-16(25-10)26-17(29)27-8-4-5-12(27)15(23)28/h6-7,9,12H,4-5,8H2,1-3H3,(H2,23,28)(H,25,26,29)/t12-/m0/s1	CC1=C(SC(NC(=O)N2CCC[C@H]2C(N)=O)=N1)C1=CC(=NC=C1)C(C)(C)C(F)(F)F	Alpelisib is indicated in combination with fulvestrant to treat postmenopausal women, and men, with advanced or metastatic breast cancer.[Label] This cancer must be hormone receptor (HR)-positive, human epidermal growth factor receptor 2 (HER2)-negative, and PIK3CA¬≠ mutated.[Label] The cancer must be detected by an FDA-approved test following progression on or after an endocrine-based regimen.[L…
DB00773	LUSC	33	166	0.878788	-3.18642	Etoposide	small molecule	approved	L01CB01	Antineoplastic Agents|Antineoplastic Agents, Phytogenic|Antineoplastic and Immunomodulating Agents|BCRP/ABCG2 Substrates|Benzene Derivatives|Benzyl Compounds|Carbohydrates|Cardiotoxic antineoplastic agents|Cytochrome P-450 CYP1A2 Substrates|Cytochrome P-450 CYP2E1 Substrates|Cytochrome P-450 CYP3A Inducers|Cytochrome P-450 CYP3A Inhibitors|Cytochrome P-450 CYP3A Substrates|Cytochrome P-450 CYP3A4…	VJJPUSNTGOMMGY-MRVIYFEKSA-N	InChI=1S/C29H32O13/c1-11-36-9-20-27(40-11)24(31)25(32)29(41-20)42-26-14-7-17-16(38-10-39-17)6-13(14)21(22-15(26)8-37-28(22)33)12-4-18(34-2)23(30)19(5-12)35-3/h4-7,11,15,20-22,24-27,29-32H,8-10H2,1-3H3/t11-,15+,20-,21-,22+,24-,25-,26-,27-,29+/m1/s1	[H][C@]12COC(=O)[C@]1([H])[C@H](C1=CC(OC)=C(O)C(OC)=C1)C1=CC3=C(OCO3)C=C1[C@H]2O[C@@H]1O[C@]2([H])CO[C@@H](C)O[C@@]2([H])[C@H](O)[C@H]1O	For use in combination with other chemotherapeutic agents in the treatment of refractory testicular tumors and as first line treatment in patients with small cell lung cancer. Also used to treat other malignancies such as lymphoma, non-lymphocytic leukemia, and glioblastoma multiforme.
DB12904	LUSC	4	166	0.5	-3.16607	ZSTK-474	small molecule	investigational			HGVNLRPZOWWDKD-UHFFFAOYSA-N	InChI=1S/C19H21F2N7O2/c20-15(21)16-22-13-3-1-2-4-14(13)28(16)19-24-17(26-5-9-29-10-6-26)23-18(25-19)27-7-11-30-12-8-27/h1-4,15H,5-12H2	FC(F)C1=NC2=CC=CC=C2N1C1=NC(=NC(=N1)N1CCOCC1)N1CCOCC1
DB11663	LUSC	4	166	0.5	-3.16365	Pictilisib	small molecule	investigational		Amides|Heterocyclic Compounds, Fused-Ring|Phosphatidylinositol 3-Kinases, antagonists & inhibitors|Pyrazoles|Sulfones|Sulfur Compounds	LHNIIDJUOCFXAP-UHFFFAOYSA-N	InChI=1S/C23H27N7O3S2/c1-35(31,32)30-7-5-28(6-8-30)15-16-13-20-21(34-16)23(29-9-11-33-12-10-29)26-22(25-20)17-3-2-4-19-18(17)14-24-27-19/h2-4,13-14H,5-12,15H2,1H3,(H,24,27)	CS(=O)(=O)N1CCN(CC2=CC3=C(S2)C(=NC(=N3)C2=C3C=NNC3=CC=C2)N2CCOCC2)CC1
DB00642	LUSC	4	166	0.5	-3.15579	Pemetrexed	small molecule	approved|investigational	L01BA04	Amino Acids|Amino Acids, Acidic|Amino Acids, Dicarboxylic|Amino Acids, Peptides, and Proteins|Antimetabolites|Antineoplastic Agents|Antineoplastic and Immunomodulating Agents|Cytochrome P-450 CYP1A2 Substrates|Cytochrome P-450 Substrates|Drugs that are Mainly Renally Excreted|Drugs that are Mainly Renally Excreted with Narrow Therapeutic Index|Enzyme Inhibitors|Folic Acid Analogues|Folic Acid Ant…	WBXPDJSOTKVWSJ-ZDUSSCGKSA-N	InChI=1S/C20H21N5O6/c21-20-24-16-15(18(29)25-20)12(9-22-16)6-3-10-1-4-11(5-2-10)17(28)23-13(19(30)31)7-8-14(26)27/h1-2,4-5,9,13H,3,6-8H2,(H,23,28)(H,26,27)(H,30,31)(H4,21,22,24,25,29)/t13-/m0/s1	NC1=NC(=O)C2=C(NC=C2CCC2=CC=C(C=C2)C(=O)N[C@@H](CCC(O)=O)C(O)=O)N1	Used in combination with cisplatin for the treatment of malignant pleural mesothelioma in adults whose disease is unresectable or who otherwise are not candidates for potentially curative surgery. Also used as a monotherapy for the treatment of locally advanced or metastatic non-small cell lung cancer (NSCLC) after prior chemotherapy
DB00641	LUSC	32	166	0.96875	-3.07834	Simvastatin	small molecule	approved	A10BH51|C10AA01|C10BX04|C10BA02|C10BX01|C10BA04	Agents Causing Muscle Toxicity|Anticholesteremic Agents|BSEP/ABCB11 Substrates|Cytochrome P-450 CYP2B6 Inducers|Cytochrome P-450 CYP2B6 Inducers (strength unknown)|Cytochrome P-450 CYP2B6 Inhibitors|Cytochrome P-450 CYP2B6 Inhibitors (weak)|Cytochrome P-450 CYP2C19 Substrates|Cytochrome P-450 CYP2C8 Inhibitors|Cytochrome P-450 CYP2C8 Inhibitors (strength unknown)|Cytochrome P-450 CYP2C8 Substrate…	RYMZZMVNJRMUDD-HGQWONQESA-N	InChI=1S/C25H38O5/c1-6-25(4,5)24(28)30-21-12-15(2)11-17-8-7-16(3)20(23(17)21)10-9-19-13-18(26)14-22(27)29-19/h7-8,11,15-16,18-21,23,26H,6,9-10,12-14H2,1-5H3/t15-,16-,18+,19+,20-,21-,23-/m0/s1	[H][C@]12[C@H](C[C@@H](C)C=C1C=C[C@H](C)[C@@H]2CC[C@@H]1C[C@@H](O)CC(=O)O1)OC(=O)C(C)(C)CC	Simvastatin is indicated for the treatment of hyperlipidemia to reduce elevated total cholesterol (total-C), low-density lipoprotein cholesterol (LDL‚ÄëC), apolipoprotein B (Apo B), and triglycerides (TG), and to increase high-density lipoprotein cholesterol (HDL-C).[F4655, F4658]_x000D_ _x000D_ This includes the treatment of primary hyperlipidemia (Fredrickson type IIa, heterozygous familial and…
DB05129	LUSC	2	166	0.5	-3.06813	Elsamitrucin	small molecule	investigational		Antibiotics, Antineoplastic|Antineoplastic Agents|Carbohydrates|Glycosides	MGQRRMONVLMKJL-KWJIQSIXSA-N	InChI=1S/C33H35NO13/c1-11-9-10-16-19-17(11)29(38)46-25-18-14(24(36)21(20(19)25)30(39)44-16)7-6-8-15(18)45-32-28(33(4,40)27(37)13(3)43-32)47-31-22(34)26(41-5)23(35)12(2)42-31/h6-10,12-13,22-23,26-28,31-32,35-37,40H,34H2,1-5H3/t12-,13-,22-,23+,26-,27+,28+,31-,32+,33+/m1/s1	CO[C@@H]1[C@@H](N)[C@@H](O[C@H]2[C@H](OC3=CC=CC4=C3C3=C5C(C(=O)OC6=C5C(=C(C)C=C6)C(=O)O3)=C4O)O[C@H](C)[C@H](O)[C@]2(C)O)O[C@H](C)[C@@H]1O	Investigated for use/treatment in lymphoma (non-hodgkin's).
DB08885	LUSC	3	166	0.666667	-3.06648	Aflibercept	biotech	approved	S01LA05|L01XX44	Amino Acids, Peptides, and Proteins|Antineoplastic Agents|Antineoplastic and Immunomodulating Agents|Antineovascularisation Agents|EENT Drugs, Miscellaneous|Enzymes|Enzymes and Coenzymes|Membrane Proteins|Ocular Vascular Disorder Agents|Ophthalmics|Ophthalmologicals|Phosphotransferases|Phosphotransferases (Alcohol Group Acceptor)|Protein Kinases|Protein-Tyrosine Kinases|Proteins|Receptor Protein-…				The opthalmic agent is used for the treatment of neovascular (wet) age-related mascular degeneration (AMD) and macular edema following central retinal vein occulsion (CRVO). The systemic injection, known as ziv-aflibercept, in combination with 5-fluorouracil, leucovorin, irinotecan-(FOLFIRI), is for the treatment of metastatic colorectal cancer that is resistant to or progressed following treatme…
DB08873	LUSC	1	166	0	-3.03776	Boceprevir	small molecule	approved|withdrawn	J05AP03	Acids, Acyclic|Amino Acids|Amino Acids, Cyclic|Amino Acids, Peptides, and Proteins|Antiinfectives for Systemic Use|Antiviral Agents|Antivirals for Systemic Use|Antivirals for treatment of HCV infections|Cytochrome P-450 CYP3A Inhibitors|Cytochrome P-450 CYP3A Substrates|Cytochrome P-450 CYP3A4 Inhibitors|Cytochrome P-450 CYP3A4 Inhibitors (strong)|Cytochrome P-450 CYP3A4 Substrates|Cytochrome P-4…	LHHCSNFAOIFYRV-DOVBMPENSA-N	InChI=1S/C27H45N5O5/c1-25(2,3)20(30-24(37)31-26(4,5)6)23(36)32-13-15-17(27(15,7)8)18(32)22(35)29-16(19(33)21(28)34)12-14-10-9-11-14/h14-18,20H,9-13H2,1-8H3,(H2,28,34)(H,29,35)(H2,30,31,37)/t15-,16?,17-,18-,20+/m0/s1	[H][C@]12CN([C@H](C(=O)NC(CC3CCC3)C(=O)C(N)=O)[C@@]1([H])C2(C)C)C(=O)[C@@H](NC(=O)NC(C)(C)C)C(C)(C)C	Boceprevir, when used in combination with [DB00811], [DB00008], and [DB00022] is indicated for use in the treatment of chronic HCV genotype 1 infection in adults [FDA Label].
DB15568	LUSC	1	166	0	-3.03776	MRTX849	small molecule	investigational						MRTX849 is an experimental KRAS inhibitor being investigated for the treatment of KRAS G12C mutant lung and colon adenocarcinomas.[A187559]
DB15569	LUSC	1	166	0	-3.03776	AMG-510	small molecule	investigational			NXQKSXLFSAEQCZ-SFHVURJKSA-N	InChI=1S/C30H30F2N6O3/c1-6-23(40)36-12-13-37(18(5)15-36)28-19-14-21(32)26(24-20(31)8-7-9-22(24)39)34-29(19)38(30(41)35-28)27-17(4)10-11-33-25(27)16(2)3/h6-11,14,16,18,39H,1,12-13,15H2,2-5H3/t18-/m0/s1	CC(C)C1=NC=CC(C)=C1N1C(=O)N=C(N2CCN(C[C@@H]2C)C(=O)C=C)C2=CC(F)=C(N=C12)C1=C(O)C=CC=C1F	AMG-510 is being investigated for the treatment of KRAS G12C mutant non small cell lung cancer, colorectal cancer, and appendix cancer.[A187547]
DB06595	LUSC	10	166	0.7	-3.02881	Midostaurin	small molecule	approved|investigational	L01XE39	Alkaloids|Antineoplastic Agents|Antineoplastic and Immunomodulating Agents|Carbazoles|Cytochrome P-450 CYP1A2 Inducers|Cytochrome P-450 CYP1A2 Inducers (strength unknown)|Cytochrome P-450 CYP1A2 Inhibitors|Cytochrome P-450 CYP1A2 Inhibitors (strong)|Cytochrome P-450 CYP2B6 Inducers|Cytochrome P-450 CYP2B6 Inducers (strength unknown)|Cytochrome P-450 CYP2C19 Inducers|Cytochrome P-450 CYP2C19 Induc…	BMGQWWVMWDBQGC-IIFHNQTCSA-N	InChI=1S/C35H30N4O4/c1-35-32(42-3)25(37(2)34(41)19-11-5-4-6-12-19)17-26(43-35)38-23-15-9-7-13-20(23)28-29-22(18-36-33(29)40)27-21-14-8-10-16-24(21)39(35)31(27)30(28)38/h4-16,25-26,32H,17-18H2,1-3H3,(H,36,40)/t25-,26-,32-,35+/m1/s1	CO[C@@H]1[C@@H](C[C@H]2O[C@]1(C)N1C3=C(C=CC=C3)C3=C1C1=C(C4=C(C=CC=C4)N21)C1=C3CNC1=O)N(C)C(=O)C1=CC=CC=C1	Investigated for use/treatment in adult patients with high-risk acute myeloid leukemia (AML) who are FLT3 mutation-positive, agressive systemic mastocytosis (ASM), systemic mastocytosis with associated hematological neoplasm (SM-AHN), or mast cell leukemia (MCL).
DB05184	LUSC	4	166	0.5	-3.01341	XL228	small molecule	investigational						Investigated for use/treatment in leukemia (lymphoid) and leukemia (myeloid).
DB00045	LUSC	1	166	0	-2.97881	Lyme disease vaccine (recombinant OspA)	biotech	approved|withdrawn						For prophylactic treatment of Lyme Disease
DB11601	LUSC	1	166	0	-2.97881	Tuberculin purified protein derivative	biotech	approved		Antigens|Antigens, Bacterial|Antihistamine Drugs|Biological Factors|Cell-mediated Immunity|Compounds used in a research, industrial, or household setting|Indicators and Reagents|Laboratory Chemicals|Skin Test Antigen|Tuberculin|Tuberculosis|Tuberculosis Skin Test				Indicated as a diagnostic agent in Mantoux Test used to detect infection with *Mycobacterium tuberculosis*.
DB12307	LUSC	14	166	0.785714	-2.94792	Foretinib	small molecule	investigational		Amides|Amines|Aniline Compounds|Heterocyclic Compounds, Fused-Ring|Receptors, Vascular Endothelial Growth Factor, antagonists & inhibitors|Tyrosine Kinase Inhibitors	CXQHYVUVSFXTMY-UHFFFAOYSA-N	InChI=1S/C34H34F2N4O6/c1-43-30-20-25-27(21-31(30)45-16-2-13-40-14-17-44-18-15-40)37-12-9-28(25)46-29-8-7-24(19-26(29)36)39-33(42)34(10-11-34)32(41)38-23-5-3-22(35)4-6-23/h3-9,12,19-21H,2,10-11,13-18H2,1H3,(H,38,41)(H,39,42)	COC1=C(OCCCN2CCOCC2)C=C2N=CC=C(OC3=CC=C(NC(=O)C4(CC4)C(=O)NC4=CC=C(F)C=C4)C=C3F)C2=C1
DB01254	LUSC	48	166	0.9375	-2.94521	Dasatinib	small molecule	approved|investigational	L01XE06	Antineoplastic Agents|Antineoplastic and Immunomodulating Agents|BCRP/ABCG2 Inhibitors|BCRP/ABCG2 Substrates|Cytochrome P-450 CYP1A2 Substrates|Cytochrome P-450 CYP3A Inhibitors|Cytochrome P-450 CYP3A Substrates|Cytochrome P-450 CYP3A4 Inhibitors|Cytochrome P-450 CYP3A4 Inhibitors (weak)|Cytochrome P-450 CYP3A4 Substrates|Cytochrome P-450 CYP3A4 Substrates with a Narrow Therapeutic Index|Cytochro…	ZBNZXTGUTAYRHI-UHFFFAOYSA-N	InChI=1S/C22H26ClN7O2S/c1-14-4-3-5-16(23)20(14)28-21(32)17-13-24-22(33-17)27-18-12-19(26-15(2)25-18)30-8-6-29(7-9-30)10-11-31/h3-5,12-13,31H,6-11H2,1-2H3,(H,28,32)(H,24,25,26,27)	CC1=NC(NC2=NC=C(S2)C(=O)NC2=C(C)C=CC=C2Cl)=CC(=N1)N1CCN(CCO)CC1	For the treatment of adults with chronic, accelerated, or myeloid or lymphoid blast phase chronic myeloid leukemia with resistance or intolerance to prior therapy. Also indicated for the treatment of adults with Philadelphia chromosome-positive acute lymphoblastic leukemia with resistance or intolerance to prior therapy.
DB03996	LUSC	1	166	0	-2.93947	3-[(5s)-1-Acetyl-3-(2-Chlorophenyl)-4,5-Dihydro-1h-Pyrazol-5-Yl]Phenol	small molecule	experimental			QBZAPFWYAPXRGQ-KRWDZBQOSA-N	InChI=1S/C17H15ClN2O2/c1-11(21)20-17(12-5-4-6-13(22)9-12)10-16(19-20)14-7-2-3-8-15(14)18/h2-9,17,22H,10H2,1H3/t17-/m0/s1	[H][C@]1(CC(=NN1C(C)=O)C1=C(Cl)C=CC=C1)C1=CC=CC(O)=C1
DB04331	LUSC	1	166	0	-2.93947	Monastrol	small molecule	experimental		Antimitotic Agents|Antineoplastic Agents|Enzyme Inhibitors|Mitosis Modulators|Sulfur Compounds	LOBCDGHHHHGHFA-LBPRGKRZSA-N	InChI=1S/C14H16N2O3S/c1-3-19-13(18)11-8(2)15-14(20)16-12(11)9-5-4-6-10(17)7-9/h4-7,12,17H,3H2,1-2H3,(H2,15,16,20)/t12-/m0/s1	CCOC(=O)C1=C(C)NC(=S)N[C@H]1C1=CC=CC(O)=C1
DB06040	LUSC	1	166	0	-2.93947	Filanesib	small molecule	investigational		Antimitotic Agents|Antineoplastic Agents|Mitosis Modulators|Sulfur Compounds|Thiazoles	LLXISKGBWFTGEI-FQEVSTJZSA-N	InChI=1S/C20H22F2N4O2S/c1-25(28-2)19(27)26-20(11-6-12-23,14-7-4-3-5-8-14)29-18(24-26)16-13-15(21)9-10-17(16)22/h3-5,7-10,13H,6,11-12,23H2,1-2H3/t20-/m0/s1	CON(C)C(=O)N1N=C(S[C@@]1(CCCN)C1=CC=CC=C1)C1=CC(F)=CC=C1F	Investigated for use/treatment in cancer/tumors (unspecified).
DB07064	LUSC	1	166	0	-2.93947	(4R)-4-(3-HYDROXYPHENYL)-N,N,7,8-TETRAMETHYL-3,4-DIHYDROISOQUINOLINE-2(1H)-CARBOXAMIDE	small molecule	experimental			HPVCRUIDFODATB-LJQANCHMSA-N	InChI=1S/C20H24N2O2/c1-13-8-9-17-18(14(13)2)11-22(20(24)21(3)4)12-19(17)15-6-5-7-16(23)10-15/h5-10,19,23H,11-12H2,1-4H3/t19-/m1/s1	[H][C@@]1(CN(CC2=C1C=CC(C)=C2C)C(=O)N(C)C)C1=CC(O)=CC=C1
DB08032	LUSC	1	166	0	-2.93947	N,N-DIETHYL-2-[(2-THIENYLCARBONYL)AMINO]-4,5,6,7-TETRAHYDRO-1-BENZOTHIOPHENE-3-CARBOXAMIDE	small molecule	experimental			NZTHBWHANVWSRX-UHFFFAOYSA-N	InChI=1S/C18H22N2O2S2/c1-3-20(4-2)18(22)15-12-8-5-6-9-13(12)24-17(15)19-16(21)14-10-7-11-23-14/h7,10-11H,3-6,8-9H2,1-2H3,(H,19,21)	CCN(CC)C(=O)C1=C(NC(=O)C2=CC=CS2)SC2=C1CCCC2
DB08033	LUSC	1	166	0	-2.93947	(5R)-N,N-DIETHYL-5-METHYL-2-[(THIOPHEN-2-YLCARBONYL)AMINO]-4,5,6,7-TETRAHYDRO-1-BENZOTHIOPHENE-3-CARBOXAMIDE	small molecule	experimental			UQKSYQYWUHUIEH-GFCCVEGCSA-N	InChI=1S/C19H24N2O2S2/c1-4-21(5-2)19(23)16-13-11-12(3)8-9-14(13)25-18(16)20-17(22)15-7-6-10-24-15/h6-7,10,12H,4-5,8-9,11H2,1-3H3,(H,20,22)/t12-/m1/s1	[H][C@@]1(C)CCC2=C(C1)C(C(=O)N(CC)CC)=C(NC(=O)C1=CC=CS1)S2
DB08037	LUSC	1	166	0	-2.93947	MK-0731	small molecule	experimental			MYBGWENAVMIGMM-GIFXNVAJSA-N	InChI=1S/C25H28F3N3O2/c1-29-11-10-23(22(28)15-29)30(2)24(33)31-14-17(20-12-19(26)8-9-21(20)27)13-25(31,16-32)18-6-4-3-5-7-18/h3-9,12-13,22-23,32H,10-11,14-16H2,1-2H3/t22-,23+,25-/m1/s1	CN([C@H]1CCN(C)C[C@H]1F)C(=O)N1CC(=C[C@@]1(CO)C1=CC=CC=C1)C1=C(F)C=CC(F)=C1
DB08198	LUSC	1	166	0	-2.93947	[(4R)-4-(3-HYDROXYPHENYL)-1,6-DIMETHYL-2-THIOXO-1,2,3,4-TETRAHYDROPYRIMIDIN-5-YL](PHENYL)METHANONE	small molecule	experimental			JGBBILLMZPWNFU-QGZVFWFLSA-N	InChI=1S/C19H18N2O2S/c1-12-16(18(23)13-7-4-3-5-8-13)17(20-19(24)21(12)2)14-9-6-10-15(22)11-14/h3-11,17,22H,1-2H3,(H,20,24)/t17-/m1/s1	[H][C@@]1(NC(=S)N(C)C(C)=C1C(=O)C1=CC=CC=C1)C1=CC(O)=CC=C1
DB08239	LUSC	1	166	0	-2.93947	(2S)-4-(2,5-DIFLUOROPHENYL)-N-METHYL-2-PHENYL-N-PIPERIDIN-4-YL-2,5-DIHYDRO-1H-PYRROLE-1-CARBOXAMIDE	small molecule	experimental			NKLVBHMAIMEVEH-QFIPXVFZSA-N	InChI=1S/C23H25F2N3O/c1-27(19-9-11-26-12-10-19)23(29)28-15-17(20-14-18(24)7-8-21(20)25)13-22(28)16-5-3-2-4-6-16/h2-8,13-14,19,22,26H,9-12,15H2,1H3/t22-/m0/s1	[H][C@]1(C=C(CN1C(=O)N(C)C1CCNCC1)C1=CC(F)=CC=C1F)C1=CC=CC=C1
DB08244	LUSC	1	166	0	-2.93947	(1S)-1-CYCLOPROPYL-2-[(2S)-4-(2,5-DIFLUOROPHENYL)-2-PHENYL-2,5-DIHYDRO-1H-PYRROL-1-YL]-2-OXOETHANAMINE	small molecule	experimental			VCOUEHUEFUDZIS-PMACEKPBSA-N	InChI=1S/C21H20F2N2O/c22-16-8-9-18(23)17(11-16)15-10-19(13-4-2-1-3-5-13)25(12-15)21(26)20(24)14-6-7-14/h1-5,8-11,14,19-20H,6-7,12,24H2/t19-,20-/m0/s1	[H][C@](N)(C1CC1)C(=O)N1CC(=C[C@@]1([H])C1=CC=CC=C1)C1=CC(F)=CC=C1F
DB08246	LUSC	1	166	0	-2.93947	(2S)-4-(2,5-DIFLUOROPHENYL)-N,N-DIMETHYL-2-PHENYL-2,5-DIHYDRO-1H-PYRROLE-1-CARBOXAMIDE	small molecule	experimental			WFFMEXQHWXEKBV-SFHVURJKSA-N	InChI=1S/C19H18F2N2O/c1-22(2)19(24)23-12-14(16-11-15(20)8-9-17(16)21)10-18(23)13-6-4-3-5-7-13/h3-11,18H,12H2,1-2H3/t18-/m0/s1	[H][C@]1(C=C(CN1C(=O)N(C)C)C1=CC(F)=CC=C1F)C1=CC=CC=C1
DB08250	LUSC	1	166	0	-2.93947	(5S)-5-(3-AMINOPROPYL)-3-(2,5-DIFLUOROPHENYL)-N-ETHYL-5-PHENYL-4,5-DIHYDRO-1H-PYRAZOLE-1-CARBOXAMIDE	small molecule	experimental			OQMVLDZJPRSNOG-NRFANRHFSA-N	InChI=1S/C21H24F2N4O/c1-2-25-20(28)27-21(11-6-12-24,15-7-4-3-5-8-15)14-19(26-27)17-13-16(22)9-10-18(17)23/h3-5,7-10,13H,2,6,11-12,14,24H2,1H3,(H,25,28)/t21-/m0/s1	CCNC(=O)N1N=C(C[C@@]1(CCCN)C1=CC=CC=C1)C1=C(F)C=CC(F)=C1
DB12267	LUSC	9	166	0.666667	-2.91951	Brigatinib	small molecule	approved|investigational	L01XE43	Antineoplastic Agents|Antineoplastic and Immunomodulating Agents|BCRP/ABCG2 Inhibitors|BCRP/ABCG2 Substrates|Cytochrome P-450 CYP2C8 Substrates|Cytochrome P-450 CYP3A Inducers|Cytochrome P-450 CYP3A Substrates|Cytochrome P-450 CYP3A4 Inducers|Cytochrome P-450 CYP3A4 Inducers (strength unknown)|Cytochrome P-450 CYP3A4 Substrates|Cytochrome P-450 Enzyme Inducers|Cytochrome P-450 Substrates|Kinase I…	AILRADAXUVEEIR-UHFFFAOYSA-N	InChI=1S/C29H39ClN7O2P/c1-35-15-17-37(18-16-35)21-11-13-36(14-12-21)22-9-10-24(26(19-22)39-2)33-29-31-20-23(30)28(34-29)32-25-7-5-6-8-27(25)40(3,4)38/h5-10,19-21H,11-18H2,1-4H3,(H2,31,32,33,34)	COC1=CC(=CC=C1NC1=NC=C(Cl)C(NC2=CC=CC=C2P(C)(C)=O)=N1)N1CCC(CC1)N1CCN(C)CC1	The anaplastic lymphoma kinase positive, metastatic non-small cell lung cancer (ALK+ NSCLC), represents only 3-5% of the NSCLC cancer cases, but the ALK mutation, overexpression and presence in several oncogenic fusion proteins in solid and hematologic tumors have pointed out the importance as well as its potential as a cancer therapy target.[A31311] The ALK-related cases of NSCLC are associated …
DB01702	LUSC	5	166	1	-2.91451	2-(3,4-Dihydroxyphenyl)Acetic Acid	small molecule	experimental			CFFZDZCDUFSOFZ-UHFFFAOYSA-N	InChI=1S/C8H8O4/c9-6-2-1-5(3-7(6)10)4-8(11)12/h1-3,9-10H,4H2,(H,11,12)	OC(=O)CC1=CC(O)=C(O)C=C1
DB04727	LUSC	1	166	0	-2.90799	1-{4-[4-Amino-6-(4-methoxyphenyl)furo[2,3-d]pyrimidin-5-yl]phenyl}-3-[2-fluoro-5-(trifluoromethyl)phenyl]urea	small molecule	experimental			FGZIONRFHVNRJB-UHFFFAOYSA-N	InChI=1S/C27H19F4N5O3/c1-38-18-9-4-15(5-10-18)23-21(22-24(32)33-13-34-25(22)39-23)14-2-7-17(8-3-14)35-26(37)36-20-12-16(27(29,30)31)6-11-19(20)28/h2-13H,1H3,(H2,32,33,34)(H2,35,36,37)	COC1=CC=C(C=C1)C1=C(C2=C(N)N=CN=C2O1)C1=CC=C(NC(=O)NC2=C(F)C=CC(=C2)C(F)(F)F)C=C1
DB05578	LUSC	1	166	0	-2.90799	Ramucirumab	biotech	approved|investigational	L01XC21	Amino Acids, Peptides, and Proteins|Antibodies|Antibodies, Monoclonal|Antineoplastic Agents|Antineoplastic and Immunomodulating Agents|Blood Proteins|Globulins|Immunoglobulins|Immunoproteins|Proteins|Serum Globulins|Vascular Endothelial Growth Factor Receptor 2 Antagonist|VEGFR2 Inhibitors				For use in advanced gastric or gastro-esophageal junction adenocarcinoma as a single agent or in combination with paclitaxel after prior fluoropyrimidine- or platinum-containing chemotherapy.
DB05931	LUSC	1	166	0	-2.90799	Pegdinetanib	small molecule	investigational		Amino Acids, Peptides, and Proteins|Blood Proteins|Carbohydrates|Extracellular Matrix Proteins|Globulins|Glycoconjugates|Glycoproteins|Membrane Glycoproteins|Membrane Proteins|Peptides|Proteins|Scleroproteins|Serum Globulins|Vascular Endothelial Growth Factor Receptor-2, antagonists & inhibitors				Investigated for use/treatment in cancer/tumors (unspecified) and macular degeneration.
DB06938	LUSC	1	166	0	-2.90799	4-[[2-[[4-chloro-3-(trifluoromethyl)phenyl]amino]-3H-benzimidazol-5-yl]oxy]-N-methyl-pyridine-2-carboxamide	small molecule	experimental			ZJLSMLDOCGOURY-UHFFFAOYSA-N	InChI=1S/C21H15ClF3N5O2/c1-26-19(31)18-10-13(6-7-27-18)32-12-3-5-16-17(9-12)30-20(29-16)28-11-2-4-15(22)14(8-11)21(23,24)25/h2-10H,1H3,(H,26,31)(H2,28,29,30)	CNC(=O)C1=NC=CC(OC2=CC3=C(C=C2)N=C(NC2=CC(=C(Cl)C=C2)C(F)(F)F)N3)=C1
DB07183	LUSC	1	166	0	-2.90799	N-(4-phenoxyphenyl)-2-[(pyridin-4-ylmethyl)amino]nicotinamide	small molecule	experimental			CPVRYQAOUPSUDO-UHFFFAOYSA-N	InChI=1S/C24H20N4O2/c29-24(22-7-4-14-26-23(22)27-17-18-12-15-25-16-13-18)28-19-8-10-21(11-9-19)30-20-5-2-1-3-6-20/h1-16H,17H2,(H,26,27)(H,28,29)	O=C(NC1=CC=C(OC2=CC=CC=C2)C=C1)C1=C(NCC2=CC=NC=C2)N=CC=C1
DB07274	LUSC	1	166	0	-2.90799	N-cyclopropyl-6-[(6,7-dimethoxyquinolin-4-yl)oxy]naphthalene-1-carboxamide	small molecule	experimental			ZATGFXTWDKIEKC-UHFFFAOYSA-N	InChI=1S/C25H22N2O4/c1-29-23-13-20-21(14-24(23)30-2)26-11-10-22(20)31-17-8-9-18-15(12-17)4-3-5-19(18)25(28)27-16-6-7-16/h3-5,8-14,16H,6-7H2,1-2H3,(H,27,28)	COC1=C(OC)C=C2C(OC3=CC4=CC=CC(C(=O)NC5CC5)=C4C=C3)=CC=NC2=C1
DB07326	LUSC	1	166	0	-2.90799	6-chloro-N-pyrimidin-5-yl-3-{[3-(trifluoromethyl)phenyl]amino}-1,2-benzisoxazole-7-carboxamide	small molecule	experimental			FEGRQUWSKADGSP-UHFFFAOYSA-N	InChI=1S/C19H11ClF3N5O2/c20-14-5-4-13-16(15(14)18(29)27-12-7-24-9-25-8-12)30-28-17(13)26-11-3-1-2-10(6-11)19(21,22)23/h1-9H,(H,26,28)(H,27,29)	FC(F)(F)C1=CC(NC2=NOC3=C(C(=O)NC4=CN=CN=C4)C(Cl)=CC=C23)=CC=C1
DB07334	LUSC	1	166	0	-2.90799	N-[5-(ETHYLSULFONYL)-2-METHOXYPHENYL]-5-[3-(2-PYRIDINYL)PHENYL]-1,3-OXAZOL-2-AMINE	small molecule	experimental			HTIZPBXCJPQDEM-UHFFFAOYSA-N	InChI=1S/C23H21N3O4S/c1-3-31(27,28)18-10-11-21(29-2)20(14-18)26-23-25-15-22(30-23)17-8-6-7-16(13-17)19-9-4-5-12-24-19/h4-15H,3H2,1-2H3,(H,25,26)	CCS(=O)(=O)C1=CC=C(OC)C(NC2=NC=C(O2)C2=CC=CC(=C2)C2=CC=CC=N2)=C1
DB07514	LUSC	1	166	0	-2.90799	3-(2-aminoquinazolin-6-yl)-1-(3,3-dimethylindolin-6-yl)-4-methylpyridin-2(1H)-one	small molecule	experimental			LHLGUOHREUTYTO-UHFFFAOYSA-N	InChI=1S/C24H23N5O/c1-14-8-9-29(17-5-6-18-20(11-17)27-13-24(18,2)3)22(30)21(14)15-4-7-19-16(10-15)12-26-23(25)28-19/h4-12,27H,13H2,1-3H3,(H2,25,26,28)	CC1=C(C(=O)N(C=C1)C1=CC=C2C(NCC2(C)C)=C1)C1=CC2=CN=C(N)N=C2C=C1
DB07528	LUSC	1	166	0	-2.90799	3-(2-aminoquinazolin-6-yl)-4-methyl-1-[3-(trifluoromethyl)phenyl]pyridin-2(1H)-one	small molecule	experimental			HXUZQEYFKAZBPX-UHFFFAOYSA-N	InChI=1S/C21H15F3N4O/c1-12-7-8-28(16-4-2-3-15(10-16)21(22,23)24)19(29)18(12)13-5-6-17-14(9-13)11-26-20(25)27-17/h2-11H,1H3,(H2,25,26,27)	CC1=C(C2=CC3=C(C=C2)N=C(N)N=C3)C(=O)N(C=C1)C1=CC(=CC=C1)C(F)(F)F
DB07537	LUSC	1	166	0	-2.90799	N'-(6-aminopyridin-3-yl)-N-(2-cyclopentylethyl)-4-methyl-benzene-1,3-dicarboxamide	small molecule	experimental			CLEGTVIMOPPIBR-UHFFFAOYSA-N	InChI=1S/C21H26N4O2/c1-14-6-7-16(20(26)23-11-10-15-4-2-3-5-15)12-18(14)21(27)25-17-8-9-19(22)24-13-17/h6-9,12-13,15H,2-5,10-11H2,1H3,(H2,22,24)(H,23,26)(H,25,27)	CC1=CC=C(C=C1C(=O)NC1=CN=C(N)C=C1)C(=O)NCCC1CCCC1
DB08042	LUSC	1	166	0	-2.90799	N~4~-methyl-N~4~-(3-methyl-1H-indazol-6-yl)-N~2~-(3,4,5-trimethoxyphenyl)pyrimidine-2,4-diamine	small molecule	experimental			FLXGQDHYCWXTAI-UHFFFAOYSA-N	InChI=1S/C22H24N6O3/c1-13-16-7-6-15(12-17(16)27-26-13)28(2)20-8-9-23-22(25-20)24-14-10-18(29-3)21(31-5)19(11-14)30-4/h6-12H,1-5H3,(H,26,27)(H,23,24,25)	COC1=CC(NC2=NC(=CC=N2)N(C)C2=CC3=C(C=C2)C(C)=NN3)=CC(OC)=C1OC
DB08519	LUSC	1	166	0	-2.90799	N~4~-(3-methyl-1H-indazol-6-yl)-N~2~-(3,4,5-trimethoxyphenyl)pyrimidine-2,4-diamine	small molecule	experimental			SQQAPOSROFWHIB-UHFFFAOYSA-N	InChI=1S/C21H22N6O3/c1-12-15-6-5-13(9-16(15)27-26-12)23-19-7-8-22-21(25-19)24-14-10-17(28-2)20(30-4)18(11-14)29-3/h5-11H,1-4H3,(H,26,27)(H2,22,23,24,25)	COC1=CC(NC2=NC=CC(NC3=CC=C4C(C)=NNC4=C3)=N2)=CC(OC)=C1OC
DB12962	LUSC	1	166	0	-2.90799	CP-547632	small molecule	investigational		Sulfur Compounds	HXHAJRMTJXHJJZ-UHFFFAOYSA-N	InChI=1S/C20H24BrF2N5O3S/c21-12-9-14(22)13(15(23)10-12)11-31-18-16(17(24)29)19(32-27-18)26-20(30)25-5-1-2-6-28-7-3-4-8-28/h9-10H,1-8,11H2,(H2,24,29)(H2,25,26,30)	NC(=O)C1=C(NC(=O)NCCCCN2CCCC2)SN=C1OCC1=C(F)C=C(Br)C=C1F
DB13093	LUSC	1	166	0	-2.90799	TAK-593	small molecule	investigational		Aza Compounds|Receptors, Platelet-Derived Growth Factor, antagonists & inhibitors|Receptors, Vascular Endothelial Growth Factor, antagonists & inhibitors	DZFZXPPHBWCXPQ-UHFFFAOYSA-N	InChI=1S/C23H23N7O3/c1-13-4-7-16(11-17(13)24-23(32)18-10-14(2)27-29(18)3)33-21-9-8-20-25-19(12-30(20)28-21)26-22(31)15-5-6-15/h4,7-12,15H,5-6H2,1-3H3,(H,24,32)(H,26,31)	CN1N=C(C)C=C1C(=O)NC1=CC(OC2=NN3C=C(NC(=O)C4CC4)N=C3C=C2)=CC=C1C
DB12747	LUSC	1	166	0	-2.89736	Tertomotide	biotech	investigational
DB05407	LUSC	1	166	0	-2.88322	TBC-3711	small molecule	investigational		Endothelin A Receptor Antagonists|Endothelin Receptor Antagonists|Sulfur Compounds				Investigated for use/treatment in congestive heart failure, hypertension, and pulmonary hypertension.
DB09238	LUSC	1	166	0	-2.88322	Manidipine	small molecule	approved|investigational	C08CA11|C09BB12	ACE Inhibitors and Calcium Channel Blockers|Agents causing hyperkalemia|Antiarrhythmic agents|Antihypertensive Agents|Bradycardia-Causing Agents|Calcium Channel Blockers|Calcium-Regulating Hormones and Agents|Cardiovascular Agents|Cytochrome P-450 CYP2B6 Inhibitors|Cytochrome P-450 CYP2B6 Inhibitors (weak)|Cytochrome P-450 CYP2C19 Inhibitors|Cytochrome P-450 CYP2C19 Inhibitors (weak)|Cytochrome P…	ANEBWFXPVPTEET-UHFFFAOYSA-N	InChI=1S/C35H38N4O6/c1-24-30(34(40)44-3)32(28-15-10-16-29(23-28)39(42)43)31(25(2)36-24)35(41)45-22-21-37-17-19-38(20-18-37)33(26-11-6-4-7-12-26)27-13-8-5-9-14-27/h4-16,23,32-33,36H,17-22H2,1-3H3	COC(=O)C1=C(C)NC(C)=C(C1C1=CC(=CC=C1)N(=O)=O)C(=O)OCCN1CCN(CC1)C(C1=CC=CC=C1)C1=CC=CC=C1	For the treatment of hypertension.
DB03546	LUSC	1	166	0	-2.88194	N-({4-[(1R)-4-[(2R,4S,5S)-2,4-diamino-6-oxohexahydropyrimidin-5-yl]-1-(2,2,2-trifluoro-1,1-dihydroxyethyl)butyl]phenyl}carbonyl)-L-glutamic acid	small molecule	experimental			KOLDLUFBEMUZIM-YNPGLMGXSA-N	InChI=1S/C22H30F3N5O8/c23-22(24,25)21(37,38)13(3-1-2-12-16(26)29-20(27)30-18(12)34)10-4-6-11(7-5-10)17(33)28-14(19(35)36)8-9-15(31)32/h4-7,12-14,16,20,29,37-38H,1-3,8-9,26-27H2,(H,28,33)(H,30,34)(H,31,32)(H,35,36)/t12?,13-,14+,16+,20-/m1/s1	[H][C@@](CCC(O)=O)(NC(=O)C1=CC=C(C=C1)[C@@]([H])(CCCC1C(O)=N[C@]([H])(N)N[C@]1([H])N)C(O)(O)C(F)(F)F)C(O)=O
DB12769	LUSC	1	166	0	-2.88194	Lometrexol	small molecule	investigational		Antimetabolites|Antineoplastic Agents|Biological Factors|Coenzymes|Enzyme Inhibitors|Enzymes and Coenzymes|Folic Acid Analogues|Folic Acid Antagonists|Heterocyclic Compounds, Fused-Ring|Noxae|Pigments, Biological|Pteridines|Pterins|Toxic Actions	ZUQBAQVRAURMCL-DOMZBBRYSA-N	InChI=1S/C21H25N5O6/c22-21-25-17-14(19(30)26-21)9-12(10-23-17)2-1-11-3-5-13(6-4-11)18(29)24-15(20(31)32)7-8-16(27)28/h3-6,12,15H,1-2,7-10H2,(H,24,29)(H,27,28)(H,31,32)(H4,22,23,25,26,30)/t12-,15+/m1/s1	NC1=NC(=O)C2=C(NC[C@H](CCC3=CC=C(C=C3)C(=O)N[C@@H](CCC(O)=O)C(O)=O)C2)N1
DB08059	LUSC	15	166	0.8	-2.85453	Wortmannin	small molecule	experimental		Androstadienes|Androstanes|Androstenes|Anti-Infective Agents|Antidepressive Agents|Antifungal Agents|Central Nervous System Depressants|Enzyme Inhibitors|Fused-Ring Compounds|Hormone Antagonists|Hormones, Hormone Substitutes, and Hormone Antagonists|Immunologic Factors|Immunosuppressive Agents|Insulin Antagonists|Protein Kinase Inhibitors|Radiation-Sensitizing Agents|Serotonin Agents|Serotonin Re…	QDLHCMPXEPAAMD-QAIWCSMKSA-N	InChI=1S/C23H24O8/c1-10(24)30-13-7-22(2)12(5-6-14(22)25)16-18(13)23(3)15(9-28-4)31-21(27)11-8-29-20(17(11)23)19(16)26/h8,12-13,15H,5-7,9H2,1-4H3/t12-,13+,15+,22-,23-/m0/s1	[H][C@@]12CCC(=O)[C@@]1(C)C[C@@H](OC(C)=O)C1=C2C(=O)C2=C3C(=CO2)C(=O)O[C@H](COC)[C@]13C
DB01137	LUSC	2	166	0.5	-2.84439	Levofloxacin	small molecule	approved|investigational	J01MA12|A02BD10|J01RA05|S01AE05	Alimentary Tract and Metabolism|Anti-Bacterial Agents|Anti-Infective Agents|Anti-Infective Agents, Urinary|Antibacterials for Systemic Use|Antiinfectives for Systemic Use|Cytochrome P-450 CYP1A2 Inhibitors|Cytochrome P-450 CYP1A2 Inhibitors (strength unknown)|Cytochrome P-450 CYP2C9 Inhibitors|Cytochrome P-450 CYP2C9 Inhibitors (strength unknown)|Cytochrome P-450 Enzyme Inhibitors|Drugs that are …	GSDSWSVVBLHKDQ-JTQLQIEISA-N	InChI=1S/C18H20FN3O4/c1-10-9-26-17-14-11(16(23)12(18(24)25)8-22(10)14)7-13(19)15(17)21-5-3-20(2)4-6-21/h7-8,10H,3-6,9H2,1-2H3,(H,24,25)/t10-/m0/s1	C[C@H]1COC2=C3N1C=C(C(O)=O)C(=O)C3=CC(F)=C2N1CCN(C)CC1	In oral and intravenous formulations, levofloxacin is indicated in adults for the treatment of various infections caused by susceptible bacteria, including infections of the upper respiratory tract, lower respiratory tract, skin, skin structures, urinary tract, and prostate.[L11638,L11692] The oral formulation is also indicated in both adults and children 6 months of age and older for the post-ex…
DB01165	LUSC	2	166	0.5	-2.84439	Ofloxacin	small molecule	approved	J01MA01|J01RA09|S01AE01|S02AA16	Agents Causing Muscle Toxicity|Anti-Bacterial Agents|Anti-Infective Agents|Anti-Infective Agents, Urinary|Antibacterials for Systemic Use|Antiinfectives for Systemic Use|BSEP/ABCB11 Substrates|Chemically-Induced Disorders|Cytochrome P-450 CYP1A2 Inhibitors|Cytochrome P-450 CYP1A2 Inhibitors (strength unknown)|Cytochrome P-450 Enzyme Inhibitors|Enzyme Inhibitors|Fluoroquinolones|Heterocyclic Compo…	GSDSWSVVBLHKDQ-UHFFFAOYSA-N	InChI=1S/C18H20FN3O4/c1-10-9-26-17-14-11(16(23)12(18(24)25)8-22(10)14)7-13(19)15(17)21-5-3-20(2)4-6-21/h7-8,10H,3-6,9H2,1-2H3,(H,24,25)	CC1COC2=C3N1C=C(C(O)=O)C(=O)C3=CC(F)=C2N1CCN(C)CC1	For the treatment of infections (respiratory tract, kidney, skin, soft tissue, UTI), urethral and cervical gonorrhoea.
DB05022	LUSC	2	166	0.5	-2.84439	Amonafide	small molecule	investigational		Anti-Infective Agents|Antineoplastic Agents|Compounds used in a research, industrial, or household setting|Enzyme Inhibitors|Heterocyclic Compounds, Fused-Ring|Imides|Indicators and Reagents|Intercalating Agents|Isoquinolines|Laboratory Chemicals|Naphthalenes|Piperidines|Piperidones	UPALIKSFLSVKIS-UHFFFAOYSA-N	InChI=1S/C16H17N3O2/c1-18(2)6-7-19-15(20)12-5-3-4-10-8-11(17)9-13(14(10)12)16(19)21/h3-5,8-9H,6-7,17H2,1-2H3	CN(C)CCN1C(=O)C2=CC=CC3=CC(N)=CC(C1=O)=C23	Investigated for use/treatment in breast cancer, ovarian cancer, and prostate cancer.
DB06362	LUSC	2	166	0.5	-2.84439	Becatecarin	small molecule	investigational		Carbohydrates|Glycosides|Heterocyclic Compounds, Fused-Ring|Indoles	JSKFWUPVIZYJMR-UDOAKELVSA-N	InChI=1S/C33H34Cl2N4O7/c1-4-37(5-2)12-13-38-31(43)22-20-15-8-6-10-17(34)24(15)36-25(20)27-21(23(22)32(38)44)16-9-7-11-18(35)26(16)39(27)33-29(42)28(41)30(45-3)19(14-40)46-33/h6-11,19,28-30,33,36,40-42H,4-5,12-14H2,1-3H3/t19-,28-,29-,30-,33-/m1/s1	CCN(CC)CCN1C(=O)C2=C(C1=O)C1=C(N([C@@H]3O[C@H](CO)[C@@H](OC)[C@H](O)[C@H]3O)C3=C(Cl)C=CC=C13)C1=C2C2=C(N1)C(Cl)=CC=C2	Investigated for use/treatment in cancer/tumors (unspecified), liver cancer, gastric cancer, and leukemia (unspecified).
DB06421	LUSC	2	166	0.5	-2.84439	Declopramide	small molecule	investigational		Acids, Carbocyclic|Amides|Aminobenzoates|Benzamides and benzamide derivatives|Benzene Derivatives|Benzoates|para-Aminobenzoates	YEYAKZXEBSVURO-UHFFFAOYSA-N	InChI=1S/C13H20ClN3O/c1-3-17(4-2)8-7-16-13(18)10-5-6-12(15)11(14)9-10/h5-6,9H,3-4,7-8,15H2,1-2H3,(H,16,18)	CCN(CC)CCNC(=O)C1=CC=C(N)C(Cl)=C1	Investigated for use/treatment in colorectal cancer and inflammatory bowel disease.
DB00168	LUSC	3	166	1	-2.84294	Aspartame	small molecule	investigational|nutraceutical		Amino Acids, Peptides, and Proteins|Compounds used in a research, industrial, or household setting|Diet, Food, and Nutrition|Dietary Supplements|Dipeptides|Flavoring Agents|Food|Food Additives|Food and Beverages|Food Ingredients|OAT1/SLC22A6 inhibitors|OAT3/SLC22A8 Inhibitors|Oligopeptides|Peptides|Pharmaceutic Aids|Pharmaceutical Preparations|Physiological Phenomena|Supplements|Sweetening Agents	IAOZJIPTCAWIRG-QWRGUYRKSA-N	InChI=1S/C14H18N2O5/c1-21-14(20)11(7-9-5-3-2-4-6-9)16-13(19)10(15)8-12(17)18/h2-6,10-11H,7-8,15H2,1H3,(H,16,19)(H,17,18)/t10-,11-/m0/s1	COC(=O)[C@H](CC1=CC=CC=C1)NC(=O)[C@@H](N)CC(O)=O	Used as a diet supplement and sugar substitute.
DB00039	LUSC	6	166	0.666667	-2.83789	Palifermin	biotech	approved	V03AF08	Amino Acids, Peptides, and Proteins|Biological Factors|Detoxifying Agents for Antineoplastic Treatment|Fibroblast Growth Factors|Increased Epithelial Proliferation|Intercellular Signaling Peptides and Proteins|Mucocutaneous Epithelial Cell Growth Factor|Peptides|Proteins				For treatment of oral mucositis associated with chemotherapy and radiation therapy.
DB12340	LUSC	6	166	0.666667	-2.82139	Navitoclax	small molecule	investigational		Amides|Amines|Antineoplastic Agents|Sulfones|Sulfur Compounds	JLYAXFNOILIKPP-KXQOOQHDSA-N	InChI=1S/C47H55ClF3N5O6S3/c1-46(2)20-18-42(34-8-12-37(48)13-9-34)36(31-46)32-55-22-24-56(25-23-55)39-14-10-35(11-15-39)45(57)53-65(60,61)41-16-17-43(44(30-41)64(58,59)47(49,50)51)52-38(19-21-54-26-28-62-29-27-54)33-63-40-6-4-3-5-7-40/h3-17,30,38,52H,18-29,31-33H2,1-2H3,(H,53,57)/t38-/m1/s1	[H][C@@](CCN1CCOCC1)(CSC1=CC=CC=C1)NC1=C(C=C(C=C1)S(=O)(=O)NC(=O)C1=CC=C(C=C1)N1CCN(CC2=C(CCC(C)(C)C2)C2=CC=C(Cl)C=C2)CC1)S(=O)(=O)C(F)(F)F
DB00778	LUSC	1	166	0	-2.80933	Roxithromycin	small molecule	approved|investigational|withdrawn	J01FA06	Anti-Bacterial Agents|Anti-Infective Agents|Antibacterials for Systemic Use|Antiinfectives for Systemic Use|Cytochrome P-450 CYP2B6 Inhibitors|Cytochrome P-450 CYP2B6 Inhibitors (strength unknown)|Cytochrome P-450 CYP3A Inhibitors|Cytochrome P-450 CYP3A Substrates|Cytochrome P-450 CYP3A4 Inhibitors|Cytochrome P-450 CYP3A4 Inhibitors (weak)|Cytochrome P-450 CYP3A4 Substrates|Cytochrome P-450 Enzym…	RXZBMPWDPOLZGW-XMRMVWPWSA-N	InChI=1S/C41H76N2O15/c1-15-29-41(10,49)34(45)24(4)31(42-53-21-52-17-16-50-13)22(2)19-39(8,48)36(58-38-32(44)28(43(11)12)18-23(3)54-38)25(5)33(26(6)37(47)56-29)57-30-20-40(9,51-14)35(46)27(7)55-30/h22-30,32-36,38,44-46,48-49H,15-21H2,1-14H3/b42-31+/t22-,23-,24+,25+,26-,27+,28+,29-,30+,32-,33+,34-,35+,36-,38+,39-,40-,41-/m1/s1	CC[C@H]1OC(=O)[C@H](C)[C@@H](O[C@H]2C[C@@](C)(OC)[C@@H](O)[C@H](C)O2)[C@H](C)[C@@H](O[C@@H]2O[C@H](C)C[C@@H]([C@H]2O)N(C)C)[C@](C)(O)C[C@@H](C)C(=NOCOCCOC)[C@H](C)[C@@H](O)[C@]1(C)O	Used to treat respiratory tract, urinary and soft tissue infections.
DB04877	LUSC	1	166	0	-2.80933	Voacamine	small molecule	experimental		Alkaloids|Heterocyclic Compounds, Fused-Ring|Indole Alkaloids|Indoles|P-glycoprotein inhibitors|Secologanin Tryptamine Alkaloids	VCMIRXRRQJNZJT-XRMSBCOFSA-N	InChI=1S/C43H52N4O5/c1-7-24-15-23-20-43(42(49)52-6)39-27(13-14-47(21-23)40(24)43)29-19-36(50-4)30(17-34(29)45-39)31-16-28-25(8-2)22-46(3)35(37(28)41(48)51-5)18-32-26-11-9-10-12-33(26)44-38(31)32/h8-12,17,19,23-24,28,31,35,37,40,44-45H,7,13-16,18,20-22H2,1-6H3/b25-8-/t23-,24-,28-,31+,35+,37?,40-,43+/m0/s1	[H][C@@]12C[C@H](CC)[C@]3([H])N(C1)CCC1=C(NC4=CC(=C(OC)C=C14)[C@@]1([H])C[C@]4([H])C(C(=O)OC)[C@@]([H])(CC5=C1NC1=CC=CC=C51)N(C)C\C4=C\C)[C@@]3(C2)C(=O)OC	For the treatment of malaria. Also under investigation for the modulation of multidrug resistance in cancer cells.
DB05449	LUSC	1	166	0	-2.80933	FM-VP4	small molecule	investigational						Investigated for use/treatment in hyperlipidemia and cancer/tumors (unspecified)._x000D_ _x000D_ Monotherapy is recommended for people with marginally high LDL-cholesterol or who cannot be prescribed statins due to drug interactions and safety concerns. Combination Therapy is recommended if statin therapy alone is either insufficient to achieve the guidelines set by the NCEP or there is concern o…
DB06191	LUSC	1	166	0	-2.80933	Zosuquidar	small molecule	investigational		Benzocycloheptenes|Drug Resistance, Multiple|Heterocyclic Compounds, Fused-Ring|P-glycoprotein inhibitors	IHOVFYSQUDPMCN-DBEBIPAYSA-N	InChI=1S/C32H31F2N3O2/c33-32(34)29-22-7-1-3-9-24(22)31(25-10-4-2-8-23(25)30(29)32)37-17-15-36(16-18-37)19-21(38)20-39-28-13-5-12-27-26(28)11-6-14-35-27/h1-14,21,29-31,38H,15-20H2/t21-,29-,30+,31-/m1/s1	[H][C@]12C3=CC=CC=C3[C@H](N3CCN(C[C@@H](O)COC4=CC=CC5=C4C=CC=N5)CC3)C3=CC=CC=C3[C@@]1([H])C2(F)F	Investigated for use/treatment in leukemia (myeloid) and myelodysplastic syndrome.
DB06240	LUSC	1	166	0	-2.80933	Tariquidar	small molecule	investigational		Drug Resistance, Multiple|Heterocyclic Compounds, Fused-Ring|P-glycoprotein inhibitors	LGGHDPFKSSRQNS-UHFFFAOYSA-N	InChI=1S/C38H38N4O6/c1-45-33-18-25-14-16-42(23-28(25)19-34(33)46-2)15-13-24-9-11-29(12-10-24)40-38(44)30-20-35(47-3)36(48-4)21-32(30)41-37(43)27-17-26-7-5-6-8-31(26)39-22-27/h5-12,17-22H,13-16,23H2,1-4H3,(H,40,44)(H,41,43)	COC1=CC2=C(CN(CCC3=CC=C(NC(=O)C4=CC(OC)=C(OC)C=C4NC(=O)C4=CN=C5C=CC=CC5=C4)C=C3)CC2)C=C1OC	Investigated for use/treatment in ovarian cancer, lung cancer, and breast cancer.
DB09031	LUSC	1	166	0	-2.80933	Miltefosine	small molecule	approved|investigational	L01XX09	Alcohols|Amines|Amino Alcohols|Ammonium Compounds|Anti-Infective Agents|Antifungal Agents|Antileishmanial|Antineoplastic Agents|Antineoplastic and Immunomodulating Agents|Antiparasitic Agents|Antiprotozoals|Ethanolamines|Nitrogen Compounds|Onium Compounds|Quaternary Ammonium Compounds|Trimethyl Ammonium Compounds	PQLXHQMOHUQAKB-UHFFFAOYSA-N	InChI=1S/C21H46NO4P/c1-5-6-7-8-9-10-11-12-13-14-15-16-17-18-20-25-27(23,24)26-21-19-22(2,3)4/h5-21H2,1-4H3	CCCCCCCCCCCCCCCCOP([O-])(=O)OCC[N+](C)(C)C	For the treatment of mucosal (caused by Leishmania braziliensis), cutaneous (caused by L. braziliensis, L. guyanensis, and L. panamensis), and visceral leishmaniasis (caused by L. donovani). In comparing Leishmania drug susceptibility, it has been found that L. donovani is the most susceptible to miltefosine while L. major is the least susceptible. Off-label use includes treatment of free-living …
DB11635	LUSC	1	166	0	-2.80933	Tocofersolan	small molecule	approved	A11HA08	Alimentary Tract and Metabolism|Benzopyrans|Compounds used in a research, industrial, or household setting|Cytochrome P-450 CYP3A Substrates|Cytochrome P-450 CYP3A4 Substrates|Cytochrome P-450 Substrates|Drug Carriers|Heterocyclic Compounds, Fused-Ring|Pyrans|Vitamin E|Vitamins|Vitamins (Fat Soluble)				Tocofersolan is indicated in vitamin E deficiency caused by digestive malabsorption in pediatric patients with congenital chronic cholestasis or hereditary chronic cholestasis from birth (full term newborns) up to 18 years of age [L2371].
DB11869	LUSC	1	166	0	-2.80933	Valspodar	small molecule	investigational		Amino Acids, Peptides, and Proteins|ATP Binding Cassette Transporter, Subfamily B, Member 1|Drug Resistance, Multiple|OATP1B1/SLCO1B1 Inhibitors|OATP1B3 inhibitors|P-glycoprotein inhibitors|P-glycoprotein substrates|Peptides|Peptides, Cyclic	YJDYDFNKCBANTM-QCWCSKBGSA-N	InChI=1S/C63H111N11O12/c1-26-27-28-41(16)53(76)52-57(80)67-49(38(10)11)61(84)68(19)33-48(75)69(20)44(29-34(2)3)56(79)66-50(39(12)13)62(85)70(21)45(30-35(4)5)55(78)64-42(17)54(77)65-43(18)58(81)71(22)46(31-36(6)7)59(82)72(23)47(32-37(8)9)60(83)73(24)51(40(14)15)63(86)74(52)25/h26-27,34-47,49-52H,28-33H2,1-25H3,(H,64,78)(H,65,77)(H,66,79)(H,67,80)/b27-26+/t41-,42+,43-,44+,45+,46+,47+,49+,50+,51+,52…	C\C=C\C[C@@H](C)C(=O)[C@@H]1N(C)C(=O)[C@H](C(C)C)N(C)C(=O)[C@H](CC(C)C)N(C)C(=O)[C@H](CC(C)C)N(C)C(=O)[C@@H](C)NC(=O)[C@H](C)NC(=O)[C@H](CC(C)C)N(C)C(=O)[C@@H](NC(=O)[C@H](CC(C)C)N(C)C(=O)CN(C)C(=O)[C@@H](NC1=O)C(C)C)C(C)C
DB14061	LUSC	1	166	0	-2.80933	Hycanthone	small molecule	experimental		Anthelmintics|Anti-Infective Agents|Antiparasitic Agents|Antiplatyhelmintic Agents|Heterocyclic Compounds, Fused-Ring|P-glycoprotein inhibitors|Schistosomicides|Sulfur Compounds|Thioxanthenes|Xanthenes	MFZWMTSUNYWVBU-UHFFFAOYSA-N	InChI=1S/C20H24N2O2S/c1-3-22(4-2)12-11-21-16-10-9-14(13-23)20-18(16)19(24)15-7-5-6-8-17(15)25-20/h5-10,21,23H,3-4,11-13H2,1-2H3	CCN(CC)CCNC1=C2C(=O)C3=CC=CC=C3SC2=C(CO)C=C1
DB14062	LUSC	1	166	0	-2.80933	Concanamycin A	small molecule	experimental		Anti-Infective Agents|Enzyme Inhibitors|Lactones|P-glycoprotein inhibitors|Polyketides|Proton-Translocating ATPases, antagonists & inhibitors	DJZCTUVALDDONK-HQMSUKCRSA-N	InChI=1S/C46H75NO14/c1-13-16-34-28(7)37(58-38-22-33(48)43(31(10)57-38)60-45(47)53)23-46(54,61-34)30(9)41(51)29(8)42-35(55-11)18-15-17-24(3)19-26(5)39(49)32(14-2)40(50)27(6)20-25(4)21-36(56-12)44(52)59-42/h13,15-18,20-21,26-35,37-43,48-51,54H,14,19,22-23H2,1-12H3,(H2,47,53)/b16-13+,18-15+,24-17+,25-20+,36-21-/t26-,27-,28-,29+,30+,31-,32+,33-,34-,35+,37-,38+,39+,40-,41-,42-,43-,46-/m1/s1	[H][C@@]1(OC(=O)\C(OC)=C\C(\C)=C\[C@@H](C)[C@@H](O)[C@@H](CC)[C@@H](O)[C@H](C)C\C(C)=C\C=C\[C@@H]1OC)[C@@H](C)[C@@H](O)[C@H](C)[C@@]1(O)C[C@@H](O[C@H]2C[C@@H](O)[C@H](OC(N)=O)[C@@H](C)O2)[C@H](C)[C@H](O1)\C=C\C
DB14063	LUSC	1	166	0	-2.80933	Dexverapamil	small molecule	experimental		Agents causing hyperkalemia|Amines|Antiarrhythmic agents|Bradycardia-Causing Agents|Calcium Channel Blockers|Calcium-Regulating Hormones and Agents|Cardiovascular Agents|Cytochrome P-450 CYP3A Substrates|Cytochrome P-450 CYP3A4 Substrates|Cytochrome P-450 Substrates|Ethylamines|Membrane Transport Modulators|Moderate Risk QTc-Prolonging Agents|P-glycoprotein inhibitors|Phenethylamines|QTc Prolongi…	SGTNSNPWRIOYBX-HHHXNRCGSA-N	InChI=1S/C27H38N2O4/c1-20(2)27(19-28,22-10-12-24(31-5)26(18-22)33-7)14-8-15-29(3)16-13-21-9-11-23(30-4)25(17-21)32-6/h9-12,17-18,20H,8,13-16H2,1-7H3/t27-/m1/s1	COC1=CC=C(CCN(C)CCC[C@@](C#N)(C(C)C)C2=CC(OC)=C(OC)C=C2)C=C1OC
DB14064	LUSC	1	166	0	-2.80933	Emopamil	small molecule	experimental		Agents causing hyperkalemia|Amines|Antiarrhythmic agents|Bradycardia-Causing Agents|Calcium Channel Blockers|Calcium-Regulating Hormones and Agents|Cardiovascular Agents|Cytochrome P-450 CYP3A Substrates|Cytochrome P-450 CYP3A4 Substrates|Cytochrome P-450 Substrates|Ethylamines|Membrane Transport Modulators|P-glycoprotein inhibitors|Phenethylamines	DWAWDSVKAUWFHC-UHFFFAOYSA-N	InChI=1S/C23H30N2/c1-20(2)23(19-24,22-13-8-5-9-14-22)16-10-17-25(3)18-15-21-11-6-4-7-12-21/h4-9,11-14,20H,10,15-18H2,1-3H3	CC(C)C(CCCN(C)CCC1=CC=CC=C1)(C#N)C1=CC=CC=C1
DB14065	LUSC	1	166	0	-2.80933	Lomerizine	small molecule	experimental		Agents causing hyperkalemia|Antiarrhythmic agents|Bradycardia-Causing Agents|Calcium Channel Blockers|Calcium-Regulating Hormones and Agents|Cardiovascular Agents|Cytochrome P-450 CYP3A Substrates|Cytochrome P-450 CYP3A4 Substrates|Cytochrome P-450 Substrates|Membrane Transport Modulators|P-glycoprotein inhibitors	JQSAYKKFZOSZGJ-UHFFFAOYSA-N	InChI=1S/C27H30F2N2O3/c1-32-24-13-8-21(26(33-2)27(24)34-3)18-30-14-16-31(17-15-30)25(19-4-9-22(28)10-5-19)20-6-11-23(29)12-7-20/h4-13,25H,14-18H2,1-3H3	COC1=CC=C(CN2CCN(CC2)C(C2=CC=C(F)C=C2)C2=CC=C(F)C=C2)C(OC)=C1OC
DB14066	LUSC	1	166	0	-2.80933	Tetrandrine	small molecule	experimental		Agents causing hyperkalemia|Alkaloids|Anti-Infective Agents|Antiarrhythmic agents|Antimalarials|Antineoplastic Agents|Antineoplastic Agents, Phytogenic|Antiparasitic Agents|Antiprotozoals|Bradycardia-Causing Agents|Calcium Channel Blockers|Calcium-Regulating Hormones and Agents|Cardiovascular Agents|Cytochrome P-450 CYP3A Substrates|Cytochrome P-450 CYP3A4 Substrates|Cytochrome P-450 Substrates|D…	WVTKBKWTSCPRNU-KYJUHHDHSA-N	InChI=1S/C38H42N2O6/c1-39-15-13-25-20-32(42-4)34-22-28(25)29(39)17-23-7-10-27(11-8-23)45-33-19-24(9-12-31(33)41-3)18-30-36-26(14-16-40(30)2)21-35(43-5)37(44-6)38(36)46-34/h7-12,19-22,29-30H,13-18H2,1-6H3/t29-,30-/m0/s1	COC1=CC=C2C[C@@H]3N(C)CCC4=C3C(OC3=CC5=C(CCN(C)[C@H]5CC5=CC=C(OC1=C2)C=C5)C=C3OC)=C(OC)C(OC)=C4
DB14068	LUSC	1	166	0	-2.80933	Dexniguldipine	small molecule	experimental		Agents causing hyperkalemia|Antiarrhythmic agents|Antihypertensive Agents|Antineoplastic Agents|Bradycardia-Causing Agents|Calcium Channel Blockers|Calcium-Regulating Hormones and Agents|Cytochrome P-450 CYP3A Substrates|Cytochrome P-450 CYP3A4 Substrates|Cytochrome P-450 Substrates|Membrane Transport Modulators|P-glycoprotein inhibitors|Pyridines	SVJMLYUFVDMUHP-MGBGTMOVSA-N	InChI=1S/C36H39N3O6/c1-25-31(34(40)44-3)33(27-12-10-17-30(24-27)39(42)43)32(26(2)37-25)35(41)45-23-11-20-38-21-18-36(19-22-38,28-13-6-4-7-14-28)29-15-8-5-9-16-29/h4-10,12-17,24,33,37H,11,18-23H2,1-3H3/t33-/m1/s1	[H]N1C(C)=C([C@@H](C2=CC(=CC=C2)[N+]([O-])=O)C(C(=O)OCCCN2CCC(CC2)(C2=CC=CC=C2)C2=CC=CC=C2)=C1C)C(=O)OC
DB14069	LUSC	1	166	0	-2.80933	ONT-093	small molecule	investigational		Drug Resistance, Multiple|P-glycoprotein inhibitors	RSJCLODJSVZNQA-BQYQJAHWSA-N	InChI=1S/C32H38N4O/c1-6-37-21-7-8-24-9-11-27(12-10-24)32-35-30(25-13-17-28(18-14-25)33-22(2)3)31(36-32)26-15-19-29(20-16-26)34-23(4)5/h7-20,22-23,33-34H,6,21H2,1-5H3,(H,35,36)/b8-7+	[H]\C(COCC)=C(\[H])C1=CC=C(C=C1)C1=NC(=C(N1)C1=CC=C(NC(C)C)C=C1)C1=CC=C(NC(C)C)C=C1
DB14070	LUSC	1	166	0	-2.80933	HM-30181	small molecule	experimental		ATP Binding Cassette Transporter, Subfamily B, Member 1, antagonists & inhibitors|Heterocyclic Compounds, Fused-Ring|P-glycoprotein inhibitors|Pyrans	AHJUHHDDCJQACA-UHFFFAOYSA-N	InChI=1S/C38H36N6O7/c1-47-32-17-24-14-16-43(22-25(24)18-33(32)48-2)15-13-23-9-11-26(12-10-23)44-41-37(40-42-44)28-19-34(49-3)35(50-4)20-29(28)39-38(46)36-21-30(45)27-7-5-6-8-31(27)51-36/h5-12,17-21H,13-16,22H2,1-4H3,(H,39,46)	[H]N(C(=O)C1=CC(=O)C2=CC=CC=C2O1)C1=CC(OC)=C(OC)C=C1C1=NN(N=N1)C1=CC=C(CCN2CCC3=CC(OC)=C(OC)C=C3C2)C=C1
DB14071	LUSC	1	166	0	-2.80933	Desmethylsertraline	small molecule	experimental		1-Naphthylamine|Agents that reduce seizure threshold|Amines|Naphthalenes|P-glycoprotein inhibitors	SRPXSILJHWNFMK-ZBEGNZNMSA-N	InChI=1S/C16H15Cl2N/c17-14-7-5-10(9-15(14)18)11-6-8-16(19)13-4-2-1-3-12(11)13/h1-5,7,9,11,16H,6,8,19H2/t11-,16-/m0/s1	[H][C@]1(N)CC[C@@]([H])(C2=CC(Cl)=C(Cl)C=C2)C2=CC=CC=C12
DB14072	LUSC	1	166	0	-2.80933	Reversin 121	small molecule	experimental		Amino Acids, Peptides, and Proteins|Drug Resistance, Multiple|P-glycoprotein inhibitors|Peptides	SVNKEDMVAQBLLN-SVBPBHIXSA-N	InChI=1S/C34H47N3O9/c1-33(2,3)45-30(40)26(19-13-14-20-35-31(41)44-23-25-17-11-8-12-18-25)36-29(39)27(37-32(42)46-34(4,5)6)21-28(38)43-22-24-15-9-7-10-16-24/h7-12,15-18,26-27H,13-14,19-23H2,1-6H3,(H,35,41)(H,36,39)(H,37,42)/t26-,27-/m0/s1	CC(C)(C)OC(=O)N[C@@H](CC(=O)OCC1=CC=CC=C1)C(=O)N[C@@H](CCCCNC(=O)OCC1=CC=CC=C1)C(=O)OC(C)(C)C
DB12742	LUSC	6	166	0.666667	-2.80682	Amuvatinib	small molecule	investigational			FOFDIMHVKGYHRU-UHFFFAOYSA-N	InChI=1S/C23H21N5O3S/c32-23(24-12-15-5-6-18-19(11-15)30-14-29-18)28-9-7-27(8-10-28)22-21-20(25-13-26-22)16-3-1-2-4-17(16)31-21/h1-6,11,13H,7-10,12,14H2,(H,24,32)	S=C(NCC1=CC=C2OCOC2=C1)N1CCN(CC1)C1=NC=NC2=C1OC1=C2C=CC=C1	Amuvatinib is a selective multi-targeted tyrosine kinase inhibitor that suppresses c-MET, c-RET and the mutant forms of c-KIT, PDGFR and FLT3. Amuvatinib also suppresses Rad51 protein, a critical component of double-stranded DNA repair in cancer cells.
DB00559	LUSC	3	166	0.666667	-2.79311	Bosentan	small molecule	approved|investigational	G01AE10|C02KX01	Amides|Antihypertensive Agents|Antihypertensives for Pulmonary Arterial Hypertension|BSEP/ABCB11 Inhibitors|Cardiovascular Agents|Cytochrome P-450 CYP2C9 Inducers|Cytochrome P-450 CYP2C9 Inducers (moderate)|Cytochrome P-450 CYP2C9 Substrates|Cytochrome P-450 CYP3A Inducers|Cytochrome P-450 CYP3A Substrates|Cytochrome P-450 CYP3A4 Inducers|Cytochrome P-450 CYP3A4 Inducers (moderate)|Cytochrome P-4…	GJPICJJJRGTNOD-UHFFFAOYSA-N	InChI=1S/C27H29N5O6S/c1-27(2,3)18-10-12-19(13-11-18)39(34,35)32-23-22(38-21-9-6-5-8-20(21)36-4)26(37-17-16-33)31-25(30-23)24-28-14-7-15-29-24/h5-15,33H,16-17H2,1-4H3,(H,30,31,32)	COC1=CC=CC=C1OC1=C(NS(=O)(=O)C2=CC=C(C=C2)C(C)(C)C)N=C(N=C1OCCO)C1=NC=CC=N1	Used in the treatment of pulmonary arterial hypertension (PAH), to improve exercise ability and to decrease the rate of clinical worsening (in patients with WHO Class III or IV symptoms).
DB06199	LUSC	3	166	0.666667	-2.79311	Atrasentan	small molecule	investigational		Antineoplastic Agents|Benzodioxoles|Dioxoles|Endothelin A Receptor Antagonists|Endothelin Receptor Antagonists|Heterocyclic Compounds, Fused-Ring|OATP1B1/SLCO1B1 Substrates|Pyrrolidines	MOTJMGVDPWRKOC-QPVYNBJUSA-N	InChI=1S/C29H38N2O6/c1-4-6-14-30(15-7-5-2)26(32)18-31-17-23(21-10-13-24-25(16-21)37-19-36-24)27(29(33)34)28(31)20-8-11-22(35-3)12-9-20/h8-13,16,23,27-28H,4-7,14-15,17-19H2,1-3H3,(H,33,34)/t23-,27-,28+/m1/s1	CCCCN(CCCC)C(=O)CN1C[C@@H]([C@H]([C@@H]1C1=CC=C(OC)C=C1)C(O)=O)C1=CC2=C(OCO2)C=C1	Investigated for use/treatment in prostate cancer and cancer/tumors (unspecified).
DB02178	LUSC	10	166	1.2	-2.79002	Phenylacetaldehyde	small molecule	experimental		Aldehydes|Oils, Volatile	DTUQWGWMVIHBKE-UHFFFAOYSA-N	InChI=1S/C8H8O/c9-7-6-8-4-2-1-3-5-8/h1-5,7H,6H2	O=CCC1=CC=CC=C1
DB00445	LUSC	4	166	0.75	-2.77493	Epirubicin	small molecule	approved	L01DB03	Anthracycline Topoisomerase Inhibitor|Anthracyclines|Anthracyclines and Related Substances|Antibiotics, Antineoplastic|Antineoplastic Agents|Antineoplastic and Immunomodulating Agents|Carbohydrates|Cardiotoxic antineoplastic agents|Cytotoxic Antibiotics and Related Substances|Enzyme Inhibitors|Glycosides|Hepatotoxic Agents|Immunosuppressive Agents|Myelosuppressive Agents|Naphthacenes|Topoisomeras…	AOJJSUZBOXZQNB-VTZDEGQISA-N	InChI=1S/C27H29NO11/c1-10-22(31)13(28)6-17(38-10)39-15-8-27(36,16(30)9-29)7-12-19(15)26(35)21-20(24(12)33)23(32)11-4-3-5-14(37-2)18(11)25(21)34/h3-5,10,13,15,17,22,29,31,33,35-36H,6-9,28H2,1-2H3/t10-,13-,15-,17-,22-,27-/m0/s1	COC1=CC=CC2=C1C(=O)C1=C(O)C3=C(C[C@](O)(C[C@@H]3O[C@H]3C[C@H](N)[C@@H](O)[C@H](C)O3)C(=O)CO)C(O)=C1C2=O	For use as a component of adjuvant therapy in patients with evidence of axillary node tumor involvement following resection of primary breast cancer.
DB04751	LUSC	5	166	0.6	-2.7684	Purvalanol A	small molecule	experimental		CDC2 Protein Kinase, antagonists & inhibitors|Heterocyclic Compounds, Fused-Ring	PMXCMJLOPOFPBT-HNNXBMFYSA-N	InChI=1S/C19H25ClN6O/c1-11(2)15(9-27)23-19-24-17(22-14-7-5-6-13(20)8-14)16-18(25-19)26(10-21-16)12(3)4/h5-8,10-12,15,27H,9H2,1-4H3,(H2,22,23,24,25)/t15-/m0/s1	[H][C@@](CO)(NC1=NC(NC2=CC=CC(Cl)=C2)=C2N=CN(C(C)C)C2=N1)C(C)C
DB06322	LUSC	1	166	0	-2.74172	Carotuximab	biotech	investigational		Amino Acids, Peptides, and Proteins|Antibodies|Blood Proteins|Globulins|Immunoglobulins|Immunoproteins|Proteins|Serum Globulins				Investigated for use/treatment in solid tumors.
DB11718	LUSC	2	166	0.5	-2.7172	Encorafenib	small molecule	approved|investigational	L01XE46	Acids, Acyclic|Amides|Antineoplastic Agents|Antineoplastic and Immunomodulating Agents|Cytochrome P-450 CYP2C19 Substrates|Cytochrome P-450 CYP2D6 Substrates|Cytochrome P-450 CYP3A Substrates|Cytochrome P-450 CYP3A4 Substrates|Cytochrome P-450 Substrates|Protein Kinase Inhibitors|Sulfones|Sulfur Compounds	CMJCXYNUCSMDBY-ZDUSSCGKSA-N	InChI=1S/C22H27ClFN7O4S/c1-12(2)31-11-16(17-6-7-25-21(28-17)26-10-13(3)27-22(32)35-4)20(29-31)15-8-14(23)9-18(19(15)24)30-36(5,33)34/h6-9,11-13,30H,10H2,1-5H3,(H,27,32)(H,25,26,28)/t13-/m0/s1	COC(=O)N[C@@H](C)CNC1=NC=CC(=N1)C1=CN(N=C1C1=CC(Cl)=CC(NS(C)(=O)=O)=C1F)C(C)C	Used in combination with [Binimetinib] in metastatic melanoma with a BRAF V600E or V600K mutation, as detected by an FDA-approved test [L3335].
DB05149	LUSC	2	166	0.5	-2.71267	XL844	small molecule	investigational						Investigated for use/treatment in cancer/tumors (unspecified) and solid tumors.
DB12242	LUSC	2	166	0.5	-2.71267	AZD-7762	small molecule	investigational		Sulfur Compounds	IAYGCINLNONXHY-LBPRGKRZSA-N	InChI=1S/C17H19FN4O2S/c18-11-4-1-3-10(7-11)14-8-13(22-17(19)24)15(25-14)16(23)21-12-5-2-6-20-9-12/h1,3-4,7-8,12,20H,2,5-6,9H2,(H,21,23)(H3,19,22,24)/t12-/m0/s1	NC(=O)NC1=C(SC(=C1)C1=CC=CC(F)=C1)C(=O)N[C@H]1CCCNC1
DB08073	LUSC	5	166	0.6	-2.70876	(2S)-1-(1H-INDOL-3-YL)-3-{[5-(3-METHYL-1H-INDAZOL-5-YL)PYRIDIN-3-YL]OXY}PROPAN-2-AMINE	small molecule	experimental			YWTBGJGMTBHQTM-IBGZPJMESA-N	InChI=1S/C24H23N5O/c1-15-22-10-16(6-7-24(22)29-28-15)17-9-20(13-26-11-17)30-14-19(25)8-18-12-27-23-5-3-2-4-21(18)23/h2-7,9-13,19,27H,8,14,25H2,1H3,(H,28,29)/t19-/m0/s1	[H][C@@](N)(COC1=CN=CC(=C1)C1=CC=C2NN=C(C)C2=C1)CC1=CNC2=CC=CC=C12
DB00112	LUSC	1	166	0	-2.70839	Bevacizumab	biotech	approved|investigational	L01XC07	Amino Acids, Peptides, and Proteins|Angiogenesis Inhibitors|Angiogenesis Modulating Agents|Antibodies|Antibodies, Monoclonal|Antibodies, Monoclonal, Humanized|Antineoplastic Agents|Antineoplastic Agents, Immunological|Antineoplastic and Immunomodulating Agents|Blood Proteins|Cardiotoxic antineoplastic agents|Experimental Unapproved Treatments for COVID-19|Globulins|Growth Inhibitors|Immunoglobuli…				As a vascular endothelial growth factor (VEGF) inhibitor, bevacizumab is used in several chemotherapy regimens to treat metastatic colorectal cancer; metastatic, unresectable, locally advanced or recurrent non-squamous non-small cell lung cancer; metastatic renal cell carcinoma; metastatic, persistent, or recurrent cervical cancer; primary peritoneal cancer; epithelial ovarian cancer; and fallopi…
DB01270	LUSC	1	166	0	-2.70839	Ranibizumab	biotech	approved	S01LA04	Amino Acids, Peptides, and Proteins|Angiogenesis Inhibitors|Angiogenesis Modulating Agents|Antibodies|Antibodies, Monoclonal|Antibodies, Monoclonal, Humanized|Antineovascularisation Agents|Blood Proteins|EENT Drugs, Miscellaneous|Globulins|Growth Inhibitors|Growth Substances|Immunoglobulins|Immunoproteins|Ocular Vascular Disorder Agents|Ophthalmics|Ophthalmologicals|Proteins|Sensory Organs|Serum …				For the treatment of patients with macular edema after retinal vein occlusion, age-related macular degeneration (wet), and diabetic macular edema._x000D_
DB05890	LUSC	1	166	0	-2.70839	Veglin	small molecule	investigational						Investigated for use/treatment in cancer/tumors (unspecified) and solid tumors.
DB06642	LUSC	1	166	0	-2.70839	Bevasiranib	biotech	investigational		Antisense Elements (Genetics)|Compounds used in a research, industrial, or household setting|Diagnostic Uses of Chemicals|Laboratory Chemicals|Molecular Probes|Nucleic Acid Probes|Nucleic Acids|Nucleic Acids, Nucleotides, and Nucleosides|RNA|RNA, Antisense|RNA, Small Untranslated|RNA, Untranslated				Investigated for use/treatment in macular degeneration and diabetic retinopathy.
DB14864	LUSC	1	166	0	-2.70839	Brolucizumab	biotech	approved|investigational		Amino Acids, Peptides, and Proteins|Angiogenesis Inhibitors|Antibodies|Antibodies, Monoclonal|Blood Proteins|Globulins|Immunoglobulins|Immunoproteins|Proteins|Serum Globulins				Brolucizumab is a monoclonal antibody indicated to treat neovascular age related macular degeneration.[A187208,L9089]
DB06186	LUSC	1	166	0	-2.68739	Ipilimumab	biotech	approved	L01XC11	Adjuvants, Immunologic|Amino Acids, Peptides, and Proteins|Antibodies|Antibodies, Monoclonal|Antibodies, Monoclonal, Humanized|Antineoplastic Agents|Antineoplastic Agents, Immunological|Antineoplastic and Immunomodulating Agents|Blood Proteins|CTLA-4-directed Antibody Interactions|CTLA-4-directed Blocking Antibody|Drugs that are Mainly Renally Excreted|Globulins|Immunoglobulin G|Immunoglobulins|I…				Ipilimumab is indicated to treat unresectable or metastatic melanoma, as an adjuvant in the treatment of cutaneous melanoma, to treat microsatellite-high or mismatch repair deficient metastatic colorectal cancer, or to treat hepatocellular carcinoma.[L12126] Ipilimumab with [nivolumab] is indicated to treat advanced renal cell carcinoma.[L12126]
DB09074	LUSC	3	166	0.666667	-2.68725	Olaparib	small molecule	approved	L01XX46	Antineoplastic Agents|Antineoplastic and Immunomodulating Agents|BCRP/ABCG2 Inhibitors|Cytochrome P-450 CYP2B6 Inducers|Cytochrome P-450 CYP2B6 Inducers (strength unknown)|Cytochrome P-450 CYP3A Inhibitors|Cytochrome P-450 CYP3A Substrates|Cytochrome P-450 CYP3A4 Inhibitors|Cytochrome P-450 CYP3A4 Inhibitors (weak)|Cytochrome P-450 CYP3A4 Substrates|Cytochrome P-450 CYP3A5 Substrates|Cytochrome P…	FDLYAMZZIXQODN-UHFFFAOYSA-N	InChI=1S/C24H23FN4O3/c25-20-8-5-15(14-21-17-3-1-2-4-18(17)22(30)27-26-21)13-19(20)24(32)29-11-9-28(10-12-29)23(31)16-6-7-16/h1-5,8,13,16H,6-7,9-12,14H2,(H,27,30)	FC1=CC=C(CC2=NNC(=O)C3=CC=CC=C23)C=C1C(=O)N1CCN(CC1)C(=O)C1CC1	Olaparib is a poly (ADP-ribose) polymerase (PARP) inhibitor indicated for the treatment of:_x000D_ _x000D_ (I) Ovarian cancer, in which the medication is intended for [a] the maintenance treatment of adult patients with recurrent epithelial ovarian, fallopian tube or primary peritoneal cancer, who are in complete or partial response to platinum-based chemotherapy, or [b] for the treatment of adul…
DB12332	LUSC	3	166	0.666667	-2.68725	Rucaparib	small molecule	approved|investigational	L01XX55	Antineoplastic Agents|Antineoplastic and Immunomodulating Agents|BCRP/ABCG2 Inhibitors|BCRP/ABCG2 Substrates|Cytochrome P-450 CYP1A2 Inducers|Cytochrome P-450 CYP1A2 Inducers (moderate)|Cytochrome P-450 CYP1A2 Inhibitors|Cytochrome P-450 CYP1A2 Inhibitors (weak)|Cytochrome P-450 CYP1A2 Substrates|Cytochrome P-450 CYP2C19 Inhibitors|Cytochrome P-450 CYP2C19 Inhibitors (weak)|Cytochrome P-450 CYP2C…	HMABYWSNWIZPAG-UHFFFAOYSA-N	InChI=1S/C19H18FN3O/c1-21-10-11-2-4-12(5-3-11)18-14-6-7-22-19(24)15-8-13(20)9-16(23-18)17(14)15/h2-5,8-9,21,23H,6-7,10H2,1H3,(H,22,24)	CNCC1=CC=C(C=C1)C1=C2CCNC(=O)C3=C2C(N1)=CC(F)=C3	Indicated as monotherapy for the treatment of patients with deleterious BRCA mutation (germline and/or somatic) associated advanced ovarian cancer who have been treated with two or more chemotherapies. Select patients for therapy based on an FDA-approved companion diagnostic for rucaparib.
DB05484	LUSC	1	166	0	-2.68631	MDX-018	small molecule	investigational						Investigated for use/treatment in autoimmune diseases and inflammatory disorders (unspecified).
DB07340	LUSC	2	166	0.5	-2.68438	Reversine	small molecule	experimental		Heterocyclic Compounds, Fused-Ring|Oxazines|Protein Kinase Inhibitors	ZFLJHSQHILSNCM-UHFFFAOYSA-N	InChI=1S/C21H27N7O/c1-2-4-15(5-3-1)24-20-18-19(23-14-22-18)26-21(27-20)25-16-6-8-17(9-7-16)28-10-12-29-13-11-28/h6-9,14-15H,1-5,10-13H2,(H3,22,23,24,25,26,27)	C1CCC(CC1)NC1=NC(NC2=CC=C(C=C2)N2CCOCC2)=NC2=C1N=CN2
DB02218	LUSC	2	166	1	-2.67231	N-[4-hydroxymethyl-cyclohexan-6-yl-1,2,3-triol]-4,6-dideoxy-4-aminoglucopyranoside	small molecule	experimental			RBZIIHWPZWOIDU-ZCGMLSCUSA-N	InChI=1S/C13H23NO8/c1-4-7(10(18)12(20)13(21)22-4)14-6-2-5(3-15)8(16)11(19)9(6)17/h2,4,6-21H,3H2,1H3/t4-,6+,7-,8-,9+,10+,11+,12-,13+/m1/s1	[H][C@]1(C)O[C@]([H])(O)[C@]([H])(O)[C@@]([H])(O)[C@]1([H])N[C@@]1([H])C=C(CO)[C@@]([H])(O)[C@]([H])(O)[C@@]1([H])O
DB03092	LUSC	2	166	1	-2.67231	5-Hydroxymethyl-Chonduritol	small molecule	experimental			PJPGMULJEYSZBS-VZFHVOOUSA-N	InChI=1S/C7H12O5/c8-2-3-1-4(9)6(11)7(12)5(3)10/h1,4-12H,2H2/t4-,5+,6-,7-/m0/s1	[H][C@]1(O)C=C(CO)[C@@]([H])(O)[C@]([H])(O)[C@@]1([H])O
DB02709	LUSC	83	166	0.987952	-2.64067	Resveratrol	small molecule	investigational		Analgesics|Analgesics, Non-Narcotic|Angiogenesis Inhibitors|Anti-Inflammatory Agents|Anticarcinogenic Agents|Antimutagenic Agents|Antineoplastic Agents, Phytogenic|Antioxidants|Antiplatelet agents|Antirheumatic Agents|Benzene Derivatives|Benzopyrans|Benzylidene Compounds|Central Nervous System Agents|Chromones|Compounds used in a research, industrial, or household setting|Cytochrome P-450 CYP1A2 …	LUKBXSAWLPMMSZ-OWOJBTEDSA-N	InChI=1S/C14H12O3/c15-12-5-3-10(4-6-12)1-2-11-7-13(16)9-14(17)8-11/h1-9,15-17H/b2-1+	OC1=CC=C(\C=C\C2=CC(O)=CC(O)=C2)C=C1	Being investigated for the treatment of Herpes labialis infections (cold sores).
DB13951	LUSC	4	166	0.666667	-2.63661	Stanolone acetate	small molecule	experimental		P-glycoprotein substrates|Testosterone and derivatives	ILCTUFVQFCIIDS-NGFSFWIMSA-N	InChI=1S/C21H32O3/c1-13(22)24-19-7-6-17-16-5-4-14-12-15(23)8-10-20(14,2)18(16)9-11-21(17,19)3/h14,16-19H,4-12H2,1-3H3/t14-,16-,17-,18-,19-,20-,21-/m0/s1	[H][C@@]12CC[C@H](OC(C)=O)[C@@]1(C)CC[C@@]1([H])[C@@]2([H])CC[C@@]2([H])CC(=O)CC[C@]12C
DB02567	LUSC	25	166	0.92	-2.62279	PD173955	small molecule	experimental		Pyridines|Tyrosine Kinase Inhibitors	VAARYSWULJUGST-UHFFFAOYSA-N	InChI=1S/C21H16Cl2N4OS/c1-27-19-12(9-15(20(27)28)18-16(22)7-4-8-17(18)23)11-24-21(26-19)25-13-5-3-6-14(10-13)29-2/h3-11H,1-2H3,(H,24,25,26)	CSC1=CC=CC(NC2=NC=C3C=C(C(=O)N(C)C3=N2)C2=C(Cl)C=CC=C2Cl)=C1
DB01678	LUSC	1	166	0	-2.61013	RU84687	small molecule	experimental			SAFPHFWYRLLBFO-NSOVKSMOSA-N	InChI=1S/C31H34N3O8P/c1-21(36)32-28(18-23-12-15-29(26(17-23)20-35)42-43(39,40)41)30(37)33-27-9-5-6-16-34(31(27)38)19-22-10-13-25(14-11-22)24-7-3-2-4-8-24/h2-4,7-8,10-15,17,20,27-28H,5-6,9,16,18-19H2,1H3,(H,32,36)(H,33,37)(H2,39,40,41)/t27-,28-/m0/s1	CC(=O)N[C@@H](CC1=CC=C(OP(O)(O)=O)C(C=O)=C1)C(=O)N[C@H]1CCCCN(CC2=CC=C(C=C2)C2=CC=CC=C2)C1=O
DB01866	LUSC	1	166	0	-2.61013	RU79256	small molecule	experimental			USNMCXDGQQVYSW-SSDOTTSWSA-N	InChI=1S/C8H8O5S/c9-8(10)7(14(11,12)13)6-4-2-1-3-5-6/h1-5,7H,(H,9,10)(H,11,12,13)/t7-/m1/s1	[H][C@](C(O)=O)(C1=CC=CC=C1)S(O)(=O)=O
DB01893	LUSC	1	166	0	-2.61013	N6-Benzyl Adenosine-5'-Diphosphate	small molecule	experimental			MRHGMAGSDAQUFH-LSCFUAHRSA-N	InChI=1S/C17H21N5O10P2/c23-13-11(7-30-34(28,29)32-33(25,26)27)31-17(14(13)24)22-9-21-12-15(19-8-20-16(12)22)18-6-10-4-2-1-3-5-10/h1-5,8-9,11,13-14,17,23-24H,6-7H2,(H,28,29)(H,18,19,20)(H2,25,26,27)/t11-,13-,14-,17-/m1/s1	[H][C@]1(COP(O)(=O)OP(O)(O)=O)O[C@@]([H])(N2C=NC3=C(NCC4=CC=CC=C4)N=CN=C23)[C@]([H])(O)[C@]1([H])O
DB01908	LUSC	1	166	0	-2.61013	RU85493	small molecule	experimental			MWEWSHNGVWABKG-SVBPBHIXSA-N	InChI=1S/C32H36N3O9P/c1-21(36)33-27(17-23-12-15-28(44-20-30(37)38)29(18-23)45(41,42)43)31(39)34-26-9-5-6-16-35(32(26)40)19-22-10-13-25(14-11-22)24-7-3-2-4-8-24/h2-4,7-8,10-15,18,26-27H,5-6,9,16-17,19-20H2,1H3,(H,33,36)(H,34,39)(H,37,38)(H2,41,42,43)/t26-,27-/m0/s1	CC(=O)N[C@@H](CC1=CC=C(OCC(O)=O)C(=C1)P(O)(O)=O)C(=O)N[C@H]1CCCCN(CC2=CC=C(C=C2)C2=CC=CC=C2)C1=O
DB01947	LUSC	1	166	0	-2.61013	RU78262	small molecule	experimental			BYNSFVCWJXZPOW-UHFFFAOYSA-N	InChI=1S/C7H7O5P/c8-5-6-3-1-2-4-7(6)12-13(9,10)11/h1-5H,(H2,9,10,11)	OP(O)(=O)OC1=C(C=O)C=CC=C1
DB02336	LUSC	1	166	0	-2.61013	RU83876	small molecule	experimental			WCMLXBUNHNAMNH-UIOOFZCWSA-N	InChI=1S/C30H35N3O9P2/c1-20(34)31-26(17-22-12-15-27(43(37,38)39)28(18-22)44(40,41)42)29(35)32-25-9-5-6-16-33(30(25)36)19-21-10-13-24(14-11-21)23-7-3-2-4-8-23/h2-4,7-8,10-15,18,25-26H,5-6,9,16-17,19H2,1H3,(H,31,34)(H,32,35)(H2,37,38,39)(H2,40,41,42)/t25-,26-/m0/s1	CC(=O)N[C@@H](CC1=CC(=C(C=C1)P(O)(O)=O)P(O)(O)=O)C(=O)N[C@H]1CCCCN(CC2=CC=C(C=C2)C2=CC=CC=C2)C1=O
DB02432	LUSC	1	166	0	-2.61013	RU90395	small molecule	experimental			RLLAUERCSKPFGD-VMPREFPWSA-N	InChI=1S/C35H36FN3O9/c1-21(40)37-29(19-23-13-16-27(26(18-23)32(43)48-2)35(36,33(44)45)34(46)47)30(41)38-28-10-6-7-17-39(31(28)42)20-22-11-14-25(15-12-22)24-8-4-3-5-9-24/h3-5,8-9,11-16,18,28-29H,6-7,10,17,19-20H2,1-2H3,(H,37,40)(H,38,41)(H,44,45)(H,46,47)/t28-,29-/m0/s1	COC(=O)C1=C(C=CC(C[C@H](NC(C)=O)C(=O)N[C@H]2CCCCN(CC3=CC=C(C=C3)C3=CC=CC=C3)C2=O)=C1)C(F)(C(O)=O)C(O)=O
DB02762	LUSC	1	166	0	-2.61013	RU79072	small molecule	experimental			NQLPTOOPFMPCHQ-UHFFFAOYSA-N	InChI=1S/C10H7N2O4P/c11-6-8-5-4-7-2-1-3-9(10(7)12-8)16-17(13,14)15/h1-5H,(H2,13,14,15)	OP(O)(=O)OC1=CC=CC2=CC=C(N=C12)C#N
DB02908	LUSC	1	166	0	-2.61013	RU78783	small molecule	experimental			FRLTXWJJMCIUNT-UHFFFAOYSA-N	InChI=1S/C7H10O6P2/c8-14(9,10)7(15(11,12)13)6-4-2-1-3-5-6/h1-5,7H,(H2,8,9,10)(H2,11,12,13)	OP(O)(=O)C(C1=CC=CC=C1)P(O)(O)=O
DB03078	LUSC	1	166	0	-2.61013	PASBN	small molecule	experimental			PWDTUFYQEUEVQD-UHFFFAOYSA-N	InChI=1S/C14H13O5P/c15-10-13-8-4-5-9-14(13)19-20(16,17)18-11-12-6-2-1-3-7-12/h1-10H,11H2,(H,16,17)	O[P@@](=O)(OCC1=CC=CC=C1)OC1=C(C=O)C=CC=C1
DB03104	LUSC	1	166	0	-2.61013	2-[4-[(Z)-2-Acetamido-3-oxo-3-[[(3S)-2-oxo-1-[(4-phenylphenyl)methyl]azepan-3-yl]amino]prop-1-enyl]-2-formylphenyl]acetic acid	small molecule	experimental			NKMPOVPTYDXGEC-MNRBYUMSSA-N	InChI=1S/C33H33N3O6/c1-22(38)34-30(18-24-12-15-27(19-31(39)40)28(17-24)21-37)32(41)35-29-9-5-6-16-36(33(29)42)20-23-10-13-26(14-11-23)25-7-3-2-4-8-25/h2-4,7-8,10-15,17-18,21,29H,5-6,9,16,19-20H2,1H3,(H,34,38)(H,35,41)(H,39,40)/b30-18-/t29-/m0/s1	CC(=O)N\C(=C/C1=CC=C(CC(O)=O)C(C=O)=C1)C(=O)N[C@H]1CCCCN(CC2=CC=C(C=C2)C2=CC=CC=C2)C1=O
DB03114	LUSC	1	166	0	-2.61013	PAS219	small molecule	experimental			YBEVTZVQKMYQPM-UHFFFAOYSA-N	InChI=1S/C14H19O5P/c15-10-13-8-4-5-9-14(13)19-20(16,17)18-11-12-6-2-1-3-7-12/h4-5,8-10,12H,1-3,6-7,11H2,(H,16,17)	O[P@@](=O)(OCC1CCCCC1)OC1=C(C=O)C=CC=C1
DB03217	LUSC	1	166	0	-2.61013	DPI59	small molecule	experimental			AXIBZLYWMBUYRV-NSHDSACASA-N	InChI=1S/C11H11O4P/c12-11(16(13,14)15)10-7-3-5-8-4-1-2-6-9(8)10/h1-7,11-12H,(H2,13,14,15)/t11-/m0/s1	[H][C@@](O)(C1=CC=CC2=CC=CC=C12)P(O)(O)=O
DB03268	LUSC	1	166	0	-2.61013	RU82197	small molecule	experimental			WKTQBTSOHBKBRW-VMPREFPWSA-N	InChI=1S/C32H33N3O6/c1-21(37)33-29(18-23-12-15-27(32(40)41)26(17-23)20-36)30(38)34-28-9-5-6-16-35(31(28)39)19-22-10-13-25(14-11-22)24-7-3-2-4-8-24/h2-4,7-8,10-15,17,20,28-29H,5-6,9,16,18-19H2,1H3,(H,33,37)(H,34,38)(H,40,41)/t28-,29-/m0/s1	CC(=O)N[C@@H](CC1=CC(C=O)=C(C=C1)C(O)=O)C(=O)N[C@H]1CCCCN(CC2=CC=C(C=C2)C2=CC=CC=C2)C1=O
DB03298	LUSC	1	166	0	-2.61013	Phenylphosphate	small molecule	experimental		Organophosphorus Compounds	CMPQUABWPXYYSH-UHFFFAOYSA-N	InChI=1S/C6H7O4P/c7-11(8,9)10-6-4-2-1-3-5-6/h1-5H,(H2,7,8,9)	OP(O)(=O)OC1=CC=CC=C1
DB03306	LUSC	1	166	0	-2.61013	RU78300	small molecule	experimental			CGEZBCISRKFHLZ-UHFFFAOYSA-N	InChI=1S/C8H9O6P/c1-13-7-4-2-3-6(5-9)8(7)14-15(10,11)12/h2-5H,1H3,(H2,10,11,12)	COC1=CC=CC(C=O)=C1OP(O)(O)=O
DB03525	LUSC	1	166	0	-2.61013	RU79073	small molecule	experimental			NSJSAHCLJYVEDM-UHFFFAOYSA-N	InChI=1S/C9H12NO4P/c11-15(12,13)14-8-5-1-3-7-4-2-6-10-9(7)8/h1,3,5,10H,2,4,6H2,(H2,11,12,13)	OP(O)(=O)OC1=C2NCCCC2=CC=C1
DB03591	LUSC	1	166	0	-2.61013	RU82209	small molecule	experimental			LVZDQVATAQEMCX-NSOVKSMOSA-N	InChI=1S/C31H34F2N3O6P/c1-21(37)34-28(19-22-12-16-26(17-13-22)31(32,33)43(40,41)42)29(38)35-27-9-5-6-18-36(30(27)39)20-23-10-14-25(15-11-23)24-7-3-2-4-8-24/h2-4,7-8,10-17,27-28H,5-6,9,18-20H2,1H3,(H,34,37)(H,35,38)(H2,40,41,42)/t27-,28-/m0/s1	CC(=O)N[C@@H](CC1=CC=C(C=C1)C(F)(F)P(O)(O)=O)C(=O)N[C@H]1CCCCN(CC2=CC=C(C=C2)C2=CC=CC=C2)C1=O
DB03628	LUSC	1	166	0	-2.61013	ISO24	small molecule	experimental			KGNSYMGWPCEFDZ-UHFFFAOYSA-N	InChI=1S/C9H12NO4P/c1-2-7-3-5-8(6-4-7)10-9(11)15(12,13)14/h3-6H,2H2,1H3,(H,10,11)(H2,12,13,14)	CCC1=CC=C(NC(=O)P(O)(O)=O)C=C1
DB03712	LUSC	1	166	0	-2.61013	RU85053	small molecule	experimental			CEKLBQMULVLLTD-VMPREFPWSA-N	InChI=1S/C33H35N3O7/c1-21(37)34-29(18-23-12-15-26(19-30(38)39)27(17-23)33(42)43)31(40)35-28-9-5-6-16-36(32(28)41)20-22-10-13-25(14-11-22)24-7-3-2-4-8-24/h2-4,7-8,10-15,17,28-29H,5-6,9,16,18-20H2,1H3,(H,34,37)(H,35,40)(H,38,39)(H,42,43)/t28-,29-/m0/s1	CC(=O)N[C@@H](CC1=CC(C(O)=O)=C(CC(O)=O)C=C1)C(=O)N[C@H]1CCCCN(CC2=CC=C(C=C2)C2=CC=CC=C2)C1=O
DB03828	LUSC	1	166	0	-2.61013	RU78299	small molecule	experimental			NAYNUXXSJZLKPW-UHFFFAOYSA-N	InChI=1S/C9H9O6P/c1-6-2-7(4-10)9(8(3-6)5-11)15-16(12,13)14/h2-5H,1H3,(H2,12,13,14)	CC1=CC(C=O)=C(OP(O)(O)=O)C(C=O)=C1
DB04080	LUSC	1	166	0	-2.61013	RU78191	small molecule	experimental			WWYDYZMNFQIYPT-UHFFFAOYSA-N	InChI=1S/C9H8O4/c10-8(11)7(9(12)13)6-4-2-1-3-5-6/h1-5,7H,(H,10,11)(H,12,13)	OC(=O)C(C(O)=O)C1=CC=CC=C1
DB04495	LUSC	1	166	0	-2.61013	Paratoulene phosphate	small molecule	experimental		Amides|Amino Acids|Amino Acids, Aromatic|Amino Acids, Cyclic|Amino Acids, Peptides, and Proteins|Azepines|Lactams|Phosphoamino Acids	GGPXNASQNUOIPB-NSOVKSMOSA-N	InChI=1S/C30H34N3O7P/c1-21(34)31-28(19-22-12-16-26(17-13-22)40-41(37,38)39)29(35)32-27-9-5-6-18-33(30(27)36)20-23-10-14-25(15-11-23)24-7-3-2-4-8-24/h2-4,7-8,10-17,27-28H,5-6,9,18-20H2,1H3,(H,31,34)(H,32,35)(H2,37,38,39)/t27-,28-/m0/s1	CC(=O)N[C@@H](CC1=CC=C(OP(O)(O)=O)C=C1)C(=O)N[C@H]1CCCCN(CC2=CC=C(C=C2)C2=CC=CC=C2)C1=O
DB04739	LUSC	1	166	0	-2.61013	4-[(4-METHYL-1-PIPERAZINYL)METHYL]-N-[3-[[4-(3-PYRIDINYL)-2-PYRIMIDINYL]AMINO]PHENYL]-BENZAMIDE	small molecule	experimental			JHMBUEWQJDGKGS-UHFFFAOYSA-N	InChI=1S/C28H29N7O/c1-34-14-16-35(17-15-34)20-21-7-9-22(10-8-21)27(36)31-24-5-2-6-25(18-24)32-28-30-13-11-26(33-28)23-4-3-12-29-19-23/h2-13,18-19H,14-17,20H2,1H3,(H,31,36)(H,30,32,33)	CN1CCN(CC2=CC=C(C=C2)C(=O)NC2=CC=CC(NC3=NC=CC(=N3)C3=CN=CC=C3)=C2)CC1
DB06137	LUSC	1	166	0	-2.61013	KX-01	small molecule	investigational		Acetates|Acids, Acyclic|Amides|Fatty Acids|Fatty Acids, Volatile|Lipids	HUNGUWOZPQBXGX-UHFFFAOYSA-N	InChI=1S/C26H29N3O3/c30-26(28-19-21-4-2-1-3-5-21)18-24-9-6-23(20-27-24)22-7-10-25(11-8-22)32-17-14-29-12-15-31-16-13-29/h1-11,20H,12-19H2,(H,28,30)	O=C(CC1=CC=C(C=N1)C1=CC=C(OCCN2CCOCC2)C=C1)NCC1=CC=CC=C1	Investigated for use/treatment in cancer/tumors (unspecified).
DB06883	LUSC	1	166	0	-2.61013	1-[1-(3-aminophenyl)-3-tert-butyl-1H-pyrazol-5-yl]-3-phenylurea	small molecule	experimental			DHNYNLNKNQJSHF-UHFFFAOYSA-N	InChI=1S/C20H23N5O/c1-20(2,3)17-13-18(23-19(26)22-15-9-5-4-6-10-15)25(24-17)16-11-7-8-14(21)12-16/h4-13H,21H2,1-3H3,(H2,22,23,26)	CC(C)(C)C1=NN(C(NC(=O)NC2=CC=CC=C2)=C1)C1=CC=CC(N)=C1
DB07966	LUSC	1	166	0	-2.61013	[4-({4-[(5-cyclopropyl-1H-pyrazol-3-yl)amino]quinazolin-2-yl}amino)phenyl]acetonitrile	small molecule	experimental			NVMCVWOODOWOLT-UHFFFAOYSA-N	InChI=1S/C22H19N7/c23-12-11-14-5-9-16(10-6-14)24-22-25-18-4-2-1-3-17(18)21(27-22)26-20-13-19(28-29-20)15-7-8-15/h1-6,9-10,13,15H,7-8,11H2,(H3,24,25,26,27,28,29)	N#CCC1=CC=C(NC2=NC3=CC=CC=C3C(NC3=NNC(=C3)C3CC3)=N2)C=C1
DB08052	LUSC	1	166	0	-2.61013	PP-121	small molecule	experimental			NVRXTLZYXZNATH-UHFFFAOYSA-N	InChI=1S/C17H17N7/c18-15-13-14(11-7-10-5-6-19-16(10)20-8-11)23-24(12-3-1-2-4-12)17(13)22-9-21-15/h5-9,12H,1-4H2,(H,19,20)(H2,18,21,22)	NC1=NC=NC2=C1C(=NN2C1CCCC1)C1=CC2=C(NC=C2)N=C1
DB08053	LUSC	1	166	0	-2.61013	1-cyclobutyl-3-(3,4-dimethoxyphenyl)-1H-pyrazolo[3,4-d]pyrimidin-4-amine	small molecule	experimental			ITOYZJGFTNTKKR-UHFFFAOYSA-N	InChI=1S/C17H19N5O2/c1-23-12-7-6-10(8-13(12)24-2)15-14-16(18)19-9-20-17(14)22(21-15)11-4-3-5-11/h6-9,11H,3-5H2,1-2H3,(H2,18,19,20)	COC1=C(OC)C=C(C=C1)C1=NN(C2CCC2)C2=NC=NC(N)=C12
DB08054	LUSC	1	166	0	-2.61013	1-(1-methylethyl)-3-quinolin-6-yl-1H-pyrazolo[3,4-d]pyrimidin-4-amine	small molecule	experimental			GEZALMMCQYDFML-UHFFFAOYSA-N	InChI=1S/C17H16N6/c1-10(2)23-17-14(16(18)20-9-21-17)15(22-23)12-5-6-13-11(8-12)4-3-7-19-13/h3-10H,1-2H3,(H2,18,20,21)	CC(C)N1N=C(C2=C(N)N=CN=C12)C1=CC2=CC=CN=C2C=C1
DB08192	LUSC	1	166	0	-2.61013	2-(4-CARCOXY-5-ISOPROPYLTHIAZOLYL)BENZOPIPERIDINE	small molecule	experimental			HCUGCUQZFBURHR-LBPRGKRZSA-N	InChI=1S/C16H18N2O2S/c1-9(2)14-13(16(19)20)18-15(21-14)12-7-10-5-3-4-6-11(10)8-17-12/h3-6,9,12,17H,7-8H2,1-2H3,(H,19,20)/t12-/m0/s1	[H][C@]1(CC2=C(CN1)C=CC=C2)C1=NC(C(O)=O)=C(S1)C(C)C
DB08462	LUSC	1	166	0	-2.61013	N-(4-PHENYLAMINO-QUINAZOLIN-6-YL)-ACRYLAMIDE	small molecule	experimental			JGWHILNNHLDARR-UHFFFAOYSA-N	InChI=1S/C17H14N4O/c1-2-16(22)20-13-8-9-15-14(10-13)17(19-11-18-15)21-12-6-4-3-5-7-12/h2-11H,1H2,(H,20,22)(H,18,19,21)	C=CC(=O)NC1=CC=C2N=CN=C(NC3=CC=CC=C3)C2=C1
DB08564	LUSC	1	166	0	-2.61013	(2E)-N-{4-[(3-bromophenyl)amino]quinazolin-6-yl}-4-(dimethylamino)but-2-enamide	small molecule	experimental			ZCIXBBSRVLSRJQ-QPJJXVBHSA-N	InChI=1S/C20H20BrN5O/c1-26(2)10-4-7-19(27)24-16-8-9-18-17(12-16)20(23-13-22-18)25-15-6-3-5-14(21)11-15/h3-9,11-13H,10H2,1-2H3,(H,24,27)(H,22,23,25)/b7-4+	CN(C)C\C=C\C(=O)NC1=CC=C2N=CN=C(NC3=CC(Br)=CC=C3)C2=C1
DB11841	LUSC	1	166	0	-2.61013	Entinostat	small molecule	investigational		Acids, Carbocyclic|Amides|Antineoplastic Agents|Benzene Derivatives|Benzoates|Enzyme Inhibitors|Histone Deacetylase Inhibitors|Moderate Risk QTc-Prolonging Agents|QTc Prolonging Agents	INVTYAOGFAGBOE-UHFFFAOYSA-N	InChI=1S/C21H20N4O3/c22-18-5-1-2-6-19(18)25-20(26)17-9-7-15(8-10-17)13-24-21(27)28-14-16-4-3-11-23-12-16/h1-12H,13-14,22H2,(H,24,27)(H,25,26)	NC1=CC=CC=C1NC(=O)C1=CC=C(CNC(=O)OCC2=CN=CC=C2)C=C1
DB12291	LUSC	1	166	0	-2.61013	Tacedinaline	small molecule	investigational			VAZAPHZUAVEOMC-UHFFFAOYSA-N	InChI=1S/C15H15N3O2/c1-10(19)17-12-8-6-11(7-9-12)15(20)18-14-5-3-2-4-13(14)16/h2-9H,16H2,1H3,(H,17,19)(H,18,20)	CC(=O)NC1=CC=C(C=C1)C(=O)NC1=CC=CC=C1N
DB12565	LUSC	1	166	0	-2.61013	Abexinostat	small molecule	investigational		Amines|Antineoplastic Agents|Enzyme Inhibitors|Heterocyclic Compounds, Fused-Ring|Histone Deacetylase Inhibitors|Hydroxy Acids|Hydroxylamines|Moderate Risk QTc-Prolonging Agents|QTc Prolonging Agents	MAUCONCHVWBMHK-UHFFFAOYSA-N	InChI=1S/C21H23N3O5/c1-24(2)13-17-16-5-3-4-6-18(16)29-19(17)21(26)22-11-12-28-15-9-7-14(8-10-15)20(25)23-27/h3-10,27H,11-13H2,1-2H3,(H,22,26)(H,23,25)	CN(C)CC1=C(OC2=CC=CC=C12)C(=O)NCCOC1=CC=C(C=C1)C(=O)NO
DB12847	LUSC	1	166	0	-2.61013	Pyroxamide	small molecule	investigational		Amines|Hydroxy Acids|Hydroxylamines|Pyridines	PTJGLFIIZFVFJV-UHFFFAOYSA-N	InChI=1S/C13H19N3O3/c17-12(15-11-6-5-9-14-10-11)7-3-1-2-4-8-13(18)16-19/h5-6,9-10,19H,1-4,7-8H2,(H,15,17)(H,16,18)	ONC(=O)CCCCCCC(=O)NC1=CN=CC=C1
DB06897	LUSC	1	166	0	-2.61008	3-[3-chloro-5-(5-{[(1S)-1-phenylethyl]amino}isoxazolo[5,4-c]pyridin-3-yl)phenyl]propan-1-ol	small molecule	experimental			MMGKIHLBFPJYJL-HNNXBMFYSA-N	InChI=1S/C23H22ClN3O2/c1-15(17-7-3-2-4-8-17)26-22-13-20-21(14-25-22)29-27-23(20)18-10-16(6-5-9-28)11-19(24)12-18/h2-4,7-8,10-15,28H,5-6,9H2,1H3,(H,25,26)/t15-/m0/s1	[H][C@@](C)(NC1=CC2=C(ON=C2C2=CC(Cl)=CC(CCCO)=C2)C=N1)C1=CC=CC=C1
DB06963	LUSC	1	166	0	-2.61008	3-[3-(3-methyl-6-{[(1S)-1-phenylethyl]amino}-1H-pyrazolo[4,3-c]pyridin-1-yl)phenyl]propanamide	small molecule	experimental			ZFGCLYUGFRNYFE-INIZCTEOSA-N	InChI=1S/C24H25N5O/c1-16(19-8-4-3-5-9-19)27-24-14-22-21(15-26-24)17(2)28-29(22)20-10-6-7-18(13-20)11-12-23(25)30/h3-10,13-16H,11-12H2,1-2H3,(H2,25,30)(H,26,27)/t16-/m0/s1	[H][C@@](C)(NC1=CC2=C(C=N1)C(C)=NN2C1=CC=CC(CCC(N)=O)=C1)C1=CC=CC=C1
DB07789	LUSC	1	166	0	-2.61008	1-[5-Methyl-2-(trifluoromethyl)furan-3-yl]-3-[5-[2-[[6-(1H-1,2,4-triazol-5-ylamino)pyrimidin-4-yl]amino]ethyl]-1,3-thiazol-2-yl]urea	small molecule	experimental			KNTGXMNWVXZIMW-UHFFFAOYSA-N	InChI=1S/C18H17F3N10O2S/c1-9-4-11(14(33-9)18(19,20)21)28-16(32)30-17-23-6-10(34-17)2-3-22-12-5-13(25-7-24-12)29-15-26-8-27-31-15/h4-8H,2-3H2,1H3,(H2,23,28,30,32)(H3,22,24,25,26,27,29,31)	CC1=CC(NC(=O)NC2=NC=C(CCNC3=CC(NC4=NC=NN4)=NC=N3)S2)=C(O1)C(F)(F)F
DB12062	LUSC	1	166	0	-2.61008	Volasertib	small molecule	investigational		Antineoplastic Agents|Heterocyclic Compounds, Fused-Ring	SXNJFOWDRLKDSF-STROYTFGSA-N	InChI=1S/C34H50N8O3/c1-6-28-33(44)39(4)29-20-35-34(38-31(29)42(28)22(2)3)37-27-14-9-24(19-30(27)45-5)32(43)36-25-10-12-26(13-11-25)41-17-15-40(16-18-41)21-23-7-8-23/h9,14,19-20,22-23,25-26,28H,6-8,10-13,15-18,21H2,1-5H3,(H,36,43)(H,35,37,38)/t25-,26-,28-/m1/s1	CC[C@H]1N(C(C)C)C2=NC(NC3=CC=C(C=C3OC)C(=O)N[C@H]3CC[C@@H](CC3)N3CCN(CC4CC4)CC3)=NC=C2N(C)C1=O
DB01204	LUSC	6	166	0.833333	-2.60147	Mitoxantrone	small molecule	approved|investigational	L01DB07	Analgesics|Anthracenes|Anthracyclines and Related Substances|Anthraquinones|Antineoplastic Agents|Antineoplastic and Immunomodulating Agents|BCRP/ABCG2 Substrates|Cardiotoxic antineoplastic agents|Central Nervous System Agents|Cytochrome P-450 CYP2E1 Inducers|Cytochrome P-450 CYP2E1 Inducers (strength unknown)|Cytochrome P-450 CYP2E1 Substrates|Cytochrome P-450 CYP3A Inhibitors|Cytochrome P-450 C…	KKZJGLLVHKMTCM-UHFFFAOYSA-N	InChI=1S/C22H28N4O6/c27-11-9-23-5-7-25-13-1-2-14(26-8-6-24-10-12-28)18-17(13)21(31)19-15(29)3-4-16(30)20(19)22(18)32/h1-4,23-30H,5-12H2	OCCNCCNC1=CC=C(NCCNCCO)C2=C1C(=O)C1=C(C(O)=CC=C1O)C2=O	For the treatment of secondary (chronic) progressive, progressive relapsing, or worsening relapsing-remitting multiple sclerosis
DB00269	LUSC	1	166	0	-2.587	Chlorotrianisene	small molecule	investigational|withdrawn	G03CA06	Antineoplastic Agents|Antineoplastic Agents, Hormonal|Benzene Derivatives|Benzylidene Compounds|Estrogens|Estrogens, Non-Steroidal|Genito Urinary System and Sex Hormones|Hormones|Hormones, Hormone Substitutes, and Hormone Antagonists|Natural and Semisynthetic Estrogens, Plain|Sex Hormones and Modulators of the Genital System|Stilbenes	BFPSDSIWYFKGBC-UHFFFAOYSA-N	InChI=1S/C23H21ClO3/c1-25-19-10-4-16(5-11-19)22(17-6-12-20(26-2)13-7-17)23(24)18-8-14-21(27-3)15-9-18/h4-15H,1-3H3	COC1=CC=C(C=C1)C(Cl)=C(C1=CC=C(OC)C=C1)C1=CC=C(OC)C=C1	Used to treat symptoms of menopause, deficiencies in ovary function (including underdevelopment of female sexual characteristics and some types of infertility), and in rare cases, prostate cancer. Chlorotrianisene may also be used to prevent breast engorgement following childbirth.
DB00947	LUSC	1	166	0	-2.587	Fulvestrant	small molecule	approved|investigational	L02BA03	Anti-Estrogens|Antineoplastic Agents|Antineoplastic Agents, Hormonal|Antineoplastic and Immunomodulating Agents|Cytochrome P-450 CYP3A Substrates|Cytochrome P-450 CYP3A4 Substrates|Cytochrome P-450 Substrates|Endocrine Therapy|Estradiol Congeners|Estranes|Estrenes|Estrogen Antagonists|Estrogen Receptor Antagonists|Fused-Ring Compounds|Gonadal Hormones|Gonadal Steroid Hormones|Hormone Antagonists|…	VWUXBMIQPBEWFH-WCCTWKNTSA-N	InChI=1S/C32H47F5O3S/c1-30-17-15-26-25-12-11-24(38)21-23(25)20-22(29(26)27(30)13-14-28(30)39)10-7-5-3-2-4-6-8-18-41(40)19-9-16-31(33,34)32(35,36)37/h11-12,21-22,26-29,38-39H,2-10,13-20H2,1H3/t22-,26-,27+,28+,29-,30+,41?/m1/s1	[H][C@@]12CC[C@H](O)[C@@]1(C)CC[C@]1([H])C3=CC=C(O)C=C3C[C@@H](CCCCCCCCCS(=O)CCCC(F)(F)C(F)(F)F)[C@@]21[H]	For the treatment of hormone receptor positive metastatic breast cancer in postmenopausal women with disease progression following anti-estrogen therapy, as monotherapy or in combination with other antineoplastic agents.
DB01269	LUSC	1	166	0	-2.587	Panitumumab	biotech	approved|investigational	L01XC08	Amino Acids, Peptides, and Proteins|Antibodies|Antibodies, Monoclonal|Antibodies, Monoclonal, Humanized|Antineoplastic Agents|Antineoplastic Agents, Immunological|Antineoplastic and Immunomodulating Agents|Blood Proteins|Epidermal Growth Factor Receptor Antagonist|Globulins|HER1 Antagonists|Immunoglobulins|Immunoproteins|Proteins|Serum Globulins				For the treatment of EGFR-expressing, metastatic colorectal carcinoma that is refractory to fluoropyrimidine-, oxaliplatin-, and irinotecan- containing chemotherapy regimens.
DB01357	LUSC	1	166	0	-2.587	Mestranol	small molecule	approved		Adrenal Cortex Hormones|Contraceptive Agents, Female|Cytochrome P-450 CYP2C8 Substrates|Cytochrome P-450 CYP2C9 Substrates|Cytochrome P-450 CYP3A Substrates|Cytochrome P-450 CYP3A4 Substrates|Cytochrome P-450 Substrates|Estradiol Congeners|Estrogen Contraceptives|Estrogenic Steroids, Alkylated|Estrogens|Ethinyl Estradiol|Fused-Ring Compounds|Gonadal Hormones|Gonadal Steroid Hormones|Hormonal Cont…	IMSSROKUHAOUJS-MJCUULBUSA-N	InChI=1S/C21H26O2/c1-4-21(22)12-10-19-18-7-5-14-13-15(23-3)6-8-16(14)17(18)9-11-20(19,21)2/h1,6,8,13,17-19,22H,5,7,9-12H2,2-3H3/t17-,18-,19+,20+,21+/m1/s1	[H][C@@]12CC[C@@](O)(C#C)[C@@]1(C)CC[C@]1([H])C3=C(CC[C@@]21[H])C=C(OC)C=C3	Mestranol was used as one of the first oral contraceptives.
DB02715	LUSC	1	166	0	-2.587	Compound 18	small molecule	experimental		Acids, Carbocyclic|Benzene Derivatives|Benzoates|Iodobenzoates	UZOOIPXOYYJULJ-RHLLTPQKSA-N	InChI=1S/C27H29NO4S/c1-18(28-14-2-3-15-28)17-31-23-11-6-19(7-12-23)26-27(20-4-8-21(29)9-5-20)33-25-16-22(30)10-13-24(25)32-26/h4-13,16,18,26-27,29-30H,2-3,14-15,17H2,1H3/t18-,26-,27+/m0/s1	[H][C@](C)(COC1=CC=C(C=C1)[C@]1([H])OC2=C(S[C@]1([H])C1=CC=C(O)C=C1)C=C(O)C=C2)N1CCCC1
DB02872	LUSC	1	166	0	-2.587	Cis-[4,5-Bis-(4-Bromophenyl)-2-(2-Ethoxy-4-Methoxyphenyl)-4,5-Dihydroimidazol-1-Yl]-[4-(2-Hydroxyethyl)Piperazin-1-Yl]Methanone	small molecule	experimental			PVRYEWOXWGDQHA-URLMMPGGSA-N	InChI=1S/C31H34Br2N4O4/c1-3-41-27-20-25(40-2)12-13-26(27)30-34-28(21-4-8-23(32)9-5-21)29(22-6-10-24(33)11-7-22)37(30)31(39)36-16-14-35(15-17-36)18-19-38/h4-13,20,28-29,38H,3,14-19H2,1-2H3/t28-,29+/m0/s1	[H][C@]1(N=C(N(C(=O)N2CCN(CCO)CC2)[C@]1([H])C1=CC=C(Br)C=C1)C1=C(OCC)C=C(OC)C=C1)C1=CC=C(Br)C=C1
DB03742	LUSC	1	166	0	-2.587	Compound 4-D	small molecule	experimental			TWZNCTCQAGRUGQ-RRPNLBNLSA-N	InChI=1S/C27H29NO4S/c29-21-8-4-20(5-9-21)27-26(32-24-13-10-22(30)18-25(24)33-27)19-6-11-23(12-7-19)31-17-16-28-14-2-1-3-15-28/h4-13,18,26-27,29-30H,1-3,14-17H2/t26-,27+/m0/s1	[H][C@]1(OC2=C(S[C@]1([H])C1=CC=C(O)C=C1)C=C(O)C=C2)C1=CC=C(OCCN2CCCCC2)C=C1
DB03802	LUSC	1	166	0	-2.587	1-[4-(Octahydro-Pyrido[1,2-a]Pyrazin-2-Yl)-Phenyl]-2-Phenyl-1,2,3,4-Tetrahydro-Isoquinolin-6-Ol	small molecule	experimental			ZGHFWBDHZZKWSI-LITSAYRRSA-N	InChI=1S/C29H33N3O/c33-27-13-14-28-23(20-27)15-17-32(25-6-2-1-3-7-25)29(28)22-9-11-24(12-10-22)31-19-18-30-16-5-4-8-26(30)21-31/h1-3,6-7,9-14,20,26,29,33H,4-5,8,15-19,21H2/t26-,29+/m0/s1	[H][C@@]12CCCCN1CCN(C2)C1=CC=C(C=C1)[C@@]1([H])N(CCC2=CC(O)=CC=C12)C1=CC=CC=C1
DB04144	LUSC	1	166	0	-2.587	Cis-[4,5-Bis-(4-Chlorophenyl)-2-(2-Isopropoxy-4-Methoxyphenyl)-4,5-Dihyd Roimidazol-1-Yl]-Piperazin-1-Yl-Methanone	small molecule	experimental			ZXIPEZDMQNYFOO-WUFINQPMSA-N	InChI=1S/C30H32Cl2N4O3/c1-19(2)39-26-18-24(38-3)12-13-25(26)29-34-27(20-4-8-22(31)9-5-20)28(21-6-10-23(32)11-7-21)36(29)30(37)35-16-14-33-15-17-35/h4-13,18-19,27-28,33H,14-17H2,1-3H3/t27-,28+/m0/s1	[H][C@]1(N=C(N(C(=O)N2CCNCC2)[C@]1([H])C1=CC=C(Cl)C=C1)C1=C(OC(C)C)C=C(OC)C=C1)C1=CC=C(Cl)C=C1
DB04471	LUSC	1	166	0	-2.587	2-Phenyl-1-[4-(2-Piperidin-1-Yl-Ethoxy)-Phenyl]-1,2,3,4-Tetrahydro-Isoquinolin-6-Ol	small molecule	experimental			FMWVCTJKLAVRPB-MUUNZHRXSA-N	InChI=1S/C28H32N2O2/c31-25-11-14-27-23(21-25)15-18-30(24-7-3-1-4-8-24)28(27)22-9-12-26(13-10-22)32-20-19-29-16-5-2-6-17-29/h1,3-4,7-14,21,28,31H,2,5-6,15-20H2/t28-/m1/s1	OC1=CC=C2[C@H](N(CCC2=C1)C1=CC=CC=C1)C1=CC=C(OCCN2CCCCC2)C=C1
DB04575	LUSC	1	166	0	-2.587	Quinestrol	small molecule	approved		Estradiol Congeners|Estrogenic Steroids, Alkylated|Estrogens|Ethinyl Estradiol|Fused-Ring Compounds|Gonadal Hormones|Gonadal Steroid Hormones|Hormones|Hormones, Hormone Substitutes, and Hormone Antagonists|Norpregnanes|Norpregnatrienes|Norsteroids|Steroids|Thyroxine-binding globulin inducers	PWZUUYSISTUNDW-VAFBSOEGSA-N	InChI=1S/C25H32O2/c1-3-25(26)15-13-23-22-10-8-17-16-19(27-18-6-4-5-7-18)9-11-20(17)21(22)12-14-24(23,25)2/h1,9,11,16,18,21-23,26H,4-8,10,12-15H2,2H3/t21-,22-,23+,24+,25+/m1/s1	[H][C@@]12CC[C@@](O)(C#C)[C@@]1(C)CC[C@]1([H])C3=C(CC[C@@]21[H])C=C(OC1CCCC1)C=C3	Used in hormone replacement therapy, treating symptoms of menopause such as hot flashes. Also used to treat breast and prostate cancer.
DB04938	LUSC	1	166	0	-2.587	Ospemifene	small molecule	approved|investigational	G03XC05	Benzene Derivatives|Benzylidene Compounds|Cytochrome P-450 CYP2B6 Substrates|Cytochrome P-450 CYP2C19 Substrates|Cytochrome P-450 CYP2C9 Substrates|Cytochrome P-450 CYP2D6 Inhibitors|Cytochrome P-450 CYP2D6 Inhibitors (weak)|Cytochrome P-450 CYP3A Substrates|Cytochrome P-450 CYP3A4 Substrates|Cytochrome P-450 Enzyme Inhibitors|Cytochrome P-450 Substrates|Estrogen Agonist/Antagonist|Genito Urinary…	LUMKNAVTFCDUIE-VHXPQNKSSA-N	InChI=1S/C24H23ClO2/c25-16-15-23(19-7-3-1-4-8-19)24(20-9-5-2-6-10-20)21-11-13-22(14-12-21)27-18-17-26/h1-14,26H,15-18H2/b24-23-	OCCOC1=CC=C(C=C1)C(=C(\CCCl)C1=CC=CC=C1)\C1=CC=CC=C1	Ospemifene is used for the treatment of moderate to dyspareunia, a symptom of vulvar and vaginal atrophy, due to menopause.
DB05101	LUSC	1	166	0	-2.587	Matuzumab	biotech	investigational		Amino Acids, Peptides, and Proteins|Antibodies|Antibodies, Monoclonal|Blood Proteins|Globulins|Immunoglobulins|Immunoproteins|Proteins|Serum Globulins				Investigated for use/treatment in cervical dysplasia/cancer, colorectal cancer, gastric cancer, and lung cancer.
DB05233	LUSC	1	166	0	-2.587	AP1081	small molecule	investigational						For use as a female contraceptive.
DB05374	LUSC	1	166	0	-2.587	Rindopepimut	small molecule	investigational		Antineoplastic Agents|Antineoplastic Agents, Immunological|Biological Products|Complex Mixtures|Vaccines				Investigated for use/treatment in brain cancer.
DB05424	LUSC	1	166	0	-2.587	Canertinib	small molecule	investigational		Acids, Acyclic|Anesthetics|Antineoplastic Agents|Cardiotonic Agents|Cardiovascular Agents|Central Nervous System Agents|Compounds used in a research, industrial, or household setting|Oxazines|Peripheral Nervous System Agents|Protective Agents|Sensory System Agents|Tyrosine Kinase Inhibitors	OMZCMEYTWSXEPZ-UHFFFAOYSA-N	InChI=1S/C24H25ClFN5O3/c1-2-23(32)30-21-13-17-20(14-22(21)34-9-3-6-31-7-10-33-11-8-31)27-15-28-24(17)29-16-4-5-19(26)18(25)12-16/h2,4-5,12-15H,1,3,6-11H2,(H,30,32)(H,27,28,29)	FC1=C(Cl)C=C(NC2=NC=NC3=CC(OCCCN4CCOCC4)=C(NC(=O)C=C)C=C23)C=C1	Investigated for use/treatment in breast cancer and lung cancer.
DB05524	LUSC	1	166	0	-2.587	Pelitinib	small molecule	investigational		Amines|Antineoplastic Agents|Enzyme Inhibitors|ErbB Receptors, antagonists & inhibitors|Heterocyclic Compounds, Fused-Ring|Protein Kinase Inhibitors|Quinolines	WVUNYSQLFKLYNI-AATRIKPKSA-N	InChI=1S/C24H23ClFN5O2/c1-4-33-22-12-20-17(11-21(22)30-23(32)6-5-9-31(2)3)24(15(13-27)14-28-20)29-16-7-8-19(26)18(25)10-16/h5-8,10-12,14H,4,9H2,1-3H3,(H,28,29)(H,30,32)/b6-5+	CCOC1=CC2=C(C=C1NC(=O)\C=C\CN(C)C)C(NC1=CC(Cl)=C(F)C=C1)=C(C=N2)C#N	Investigated for use/treatment in colorectal cancer and lung cancer.
DB05662	LUSC	1	166	0	-2.587	NP-50301	small molecule	investigational						Investigated for use/treatment in eye disorders/infections.
DB06374	LUSC	1	166	0	-2.587	Elacestrant	small molecule	investigational		Naphthalenes	SIFNOOUKXBRGGB-AREMUKBSSA-N	InChI=1S/C30H38N2O2/c1-4-31-17-16-22-6-8-23(9-7-22)21-32(5-2)30-20-28(34-3)14-15-29(30)26-11-10-25-19-27(33)13-12-24(25)18-26/h6-9,12-15,19-20,26,31,33H,4-5,10-11,16-18,21H2,1-3H3/t26-/m1/s1	CCNCCC1=CC=C(CN(CC)C2=C(C=CC(OC)=C2)[C@@H]2CCC3=CC(O)=CC=C3C2)C=C1	Investigated for use/treatment in menopause and female hormonal deficiencies/abnormalities.
DB07567	LUSC	1	166	0	-2.587	(2R,3R,4S)-3-(4-HYDROXYPHENYL)-4-METHYL-2-[4-(2-PYRROLIDIN-1-YLETHOXY)PHENYL]CHROMAN-6-OL	small molecule	experimental			XPVKGTWRXBSJKO-LHXLBICKSA-N	InChI=1S/C28H31NO4/c1-19-25-18-23(31)10-13-26(25)33-28(27(19)20-4-8-22(30)9-5-20)21-6-11-24(12-7-21)32-17-16-29-14-2-3-15-29/h4-13,18-19,27-28,30-31H,2-3,14-17H2,1H3/t19-,27-,28+/m1/s1	[H][C@@]1(C)C2=CC(O)=CC=C2O[C@@]([H])(C2=CC=C(OCCN3CCCC3)C=C2)[C@@]1([H])C1=CC=C(O)C=C1
DB07602	LUSC	1	166	0	-2.587	S-{3-[(4-ANILINOQUINAZOLIN-6-YL)AMINO]-3-OXOPROPYL}-L-CYSTEINE	small molecule	experimental			NLVZTRZPMRTVRC-INIZCTEOSA-N	InChI=1S/C20H21N5O3S/c21-16(20(27)28)11-29-9-8-18(26)24-14-6-7-17-15(10-14)19(23-12-22-17)25-13-4-2-1-3-5-13/h1-7,10,12,16H,8-9,11,21H2,(H,24,26)(H,27,28)(H,22,23,25)/t16-/m0/s1	[H][C@](N)(CSCCC(=O)NC1=CC2=C(C=C1)N=CN=C2NC1=CC=CC=C1)C(O)=O
DB07991	LUSC	1	166	0	-2.587	N-[(1R)-3-(4-HYDROXYPHENYL)-1-METHYLPROPYL]-2-(2-PHENYL-1H-INDOL-3-YL)ACETAMIDE	small molecule	experimental			APLJSSOXDWUNGV-GOSISDBHSA-N	InChI=1S/C26H26N2O2/c1-18(11-12-19-13-15-21(29)16-14-19)27-25(30)17-23-22-9-5-6-10-24(22)28-26(23)20-7-3-2-4-8-20/h2-10,13-16,18,28-29H,11-12,17H2,1H3,(H,27,30)/t18-/m1/s1	[H][C@@](C)(CCC1=CC=C(O)C=C1)NC(=O)CC1=C(NC2=C1C=CC=C2)C1=CC=CC=C1
DB08737	LUSC	1	166	0	-2.587	(3AS,4R,9BR)-4-(4-HYDROXYPHENYL)-1,2,3,3A,4,9B-HEXAHYDROCYCLOPENTA[C]CHROMEN-9-OL	small molecule	experimental			FSYFYSFYUHBIHE-GLJUWKHASA-N	InChI=1S/C18H18O3/c19-12-9-7-11(8-10-12)18-14-4-1-3-13(14)17-15(20)5-2-6-16(17)21-18/h2,5-10,13-14,18-20H,1,3-4H2/t13-,14+,18+/m1/s1	[H][C@@]12CCC[C@]1([H])[C@@]([H])(OC1=CC=CC(O)=C21)C1=CC=C(O)C=C1
DB09317	LUSC	1	166	0	-2.587	Synthetic Conjugated Estrogens, A	small molecule	approved		Cytochrome P-450 CYP3A Substrates|Cytochrome P-450 CYP3A4 Substrates|Cytochrome P-450 Substrates|Drugs that are Mainly Renally Excreted|Estrogens|Gonadal Hormones|Gonadal Steroid Hormones|Hormones|Hormones, Hormone Substitutes, and Hormone Antagonists|Thyroxine-binding globulin inducers				For the treatment of moderate to severe vasomotor symptoms due to menopause and for treatment of moderate to severe symptoms of vulvar and vaginal atrophy due to menopause.
DB09318	LUSC	1	166	0	-2.587	Synthetic Conjugated Estrogens, B	small molecule	approved		Cytochrome P-450 CYP3A Substrates|Cytochrome P-450 CYP3A4 Substrates|Cytochrome P-450 Substrates|Drugs that are Mainly Renally Excreted|Estrogens|Gonadal Hormones|Gonadal Steroid Hormones|Hormones|Hormones, Hormone Substitutes, and Hormone Antagonists|Thyroxine-binding globulin inducers				For the treatment of moderate to severe vasomotor symptoms due to menopause and for the treatment of moderate to severe vaginal dryness, pain with intercourse, and symptoms of vulvar and vaginal atrophy due to menopause.
DB09330	LUSC	1	166	0	-2.587	Osimertinib	small molecule	approved	L01XE35	Acids, Acyclic|Acrylates|Amides|Amines|Antineoplastic Agents|Antineoplastic and Immunomodulating Agents|BCRP/ABCG2 Substrates|Breast Cancer Resistance Protein Inhibitors|Cytochrome P-450 CYP1A2 Inducers|Cytochrome P-450 CYP1A2 Inducers (strength unknown)|Cytochrome P-450 CYP3A Inducers|Cytochrome P-450 CYP3A Inhibitors|Cytochrome P-450 CYP3A Substrates|Cytochrome P-450 CYP3A4 Inducers|Cytochrome …	DUYJMQONPNNFPI-UHFFFAOYSA-N	InChI=1S/C28H33N7O2/c1-7-27(36)30-22-16-23(26(37-6)17-25(22)34(4)15-14-33(2)3)32-28-29-13-12-21(31-28)20-18-35(5)24-11-9-8-10-19(20)24/h7-13,16-18H,1,14-15H2,2-6H3,(H,30,36)(H,29,31,32)	COC1=C(NC2=NC=CC(=N2)C2=CN(C)C3=C2C=CC=C3)C=C(NC(=O)C=C)C(=C1)N(C)CCN(C)C	Osimertinib is indicated for the treatment of patients with metastatic epidermal growth factor receptor (EGFR) T790M mutation-positive non-small cell lung cancer (NSCLC), as detected by an FDA- approved test, who have progressed on or after EGFR-TKI therapy.
DB09369	LUSC	1	166	0	-2.587	Polyestradiol phosphate	small molecule	approved	L02AA02	Antineoplastic and Immunomodulating Agents|Endocrine Therapy|Estradiol Congeners|Estranes|Estrenes|Estrogens|Fused-Ring Compounds|Gonadal Hormones|Gonadal Steroid Hormones|Hormones|Hormones and Related Agents|Hormones, Hormone Substitutes, and Hormone Antagonists|Steroids
DB09496	LUSC	1	166	0	-2.587	Octinoxate	small molecule	approved|investigational	D02BA02	Acids, Carbocyclic|Compounds used in a research, industrial, or household setting|Cosmetics|Dermatologicals|Drugs that are Mainly Renally Excreted|Emollients and Protectives|Household Products|Protective Agents|Protectives Against UV-Radiation|Protectives Against UV-Radiation for Topical Use|Radiation-Protective Agents|Sunscreen Agents	YBGZDTIWKVFICR-JLHYYAGUSA-N	InChI=1S/C18H26O3/c1-4-6-7-15(5-2)14-21-18(19)13-10-16-8-11-17(20-3)12-9-16/h8-13,15H,4-7,14H2,1-3H3/b13-10+	[H]\C(=C(\[H])C1=CC=C(OC)C=C1)C(=O)OCC(CC)CCCC	As an active ingredient in sunscreens and lip balms. Used for protection against damaging effects of sun rays.
DB09559	LUSC	1	166	0	-2.587	Necitumumab	biotech	approved|investigational	L01XC22	Amino Acids, Peptides, and Proteins|Antibodies|Antibodies, Monoclonal|Antineoplastic Agents|Antineoplastic Agents, Immunological|Antineoplastic and Immunomodulating Agents|Blood Proteins|Epidermal Growth Factor Receptor Antagonist|ErbB Receptors, antagonists & inhibitors|Globulins|HER1 Antagonists|Immunoglobulins|Immunoproteins|Proteins|Serum Globulins				Necitumumab is approved for use in combination with cisplatin and gemcitabine as a first-line treatment for metastatic squamous non-small cell lung cancer (NSCLC). It is not indicated for treatment of non-squamous NSCLC.
DB11541	LUSC	1	166	0	-2.587	Ractopamine	small molecule	vet_approved		Adrenergic Agents|Adrenergic Agonists|Adrenergic beta-Agonists|Agents producing tachycardia|Agents that produce hypertension|Amines|Ethylamines|Growth Substances|Neurotransmitter Agents	YJQZYXCXBBCEAQ-UHFFFAOYSA-N	InChI=1S/C18H23NO3/c1-13(2-3-14-4-8-16(20)9-5-14)19-12-18(22)15-6-10-17(21)11-7-15/h4-11,13,18-22H,2-3,12H2,1H3	CC(CCC1=CC=C(O)C=C1)NCC(O)C1=CC=C(O)C=C1
DB11737	LUSC	1	166	0	-2.587	Icotinib	small molecule	experimental|investigational	L01XE48	Antineoplastic Agents|Antineoplastic and Immunomodulating Agents|Crown Compounds|Cytochrome P-450 CYP1A2 Substrates|Cytochrome P-450 CYP3A Inducers|Cytochrome P-450 CYP3A Substrates|Cytochrome P-450 CYP3A4 Substrates|Cytochrome P-450 CYP3A5 Inducers|Cytochrome P-450 CYP3A5 Inducers (moderate)|Cytochrome P-450 CYP3A5 Inducers (weak)|Cytochrome P-450 CYP3A5 Substrates|Cytochrome P-450 Enzyme Induce…	QQLKULDARVNMAL-UHFFFAOYSA-N	InChI=1S/C22H21N3O4/c1-2-16-4-3-5-17(12-16)25-22-18-13-20-21(14-19(18)23-15-24-22)29-11-9-27-7-6-26-8-10-28-20/h1,3-5,12-15H,6-11H2,(H,23,24,25)	C#CC1=CC=CC(NC2=NC=NC3=CC4=C(OCCOCCOCCO4)C=C23)=C1	Icotinib hydrochloride is a novel epidermal growth factor receptor (EGFR)‚Äìtyrosine kinase inhibitor, exhibits encouraging efficacy and tolerability in patients with advanced non-small-cell lung cancer (NSCLC) who failed previous chemotherapy.
DB11963	LUSC	1	166	0	-2.587	Dacomitinib	small molecule	approved|investigational	L01XE47	Antineoplastic Agents|Antineoplastic and Immunomodulating Agents|BCRP/ABCG2 Inhibitors|BCRP/ABCG2 Substrates|Cytochrome P-450 CYP2C9 Substrates|Cytochrome P-450 CYP2D6 Inhibitors|Cytochrome P-450 CYP2D6 Inhibitors (strong)|Cytochrome P-450 CYP2D6 Substrates|Cytochrome P-450 CYP3A Substrates|Cytochrome P-450 CYP3A4 Substrates|Cytochrome P-450 CYP3A4 Substrates (strength unknown)|Cytochrome P-450 E…	LVXJQMNHJWSHET-AATRIKPKSA-N	InChI=1S/C24H25ClFN5O2/c1-33-22-14-20-17(24(28-15-27-20)29-16-7-8-19(26)18(25)12-16)13-21(22)30-23(32)6-5-11-31-9-3-2-4-10-31/h5-8,12-15H,2-4,9-11H2,1H3,(H,30,32)(H,27,28,29)/b6-5+	COC1=C(NC(=O)\C=C\CN2CCCCC2)C=C2C(NC3=CC(Cl)=C(F)C=C3)=NC=NC2=C1	Dacomitinib is indicated as the first-line treatment of patients with metastatic non-small cell lung cancer (NSCLC) with epidermal growth factor receptor (EGFR) exon 19 deletion or exon 21 L858R substitution mutations as verified by an FDA-approved test.[L4812]_x000D_ _x000D_ Lung cancer is the leading cause of cancer death and NSCLC accounts for 85% of lung cancer cases. From the cases of NSCLC,…
DB12202	LUSC	1	166	0	-2.587	Zalutumumab	biotech	investigational		Amino Acids, Peptides, and Proteins|Antibodies|Antineoplastic Agents|Antineoplastic Agents, Immunological|Blood Proteins|Globulins|Immunoglobulins|Immunoproteins|Proteins|Serum Globulins
DB12450	LUSC	1	166	0	-2.587	Propyl Gallate	small molecule	investigational		Acids, Carbocyclic|Antioxidants|Benzene Derivatives|Benzoates|Compounds used in a research, industrial, or household setting|Gallic Acid|Hydroxy Acids|Hydroxybenzoates|Phenols|Protective Agents	ZTHYODDOHIVTJV-UHFFFAOYSA-N	InChI=1S/C10H12O5/c1-2-3-15-10(14)6-4-7(11)9(13)8(12)5-6/h4-5,11-13H,2-3H2,1H3	CCCOC(=O)C1=CC(O)=C(O)C(O)=C1
DB12558	LUSC	1	166	0	-2.587	AEE-788	small molecule	investigational		ErbB Receptors, antagonists & inhibitors|Heterocyclic Compounds, Fused-Ring|Receptors, Vascular Endothelial Growth Factor, antagonists & inhibitors	OONFNUWBHFSNBT-HXUWFJFHSA-N	InChI=1S/C27H32N6/c1-3-32-13-15-33(16-14-32)18-21-9-11-23(12-10-21)25-17-24-26(28-19-29-27(24)31-25)30-20(2)22-7-5-4-6-8-22/h4-12,17,19-20H,3,13-16,18H2,1-2H3,(H2,28,29,30,31)/t20-/m1/s1	CCN1CCN(CC2=CC=C(C=C2)C2=CC3=C(N2)N=CN=C3N[C@H](C)C2=CC=CC=C2)CC1
DB13164	LUSC	1	166	0	-2.587	Olmutinib	small molecule	investigational	L01XE40	Antineoplastic Agents|Antineoplastic and Immunomodulating Agents|Protein Kinase Inhibitors	FDMQDKQUTRLUBU-UHFFFAOYSA-N	InChI=1S/C26H26N6O2S/c1-3-23(33)27-19-5-4-6-21(17-19)34-25-24-22(11-16-35-24)29-26(30-25)28-18-7-9-20(10-8-18)32-14-12-31(2)13-15-32/h3-11,16-17H,1,12-15H2,2H3,(H,27,33)(H,28,29,30)	CN1CCN(CC1)C1=CC=C(NC2=NC(OC3=CC=CC(NC(=O)C=C)=C3)=C3SC=CC3=N2)C=C1	For use in treatment of metastatic T790M mutation positive non-small cell lung cancer [A19196].
DB03878	LUSC	1	166	0	-2.58695	N-[4-Methyl-3-[[4-(3-Pyridinyl)-2-Pyrimidinyl]Amino]Phenyl]-3-Pyridinecarboxamide	small molecule	experimental			YWQVBESSYLICRX-UHFFFAOYSA-N	InChI=1S/C22H18N6O/c1-15-6-7-18(26-21(29)17-5-3-10-24-14-17)12-20(15)28-22-25-11-8-19(27-22)16-4-2-9-23-13-16/h2-14H,1H3,(H,26,29)(H,25,27,28)	CC1=CC=C(NC(=O)C2=CC=CN=C2)C=C1NC1=NC=CC(=N1)C1=CC=CN=C1
DB07831	LUSC	1	166	0	-2.58695	2-{[(6-OXO-1,6-DIHYDROPYRIDIN-3-YL)METHYL]AMINO}-N-[4-PROPYL-3-(TRIFLUOROMETHYL)PHENYL]BENZAMIDE	small molecule	experimental			SHSORWZDEKFFLP-UHFFFAOYSA-N	InChI=1S/C23H22F3N3O2/c1-2-5-16-9-10-17(12-19(16)23(24,25)26)29-22(31)18-6-3-4-7-20(18)27-13-15-8-11-21(30)28-14-15/h3-4,6-12,14,27H,2,5,13H2,1H3,(H,28,30)(H,29,31)	CCCC1=CC=C(NC(=O)C2=CC=CC=C2NCC2=CNC(=O)C=C2)C=C1C(F)(F)F
DB08043	LUSC	1	166	0	-2.58695	1-[4-(PYRIDIN-4-YLOXY)PHENYL]-3-[3-(TRIFLUOROMETHYL)PHENYL]UREA	small molecule	experimental			DDDLGNOZDKDSEG-UHFFFAOYSA-N	InChI=1S/C19H14F3N3O2/c20-19(21,22)13-2-1-3-15(12-13)25-18(26)24-14-4-6-16(7-5-14)27-17-8-10-23-11-9-17/h1-12H,(H2,24,25,26)	FC(F)(F)C1=CC(NC(=O)NC2=CC=C(OC3=CC=NC=C3)C=C2)=CC=C1
DB08339	LUSC	1	166	0	-2.58695	PD-166326	small molecule	experimental			ZIQFYVPVJZEOFS-UHFFFAOYSA-N	InChI=1S/C21H16Cl2N4O2/c1-27-19-13(9-15(20(27)29)18-16(22)6-3-7-17(18)23)10-24-21(26-19)25-14-5-2-4-12(8-14)11-28/h2-10,28H,11H2,1H3,(H,24,25,26)	CN1C(=O)C(=CC2=CN=C(NC3=CC=CC(CO)=C3)N=C12)C1=C(Cl)C=CC=C1Cl
DB08350	LUSC	1	166	0	-2.58695	5-[3-(2-METHOXYPHENYL)-1H-PYRROLO[2,3-B]PYRIDIN-5-YL]-N,N-DIMETHYLPYRIDINE-3-CARBOXAMIDE	small molecule	experimental			GYQRHHQPEMOLKH-UHFFFAOYSA-N	InChI=1S/C22H20N4O2/c1-26(2)22(27)16-8-14(10-23-11-16)15-9-18-19(13-25-21(18)24-12-15)17-6-4-5-7-20(17)28-3/h4-13H,1-3H3,(H,24,25)	COC1=CC=CC=C1C1=CNC2=C1C=C(C=N2)C1=CC(=CN=C1)C(=O)N(C)C
DB08583	LUSC	1	166	0	-2.58695	2-amino-5-[3-(1-ethyl-1H-pyrazol-5-yl)-1H-pyrrolo[2,3-b]pyridin-5-yl]-N,N-dimethylbenzamide	small molecule	experimental			INAGORZAOFUKOZ-UHFFFAOYSA-N	InChI=1S/C21H22N6O/c1-4-27-19(7-8-25-27)17-12-24-20-15(17)10-14(11-23-20)13-5-6-18(22)16(9-13)21(28)26(2)3/h5-12H,4,22H2,1-3H3,(H,23,24)	CCN1N=CC=C1C1=CNC2=NC=C(C=C12)C1=CC(C(=O)N(C)C)=C(N)C=C1
DB08655	LUSC	1	166	0	-2.58695	9-ACETYL-2,3,4,9-TETRAHYDRO-1H-CARBAZOL-1-ONE	small molecule	experimental			MIGJEXKBUJPKJF-UHFFFAOYSA-N	InChI=1S/C14H13NO2/c1-9(16)15-12-7-3-2-5-10(12)11-6-4-8-13(17)14(11)15/h2-3,5,7H,4,6,8H2,1H3	CC(=O)N1C2=CC=CC=C2C2=C1C(=O)CCC2
DB12323	LUSC	1	166	0	-2.58695	Radotinib	small molecule	investigational		Acids, Carbocyclic|Amides|Benzene Derivatives|Benzoates|Tyrosine Kinase Inhibitors	DUPWHXBITIZIKZ-UHFFFAOYSA-N	InChI=1S/C27H21F3N8O/c1-16-3-4-18(9-23(16)37-26-33-6-5-22(36-26)24-13-31-7-8-32-24)25(39)35-20-10-19(27(28,29)30)11-21(12-20)38-14-17(2)34-15-38/h3-15H,1-2H3,(H,35,39)(H,33,36,37)	CC1=CN(C=N1)C1=CC(NC(=O)C2=CC=C(C)C(NC3=NC=CC(=N3)C3=CN=CC=N3)=C2)=CC(=C1)C(F)(F)F	Radotinib is indicated for the treatment of different types of cancer, most notably Philadelphia chromosome-positive (Ph+) chronic myeloid leukemia (CML) with resistance or intolerance of other Bcr-Abl tyrosine-kinase inhibitors, such as patients resistant or intolerant to imatinib.
DB08916	LUSC	4	166	0.5	-2.57826	Afatinib	small molecule	approved	L01XE13	Amides|Antineoplastic Agents|Antineoplastic and Immunomodulating Agents|BCRP/ABCG2 Inhibitors|BCRP/ABCG2 Substrates|Enzyme Inhibitors|Heterocyclic Compounds, Fused-Ring|Kinase Inhibitor|P-glycoprotein inhibitors|P-glycoprotein substrates|Protein Kinase Inhibitors|Quinazolines|Tyrosine Kinase Inhibitors	ULXXDDBFHOBEHA-CWDCEQMOSA-N	InChI=1S/C24H25ClFN5O3/c1-31(2)8-3-4-23(32)30-21-11-17-20(12-22(21)34-16-7-9-33-13-16)27-14-28-24(17)29-15-5-6-19(26)18(25)10-15/h3-6,10-12,14,16H,7-9,13H2,1-2H3,(H,30,32)(H,27,28,29)/b4-3+/t16-/m0/s1	CN(C)C\C=C\C(=O)NC1=C(O[C@H]2CCOC2)C=C2N=CN=C(NC3=CC(Cl)=C(F)C=C3)C2=C1	Afatinib is a kinase inhibitor indicated as monotherapy [L2937] for the first-line [FDA Label] treatment of (a) Epidermal Growth Factor Receptor (EGFR) TKI (tyrosine kinase inhibitor)-naive adult patients with locally advanced or metastatic non-small cell lung cancer (NSCLC) whose tumours have non-resistant EGFR mutations as detected by an FDA-approved test [FDA Label], and (b) adult patients wit…
DB05971	LUSC	1	166	0	-2.57563	Archexin	small molecule	investigational						Investigated for use/treatment in solid tumors.
DB11743	LUSC	1	166	0	-2.57563	Ipatasertib	small molecule	investigational		Proto-Oncogene Proteins c-akt, antagonists & inhibitors	GRZXWCHAXNAUHY-NSISKUIASA-N	InChI=1S/C24H32ClN5O2/c1-15(2)26-13-19(17-4-6-18(25)7-5-17)24(32)30-10-8-29(9-11-30)23-21-16(3)12-20(31)22(21)27-14-28-23/h4-7,14-16,19-20,26,31H,8-13H2,1-3H3/t16-,19-,20-/m1/s1	[H][C@](CNC(C)C)(C(=O)N1CCN(CC1)C1=NC=NC2=C1[C@]([H])(C)C[C@@]2([H])O)C1=CC=C(Cl)C=C1
DB12218	LUSC	1	166	0	-2.57563	Capivasertib	small molecule	investigational		Proto-Oncogene Proteins c-akt, antagonists & inhibitors	JDUBGYFRJFOXQC-KRWDZBQOSA-N	InChI=1S/C21H25ClN6O2/c22-15-3-1-14(2-4-15)17(6-12-29)27-20(30)21(23)7-10-28(11-8-21)19-16-5-9-24-18(16)25-13-26-19/h1-5,9,13,17,29H,6-8,10-12,23H2,(H,27,30)(H,24,25,26)/t17-/m0/s1	NC1(CCN(CC1)C1=C2C=CNC2=NC=N1)C(=O)N[C@@H](CCO)C1=CC=C(Cl)C=C1
DB05210	LUSC	5	166	0.6	-2.55778	SF1126	small molecule	investigational		Amino Acids, Peptides, and Proteins|Benzopyrans|Heterocyclic Compounds, Fused-Ring|Peptides|Pyrans				For the treatment of various forms of cancer.
DB07744	LUSC	3	166	0.666667	-2.55281	Z-Val-Ala-Asp fluoromethyl ketone	small molecule	experimental		Amino Acids|Amino Acids, Peptides, and Proteins|Caspase Inhibitors|Central Nervous System Agents|Compounds used in a research, industrial, or household setting|Cysteine Proteinase Inhibitors|Enzyme Inhibitors|Neuroprotective Agents|Protease Inhibitors|Protective Agents	SUUHZYLYARUNIA-YEWWUXTCSA-N	InChI=1S/C21H28FN3O7/c1-12(2)18(25-21(31)32-11-14-7-5-4-6-8-14)20(30)23-13(3)19(29)24-15(9-17(27)28)16(26)10-22/h4-8,12-13,15,18H,9-11H2,1-3H3,(H,23,30)(H,24,29)(H,25,31)(H,27,28)/t13-,15-,18-/m0/s1	CC(C)[C@H](NC(=O)OCC1=CC=CC=C1)C(=O)N[C@@H](C)C(=O)N[C@@H](CC(O)=O)C(=O)CF
DB05198	LUSC	2	166	0.5	-2.54205	CYC116	small molecule	investigational		Protein Kinase Inhibitors|Sulfur Compounds				Advanced solid tumors
DB01901	LUSC	2	166	0.5	-2.54001	Sucrosofate	small molecule	experimental		Anti-Ulcer Agents|Carbohydrates|Disaccharides|Gastrointestinal Agents|Oligosaccharides|Polysaccharides	WEPNHBQBLCNOBB-UGDNZRGBSA-N	InChI=1S/C12H22O35S8/c13-48(14,15)37-1-4-6(43-51(22,23)24)8(45-53(28,29)30)9(46-54(31,32)33)11(40-4)42-12(3-39-50(19,20)21)10(47-55(34,35)36)7(44-52(25,26)27)5(41-12)2-38-49(16,17)18/h4-11H,1-3H2,(H,13,14,15)(H,16,17,18)(H,19,20,21)(H,22,23,24)(H,25,26,27)(H,28,29,30)(H,31,32,33)(H,34,35,36)/t4-,5-,6-,7-,8+,9-,10+,11-,12+/m1/s1	OS(=O)(=O)OC[C@H]1O[C@@](COS(O)(=O)=O)(O[C@H]2O[C@H](COS(O)(=O)=O)[C@@H](OS(O)(=O)=O)[C@H](OS(O)(=O)=O)[C@H]2OS(O)(=O)=O)[C@@H](OS(O)(=O)=O)[C@@H]1OS(O)(=O)=O
DB01949	LUSC	1	166	0	-2.53585	2-Amino-N,3,3-Trimethylbutanamide	small molecule	experimental			BPKJNEIOHOEWLO-RXMQYKEDSA-N	InChI=1S/C7H16N2O/c1-7(2,3)5(8)6(10)9-4/h5H,8H2,1-4H3,(H,9,10)/t5-/m1/s1	CNC(=O)[C@@H](N)C(C)(C)C
DB03683	LUSC	1	166	0	-2.53585	2-{[Formyl(Hydroxy)Amino]Methyl}-4-Methylpentanoic Acid	small molecule	experimental			LFMOJNDZFCHHPV-SSDOTTSWSA-N	InChI=1S/C8H15NO4/c1-6(2)3-7(8(11)12)4-9(13)5-10/h5-7,13H,3-4H2,1-2H3,(H,11,12)/t7-/m1/s1	[H][C@@](CC(C)C)(CN(O)C=O)C(O)=O
DB05495	LUSC	1	166	0	-2.53585	PG-530742	small molecule	investigational						Investigated for use/treatment in osteoarthritis.
DB07117	LUSC	1	166	0	-2.53585	5-(4-PHENOXYPHENYL)-5-(4-PYRIMIDIN-2-YLPIPERAZIN-1-YL)PYRIMIDINE-2,4,6(2H,3H)-TRIONE	small molecule	experimental			FMKQJGOROFNCGM-UHFFFAOYSA-N	InChI=1S/C24H22N6O4/c31-20-24(21(32)28-23(33)27-20,30-15-13-29(14-16-30)22-25-11-4-12-26-22)17-7-9-19(10-8-17)34-18-5-2-1-3-6-18/h1-12H,13-16H2,(H2,27,28,31,32,33)	O=C1NC(=O)C(N2CCN(CC2)C2=NC=CC=N2)(C(=O)N1)C1=CC=C(OC2=CC=CC=C2)C=C1
DB07246	LUSC	1	166	0	-2.53585	(2R)-2-AMINO-3,3,3-TRIFLUORO-N-HYDROXY-2-{[(4-PHENOXYPHENYL)SULFONYL]METHYL}PROPANAMIDE	small molecule	experimental			MKRPIBSCGZAUCH-OAHLLOKOSA-N	InChI=1S/C16H15F3N2O5S/c17-16(18,19)15(20,14(22)21-23)10-27(24,25)13-8-6-12(7-9-13)26-11-4-2-1-3-5-11/h1-9,23H,10,20H2,(H,21,22)/t15-/m1/s1	N[C@](CS(=O)(=O)C1=CC=C(OC2=CC=CC=C2)C=C1)(C(=O)NO)C(F)(F)F
DB07285	LUSC	1	166	0	-2.53585	(3R)-4,4-DIFLUORO-3-[(4-METHOXYPHENYL)SULFONYL]BUTANOIC ACID	small molecule	experimental			OBQLOVWIRUXBAW-SECBINFHSA-N	InChI=1S/C11H12F2O5S/c1-18-7-2-4-8(5-3-7)19(16,17)9(11(12)13)6-10(14)15/h2-5,9,11H,6H2,1H3,(H,14,15)/t9-/m1/s1	[H][C@@](CC(O)=O)(C(F)F)S(=O)(=O)C1=CC=C(OC)C=C1
DB05141	LUSC	1	166	0	-2.52777	LY2181308	small molecule	investigational		Carbohydrates|Glycosides|Nucleic Acids, Nucleotides, and Nucleosides|Nucleotides|Polynucleotides				Investigated for use/treatment in cancer/tumors (unspecified) and solid tumors.
DB05984	LUSC	2	166	0.5	-2.52553	RAF-265	small molecule	investigational			YABJJWZLRMPFSI-UHFFFAOYSA-N	InChI=1S/C24H16F6N6O/c1-36-19-7-6-15(10-17(19)34-22(36)33-14-4-2-13(3-5-14)23(25,26)27)37-16-8-9-31-18(11-16)21-32-12-20(35-21)24(28,29)30/h2-12H,1H3,(H,32,35)(H,33,34)	CN1C(NC2=CC=C(C=C2)C(F)(F)F)=NC2=CC(OC3=CC=NC(=C3)C3=NC=C(N3)C(F)(F)F)=CC=C12	Investigated for use/treatment in melanoma.
DB02772	LUSC	14	166	1.16667	-2.50742	Sucrose	small molecule	approved|experimental|investigational		Carbohydrates|Compounds used in a research, industrial, or household setting|Diet, Food, and Nutrition|Disaccharides|Flavoring Agents|Food|Food Additives|Food and Beverages|Food Ingredients|Oligosaccharides|Pharmaceutic Aids|Pharmaceutical Preparations|Physiological Phenomena|Polysaccharides|Sweetening Agents	CZMRCDWAGMRECN-UGDNZRGBSA-N	InChI=1S/C12H22O11/c13-1-4-6(16)8(18)9(19)11(21-4)23-12(3-15)10(20)7(17)5(2-14)22-12/h4-11,13-20H,1-3H2/t4-,5-,6-,7-,8+,9-,10+,11-,12+/m1/s1	OC[C@H]1O[C@@](CO)(O[C@H]2O[C@H](CO)[C@@H](O)[C@H](O)[C@H]2O)[C@@H](O)[C@@H]1O
DB06486	LUSC	8	166	0.75	-2.48445	Enzastaurin	small molecule	investigational		Heterocyclic Compounds, Fused-Ring	AXRCEOKUDYDWLF-UHFFFAOYSA-N	InChI=1S/C32H29N5O2/c1-35-19-25(23-9-2-4-11-27(23)35)29-30(32(39)34-31(29)38)26-20-37(28-12-5-3-10-24(26)28)22-13-16-36(17-14-22)18-21-8-6-7-15-33-21/h2-12,15,19-20,22H,13-14,16-18H2,1H3,(H,34,38,39)	CN1C=C(C2=CC=CC=C12)C1=C(C(=O)NC1=O)C1=CN(C2CCN(CC3=CC=CC=N3)CC2)C2=CC=CC=C12	Investigated for use/treatment in brain cancer, lymphoma (non-hodgkin's), and lung cancer.
DB12676	LUSC	7	166	1	-2.47549	Modufolin	small molecule	investigational			QYNUQALWYRSVHF-OLZOCXBDSA-N	InChI=1S/C20H23N7O6/c21-20-24-16-15(18(31)25-20)27-9-26(8-12(27)7-22-16)11-3-1-10(2-4-11)17(30)23-13(19(32)33)5-6-14(28)29/h1-4,12-13H,5-9H2,(H,23,30)(H,28,29)(H,32,33)(H4,21,22,24,25,31)/t12-,13+/m1/s1	[H][C@@]12CN(CN1C1=C(NC2)N=C(N)NC1=O)C1=CC=C(C=C1)C(=O)N[C@@H](CCC(O)=O)C(O)=O
DB08868	LUSC	5	166	1	-2.47243	Fingolimod	small molecule	approved|investigational	L04AA27	Alcohols|Amines|Amino Alcohols|Antineoplastic and Immunomodulating Agents|Bradycardia-Causing Agents|Cytochrome P-450 CYP2E1 Substrates|Cytochrome P-450 Substrates|Experimental Unapproved Treatments for COVID-19|Glycols|Immunologic Factors|Immunomodulatory Agents|Immunosuppressive Agents|P-glycoprotein inducers|P-glycoprotein inhibitors|Propylene Glycols|QTc Prolonging Agents|Selective Immunosupp…	KKGQTZUTZRNORY-UHFFFAOYSA-N	InChI=1S/C19H33NO2/c1-2-3-4-5-6-7-8-17-9-11-18(12-10-17)13-14-19(20,15-21)16-22/h9-12,21-22H,2-8,13-16,20H2,1H3	CCCCCCCCC1=CC=C(CCC(N)(CO)CO)C=C1	Fingolimod is indicated for the treatment of patients aged 10 and above with relapsing forms of multiple sclerosis, which may include clinically isolated syndrome, relapsing-remitting disease, as well as active secondary progressive disease.[L12651]_x000D_ _x000D_ This drug is being studied for administration in patients infected with COVID-19 with a high risk for acute respiratory distress syndr…
DB11793	LUSC	2	166	0.5	-2.4716	Niraparib	small molecule	approved|investigational	L01XX54	Antineoplastic Agents|Antineoplastic and Immunomodulating Agents|Enzyme Inhibitors|Heterocyclic Compounds, Fused-Ring|Poly(ADP-ribose) Polymerase Inhibitors|Pyrazoles	PCHKPVIQAHNQLW-CQSZACIVSA-N	InChI=1S/C19H20N4O/c20-19(24)17-5-1-3-15-12-23(22-18(15)17)16-8-6-13(7-9-16)14-4-2-10-21-11-14/h1,3,5-9,12,14,21H,2,4,10-11H2,(H2,20,24)/t14-/m1/s1	NC(=O)C1=CC=CC2=CN(N=C12)C1=CC=C(C=C1)[C@@H]1CCCNC1	Niraparib is indicated for the maintenance treatment of adult patients with recurrent epithelial ovarian, fallopian tube, or primary peritoneal cancer who are in complete or partial response to platinum-based chemotherapy
DB07167	LUSC	1	166	0	-2.46641	5-CYANO-FURAN-2-CARBOXYLIC ACID [5-HYDROXYMETHYL-2-(4-METHYL-PIPERIDIN-1-YL)-PHENYL]-AMIDE	small molecule	experimental			NNPCFFIJVKYGHR-UHFFFAOYSA-N	InChI=1S/C19H21N3O3/c1-13-6-8-22(9-7-13)17-4-2-14(12-23)10-16(17)21-19(24)18-5-3-15(11-20)25-18/h2-5,10,13,23H,6-9,12H2,1H3,(H,21,24)	CC1CCN(CC1)C1=CC=C(CO)C=C1NC(=O)C1=CC=C(O1)C#N
DB07202	LUSC	1	166	0	-2.46641	6-CHLORO-3-(3-METHYLISOXAZOL-5-YL)-4-PHENYLQUINOLIN-2(1H)-ONE	small molecule	experimental			QINNOQKHPLWGBK-UHFFFAOYSA-N	InChI=1S/C19H13ClN2O2/c1-11-9-16(24-22-11)18-17(12-5-3-2-4-6-12)14-10-13(20)7-8-15(14)21-19(18)23/h2-10H,1H3,(H,21,23)	CC1=NOC(=C1)C1=C(C2=CC=CC=C2)C2=C(NC1=O)C=CC(Cl)=C2
DB06325	LUSC	1	166	0	-2.46519	Pegpleranib	small molecule	investigational		Pegylated agents				Investigated for use/treatment in macular degeneration and eye disorders/infections.
DB05685	LUSC	1	166	0	-2.45586	FX06	biotech	investigational						Investigated for use/treatment in cardiac reperfusion injury and myocardial infarction.
DB06584	LUSC	2	166	0.5	-2.44553	TG4010	biotech	investigational		Amino Acids, Peptides, and Proteins|Biological Products|Carbohydrates|Complex Mixtures|Glycoconjugates|Glycoproteins|Membrane Proteins|Proteins|Vaccines				Investigated for use/treatment in breast cancer, renal cell carcinoma, prostate cancer, and lung cancer.
DB00254	LUSC	4	166	0.75	-2.43509	Doxycycline	small molecule	approved|investigational|vet_approved	J01AA02|A01AB22|J01AA20	Agents that produce neuromuscular block (indirect)|Alimentary Tract and Metabolism|Anti-Bacterial Agents|Anti-Infective Agents|Antibacterials for Systemic Use|Antiinfectives and Antiseptics for Local Oral Treatment|Antiinfectives for Systemic Use|Antiparasitic Agents|Antiprotozoals|Cytochrome P-450 CYP3A Inhibitors|Cytochrome P-450 CYP3A Substrates|Cytochrome P-450 CYP3A4 Inhibitors|Cytochrome P-…	JBIWCJUYHHGXTC-AKNGSSGZSA-N	InChI=1S/C22H24N2O8/c1-7-8-5-4-6-9(25)11(8)16(26)12-10(7)17(27)14-15(24(2)3)18(28)13(21(23)31)20(30)22(14,32)19(12)29/h4-7,10,14-15,17,25,27-29,32H,1-3H3,(H2,23,31)/t7-,10+,14+,15-,17-,22-/m0/s1	[H][C@@]12[C@@H](C)C3=CC=CC(O)=C3C(=O)C1=C(O)[C@]1(O)C(=O)C(C(N)=O)=C(O)[C@@H](N(C)C)[C@]1([H])[C@H]2O	Doxycycline is indicated for the treatment of various infections by gram-positive and gram-negative bacteria, aerobes and anaerobes, as well other types of bacteria. A complete list of organisms is available in the FDA label and in the "indications" section of this drug entry [FDA label]._x000D_ _x000D_ The following are some of the major infections that may be treated with doxycycline [FDA label…
DB12483	LUSC	2	166	0.5	-2.4152	Copanlisib	small molecule	approved|investigational	L01XX61	Antineoplastic Agents|Antineoplastic and Immunomodulating Agents|BCRP/ABCG2 Substrates|Cytochrome P-450 CYP3A Substrates|Cytochrome P-450 CYP3A4 Substrates|Cytochrome P-450 CYP3A5 Substrates|Cytochrome P-450 CYP3A7 Substrates|Cytochrome P-450 Substrates|Heterocyclic Compounds, Fused-Ring|Kinase Inhibitor|MATE 2 Inhibitors|MATE inhibitors|P-glycoprotein substrates	PZBCKZWLPGJMAO-UHFFFAOYSA-N	InChI=1S/C23H28N8O4/c1-33-19-17(35-10-2-6-30-8-11-34-12-9-30)4-3-16-18(19)28-23(31-7-5-25-20(16)31)29-21(32)15-13-26-22(24)27-14-15/h3-4,13-14H,2,5-12H2,1H3,(H2,24,26,27)(H,28,29,32)	COC1=C(OCCCN2CCOCC2)C=CC2=C1N=C(NC(=O)C1=CN=C(N)N=C1)N1CCN=C21	Indicated for the treatment of adult patients with relapsed follicular lymphoma (FL) who have received at least two prior systemic therapies.
DB00432	LUSC	1	166	0	-2.41337	Trifluridine	small molecule	approved|investigational	L01BC59|S01AD02	Anti-Infective Agents|Antimetabolites|Antineoplastic Agents|Antineoplastic and Immunomodulating Agents|Antiviral Agents|Carbohydrates|Deoxyribonucleosides|Drugs that are Mainly Renally Excreted|Glycosides|Immunosuppressive Agents|Noxae|Nucleic Acid Synthesis Inhibitors|Nucleic Acids, Nucleotides, and Nucleosides|Nucleoside Analog Antiviral|Nucleoside Metabolic Inhibitor|Nucleosides|OAT1/SLC22A6 i…	VSQQQLOSPVPRAZ-RRKCRQDMSA-N	InChI=1S/C10H11F3N2O5/c11-10(12,13)4-2-15(9(19)14-8(4)18)7-1-5(17)6(3-16)20-7/h2,5-7,16-17H,1,3H2,(H,14,18,19)/t5-,6+,7+/m0/s1	OC[C@H]1O[C@H](C[C@@H]1O)N1C=C(C(=O)NC1=O)C(F)(F)F	Trifluridine is used for the treatment of primay keratoconjunctivitis and recurrent epithelial keratitis due to herpes simplex virus, types 1 and 2 in ophthalmic solutions._x000D_ _x000D_ Trifluridine, in combination with tipiracil as oral tablets, is indicated for the treatment of adult patients with metastatic colorectal cancer who have been previously treated with fluoropyrimidine-, oxaliplati…
DB02301	LUSC	1	166	0	-2.41337	5,10-Methylene-6-Hydrofolic Acid	small molecule	experimental			BHJAPJNOACHPNI-CHWSQXEVSA-N	InChI=1S/C20H21N7O6/c21-20-24-16-15(18(31)25-20)27-9-26(8-12(27)7-22-16)11-3-1-10(2-4-11)17(30)23-13(19(32)33)5-6-14(28)29/h1-4,7,12-13H,5-6,8-9H2,(H,23,30)(H,28,29)(H,32,33)(H3,21,24,25,31)/t12-,13-/m1/s1	NC1=NC(=O)C2=C(N1)N=C[C@@H]1CN(CN21)C1=CC=C(C=C1)C(=O)N[C@H](CCC(O)=O)C(O)=O
DB02752	LUSC	1	166	0	-2.41337	Tosyl-D-Proline	small molecule	experimental			CGPHGPCHVUSFFA-LLVKDONJSA-N	InChI=1S/C12H15NO4S/c1-9-4-6-10(7-5-9)18(16,17)13-8-2-3-11(13)12(14)15/h4-7,11H,2-3,8H2,1H3,(H,14,15)/t11-/m1/s1	[H][C@@]1(CCCN1S(=O)(=O)C1=CC=C(C)C=C1)C(O)=O
DB02899	LUSC	1	166	0	-2.41337	N-Carboxymethionine	small molecule	experimental			LWQBAQJPCYBWJQ-BYPYZUCNSA-N	InChI=1S/C6H11NO4S/c1-12-3-2-4(5(8)9)7-6(10)11/h4,7H,2-3H2,1H3,(H,8,9)(H,10,11)/t4-/m0/s1	[H][C@@](CCSC)(NC(O)=O)C(O)=O
DB03038	LUSC	1	166	0	-2.41337	LY341770	small molecule	experimental			MXAFDBCLWLMXSI-ZDUSSCGKSA-N	InChI=1S/C20H21N9O4/c21-20-24-16-15(18(31)25-20)12(9-22-16)6-3-10-1-4-11(5-2-10)17(30)23-13(19(32)33)7-8-14-26-28-29-27-14/h1-2,4-5,9,13H,3,6-8H2,(H,23,30)(H,32,33)(H,26,27,28,29)(H4,21,22,24,25,31)/t13-/m0/s1	[H]N([H])C1=NC(=O)C2=C(N([H])C=C2CCC2=CC=C(C=C2)C(=O)N([H])[C@@H](CCC2=NN([H])N=N2)C(O)=O)N1[H]
DB03157	LUSC	1	166	0	-2.41337	N,O-Didansyl-L-Tyrosine	small molecule	experimental		Amino Acids|Amino Acids, Aromatic|Amino Acids, Cyclic|Amino Acids, Peptides, and Proteins|Naphthalenes|Sulfones|Sulfur Compounds|Thymidylate Synthase, antagonists & inhibitors	LUBOPDUYHWABFG-NDEPHWFRSA-N	InChI=1S/C33H33N3O7S2/c1-35(2)29-13-5-11-26-24(29)9-7-15-31(26)44(39,40)34-28(33(37)38)21-22-17-19-23(20-18-22)43-45(41,42)32-16-8-10-25-27(32)12-6-14-30(25)36(3)4/h5-20,28,34H,21H2,1-4H3,(H,37,38)/t28-/m0/s1	[H][C@@](CC1=CC=C(OS(=O)(=O)C2=CC=CC3=C2C=CC=C3N(C)C)C=C1)(NS(=O)(=O)C1=CC=CC2=C1C=CC=C2N(C)C)C(O)=O
DB03558	LUSC	1	166	0	-2.41337	SP-876	small molecule	experimental			SRAHBOKVSSZEHQ-LSDHHAIUSA-N	InChI=1S/C20H25N3O10S/c24-16(25)8-7-14(20(30)31)22-18(28)12-3-5-13(6-4-12)34(32,33)23-11-1-2-15(23)19(29)21-10-9-17(26)27/h3-6,14-15H,1-2,7-11H2,(H,21,29)(H,22,28)(H,24,25)(H,26,27)(H,30,31)/t14-,15+/m0/s1	OC(=O)CCNC(=O)[C@H]1CCCN1S(=O)(=O)C1=CC=C(C=C1)C(=O)N[C@@H](CCC(O)=O)C(O)=O
DB03761	LUSC	1	166	0	-2.41337	5-fluoro-2'-deoxyuridine-5'-monophosphate	small molecule	experimental			HFEKDTCAMMOLQP-RRKCRQDMSA-N	InChI=1S/C9H12FN2O8P/c10-4-2-12(9(15)11-8(4)14)7-1-5(13)6(20-7)3-19-21(16,17)18/h2,5-7,13H,1,3H2,(H,11,14,15)(H2,16,17,18)/t5-,6+,7+/m0/s1	O[C@H]1C[C@@H](O[C@@H]1COP(O)(O)=O)N1C=C(F)C(=O)NC1=O
DB03818	LUSC	1	166	0	-2.41337	N-[Tosyl-D-Prolinyl]Amino-Ethanethiol	small molecule	experimental			NWUYDTGYTUQMDG-CYBMUJFWSA-N	InChI=1S/C14H20N2O3S2/c1-11-4-6-12(7-5-11)21(18,19)16-9-2-3-13(16)14(17)15-8-10-20/h4-7,13,20H,2-3,8-10H2,1H3,(H,15,17)/t13-/m1/s1	[H][C@@]1(CCCN1S(=O)(=O)C1=CC=C(C)C=C1)C(=O)NCCS
DB04503	LUSC	1	166	0	-2.41337	Sp-722	small molecule	experimental			NDDOUBGQRWFVQM-QWHCGFSZSA-N	InChI=1S/C17H20N2O9S/c20-14(21)8-7-12(16(23)24)18-15(22)10-3-5-11(6-4-10)29(27,28)19-9-1-2-13(19)17(25)26/h3-6,12-13H,1-2,7-9H2,(H,18,22)(H,20,21)(H,23,24)(H,25,26)/t12-,13+/m0/s1	[H][C@@](CCC(O)=O)(NC(=O)C1=CC=C(C=C1)S(=O)(=O)N1CCC[C@]1([H])C(O)=O)C(O)=O
DB04586	LUSC	1	166	0	-2.41337	o-Bromophenol	small molecule	experimental		Benzene Derivatives	VADKRMSMGWJZCF-UHFFFAOYSA-N	InChI=1S/C6H5BrO/c7-5-3-1-2-4-6(5)8/h1-4,8H	OC1=CC=CC=C1Br
DB05116	LUSC	1	166	0	-2.41337	Thymectacin	small molecule	investigational		Carbohydrates|Deoxyribonucleosides|Deoxyuridine|Glycosides|Nucleic Acids, Nucleotides, and Nucleosides|Nucleosides|Nucleotides|Pyrimidine Nucleosides|Pyrimidines|Ribonucleosides	CFBLUORPOFELCE-BACVZHSASA-N	InChI=1S/C21H25BrN3O9P/c1-13(20(28)31-2)24-35(30,34-15-6-4-3-5-7-15)32-12-17-16(26)10-18(33-17)25-11-14(8-9-22)19(27)23-21(25)29/h3-9,11,13,16-18,26H,10,12H2,1-2H3,(H,24,30)(H,23,27,29)/b9-8+/t13-,16-,17+,18+,35?/m0/s1	COC(=O)[C@H](C)NP(=O)(OC[C@H]1O[C@H](C[C@@H]1O)N1C=C(\C=C\Br)C(=O)NC1=O)OC1=CC=CC=C1	Investigated for use/treatment in colorectal cancer.
DB05308	LUSC	1	166	0	-2.41337	ANX-510	small molecule	investigational						Investigated for use/treatment in breast cancer, colorectal cancer, gall bladder cancer, and pancreatic cancer.
DB05457	LUSC	1	166	0	-2.41337	OSI-7904L	small molecule	investigational		Acids, Acyclic|Dicarboxylic Acids|Heterocyclic Compounds, Fused-Ring				Investigated for use/treatment in gastric cancer.
DB07577	LUSC	1	166	0	-2.41337	2,4-Diamino-5-phenyl-6-ethylpyrimidine	small molecule	experimental			XREDUPOVEQDQQS-UHFFFAOYSA-N	InChI=1S/C12H14N4/c1-2-9-10(8-6-4-3-5-7-8)11(13)16-12(14)15-9/h3-7H,2H2,1H3,(H4,13,14,15,16)	CCC1=C(C(N)=NC(N)=N1)C1=CC=CC=C1
DB08204	LUSC	1	166	0	-2.41337	3-DIPHENOL-6-NITRO-3H-BENZO[DE]ISOCHROMEN-1-ONE	small molecule	experimental			FLWABCQDXUKNQY-UHFFFAOYSA-N	InChI=1S/C24H15NO6/c26-16-8-4-14(5-9-16)24(15-6-10-17(27)11-7-15)20-12-13-21(25(29)30)18-2-1-3-19(22(18)20)23(28)31-24/h1-13,26-27H	OC1=CC=C(C=C1)C1(OC(=O)C2=CC=CC3=C(C=CC1=C23)[N+]([O-])=O)C1=CC=C(O)C=C1
DB08478	LUSC	1	166	0	-2.41337	N-[2-Chloro-5-(trifluoromethyl)phenyl]imidodicarbonimidic diamide	small molecule	experimental			IGFTZEOFHWPCDL-UHFFFAOYSA-N	InChI=1S/C9H9ClF3N5/c10-5-2-1-4(9(11,12)13)3-6(5)17-8(16)18-7(14)15/h1-3H,(H6,14,15,16,17,18)	[H]N([H])C(\N=C(N([H])[H])N([H])[H])=N/C1=C(Cl)C=CC(=C1)C(F)(F)F
DB08479	LUSC	1	166	0	-2.41337	N-(3,5-dimethoxyphenyl)imidodicarbonimidic diamide	small molecule	experimental			VQKIGKHIRBCYNE-UHFFFAOYSA-N	InChI=1S/C10H15N5O2/c1-16-7-3-6(4-8(5-7)17-2)14-10(13)15-9(11)12/h3-5H,1-2H3,(H6,11,12,13,14,15)	COC1=CC(OC)=CC(NC(=N)NC(N)=N)=C1
DB08734	LUSC	1	166	0	-2.41337	6,6-DIMETHYL-1-[3-(2,4,5-TRICHLOROPHENOXY)PROPOXY]-1,6-DIHYDRO-1,3,5-TRIAZINE-2,4-DIAMINE	small molecule	experimental			MJZJYWCQPMNPRM-UHFFFAOYSA-N	InChI=1S/C14H18Cl3N5O2/c1-14(2)21-12(18)20-13(19)22(14)24-5-3-4-23-11-7-9(16)8(15)6-10(11)17/h6-7H,3-5H2,1-2H3,(H4,18,19,20,21)	CC1(C)N=C(N)N=C(N)N1OCCCOC1=CC(Cl)=C(Cl)C=C1Cl
DB08911	LUSC	2	166	0.5	-2.40938	Trametinib	small molecule	approved	L01XE25	Antineoplastic Agents|Antineoplastic and Immunomodulating Agents|Cytochrome P-450 CYP2C8 Inhibitors|Cytochrome P-450 CYP2C8 Inhibitors (strong)|Cytochrome P-450 CYP3A Inducers|Cytochrome P-450 CYP3A4 Inducers|Cytochrome P-450 CYP3A4 Inducers (strength unknown)|Cytochrome P-450 Enzyme Inducers|Cytochrome P-450 Enzyme Inhibitors|Drugs that are Mainly Renally Excreted|Enzyme Inhibitors|Kinase Inhibi…	LIRYPHYGHXZJBZ-UHFFFAOYSA-N	InChI=1S/C26H23FIN5O4/c1-13-22-21(23(31(3)24(13)35)30-20-10-7-15(28)11-19(20)27)25(36)33(17-8-9-17)26(37)32(22)18-6-4-5-16(12-18)29-14(2)34/h4-7,10-12,17,30H,8-9H2,1-3H3,(H,29,34)	CN1C(=O)C(C)=C2N(C(=O)N(C3CC3)C(=O)C2=C1NC1=CC=C(I)C=C1F)C1=CC(NC(C)=O)=CC=C1	Trametinib is indicated for the treatment of unresectable or metastatic melanoma with BRAF V600E or V600K mutations, as detected by an FDA-approved test [FDA]._x000D_ _x000D_ In May 2018, it was approved for use with [DB08912] for the treatment of treat anaplastic thyroid cancer caused by an abnormal BRAF V600E gene [L2726].
DB11689	LUSC	2	166	0.5	-2.40938	Selumetinib	small molecule	approved|investigational		BCRP/ABCG2 Substrates|Cytochrome P-450 CYP1A2 Substrates|Cytochrome P-450 CYP2C19 Substrates|Cytochrome P-450 CYP2C8 Substrates|Cytochrome P-450 CYP2C9 Substrates|Cytochrome P-450 CYP2E1 Substrates|Cytochrome P-450 CYP3A Substrates|Cytochrome P-450 CYP3A4 Substrates|Cytochrome P-450 CYP3A5 Substrates|Cytochrome P-450 Substrates|Heterocyclic Compounds, Fused-Ring|P-glycoprotein substrates|Tyrosine…	CYOHGALHFOKKQC-UHFFFAOYSA-N	InChI=1S/C17H15BrClFN4O3/c1-24-8-21-16-13(24)7-10(17(26)23-27-5-4-25)15(14(16)20)22-12-3-2-9(18)6-11(12)19/h2-3,6-8,22,25H,4-5H2,1H3,(H,23,26)	CN1C=NC2=C(F)C(NC3=C(Cl)C=C(Br)C=C3)=C(C=C12)C(=O)NOCCO	Although selumetinib has been investigated for the treatment of several types of cancer, it is currently only indicated for the treatment of neurofibromatosis type 1 (NF1) in patients ‚â•2 years who have symptomatic, inoperable plexiform neurofibromas (PN).[A193611,L12852,L12969]
DB05969	LUSC	2	166	0.5	-2.37692	SNS-032	small molecule	investigational		Sulfur Compounds	OUSFTKFNBAZUKL-UHFFFAOYSA-N	InChI=1S/C17H24N4O2S2/c1-17(2,3)12-8-19-13(23-12)10-24-14-9-20-16(25-14)21-15(22)11-4-6-18-7-5-11/h8-9,11,18H,4-7,10H2,1-3H3,(H,20,21,22)	CC(C)(C)C1=CN=C(CSC2=CN=C(NC(=O)C3CCNCC3)S2)O1	Investigated for use/treatment in cancer/tumors (unspecified), leukemia (unspecified), lymphoma (unspecified), multiple myeloma, and solid tumors.
DB07232	LUSC	2	166	0.5	-2.36046	Veliparib	small molecule	investigational		Antineoplastic Agents|Enzyme Inhibitors|Heterocyclic Compounds, Fused-Ring|Poly(ADP-ribose) Polymerase Inhibitors	JNAHVYVRKWKWKQ-CYBMUJFWSA-N	InChI=1S/C13H16N4O/c1-13(6-3-7-15-13)12-16-9-5-2-4-8(11(14)18)10(9)17-12/h2,4-5,15H,3,6-7H2,1H3,(H2,14,18)(H,16,17)/t13-/m1/s1	C[C@@]1(CCCN1)C1=NC2=CC=CC(C(N)=O)=C2N1
DB11760	LUSC	2	166	0.5	-2.36046	Talazoparib	small molecule	approved|investigational	L01XX60	Antineoplastic Agents|Antineoplastic and Immunomodulating Agents|BCRP/ABCG2 Substrates|Enzyme Inhibitors|P-glycoprotein substrates|Poly(ADP-ribose) Polymerase Inhibitors|Pyridazines	HWGQMRYQVZSGDQ-HZPDHXFCSA-N	InChI=1S/C19H14F2N6O/c1-27-18(22-8-23-27)15-16(9-2-4-10(20)5-3-9)24-13-7-11(21)6-12-14(13)17(15)25-26-19(12)28/h2-8,15-16,24H,1H3,(H,26,28)/t15-,16-/m1/s1	CN1N=CN=C1[C@@H]1[C@H](NC2=C3C1=NNC(=O)C3=CC(F)=C2)C1=CC=C(F)C=C1	Talazoparib is indicated for the treatment of deleterious or suspected deleterious germline BRCA mutated, HER2 negative locally advanced or metastatic breast cancer in adults [FDA Label].
DB00440	LUSC	2	166	0.5	-2.35471	Trimethoprim	small molecule	approved|vet_approved	J04AM08|J01EA01|J01EE03|J01EE01|J01EE04|J01EE02|J01EE05|J01EE07	Agents causing hyperkalemia|Agents Causing Muscle Toxicity|Anti-Infective Agents|Anti-Infective Agents, Urinary|Antibacterials for Systemic Use|Antibiotics for Pneumocystis Pneumonia|Antiinfectives for Systemic Use|Antimycobacterials|Cytochrome P-450 CYP1A2 Substrates|Cytochrome P-450 CYP2C8 Inhibitors|Cytochrome P-450 CYP2C8 Inhibitors (moderate)|Cytochrome P-450 CYP2C8 Substrates|Cytochrome P-4…	IEDVJHCEMCRBQM-UHFFFAOYSA-N	InChI=1S/C14H18N4O3/c1-19-10-5-8(6-11(20-2)12(10)21-3)4-9-7-17-14(16)18-13(9)15/h5-7H,4H2,1-3H3,(H4,15,16,17,18)	COC1=CC(CC2=CN=C(N)N=C2N)=CC(OC)=C1OC	As a monotherapy, trimethoprim is indicated for the treatment of acute episodes of uncomplicated urinary tract infections caused by susceptible bacteria, including _E. coli._, _K. pneumoniae_, _Enterobacter spp._, _P. mirabilis_, and coagulase-negative _Staphylococcus_ species.[L11893,L11890] In various formulations in combination with [sulfamethoxazole], trimethoprim is indicated for the followi…
DB06813	LUSC	2	166	0.5	-2.35471	Pralatrexate	small molecule	approved|investigational	L01BA05	Antimetabolites|Antineoplastic Agents|Antineoplastic and Immunomodulating Agents|Biological Factors|Drugs that are Mainly Renally Excreted|Folic Acid Analogues|Folic Acid Antagonists|Heterocyclic Compounds, Fused-Ring|Immunosuppressive Agents|Pigments, Biological|Pteridines|Pterins	OGSBUKJUDHAQEA-WMCAAGNKSA-N	InChI=1S/C23H23N7O5/c1-2-3-14(10-15-11-26-20-18(27-15)19(24)29-23(25)30-20)12-4-6-13(7-5-12)21(33)28-16(22(34)35)8-9-17(31)32/h1,4-7,11,14,16H,3,8-10H2,(H,28,33)(H,31,32)(H,34,35)(H4,24,25,26,29,30)/t14?,16-/m0/s1	NC1=NC2=NC=C(CC(CC#C)C3=CC=C(C=C3)C(=O)N[C@@H](CCC(O)=O)C(O)=O)N=C2C(N)=N1	Treatment of relapsed or refractory peripheral T-cell lymphoma.
DB01179	LUSC	3	166	0.666667	-2.33743	Podofilox	small molecule	approved	D06BB04	Antimitotic Agents|Antineoplastic Agents, Phytogenic|Antiviral Agents|Benzene Derivatives|Benzyl Compounds|Decreased Mitosis|Dermatologicals|Keratolytic Agents|Lignans|Misc. Skin and Mucous Membrane Agents|Mitosis Modulators|Naphthalenes|Tetrahydronaphthalenes|Tubulin Modulators	YJGVMLPVUAXIQN-XVVDYKMHSA-N	InChI=1S/C22H22O8/c1-25-16-4-10(5-17(26-2)21(16)27-3)18-11-6-14-15(30-9-29-14)7-12(11)20(23)13-8-28-22(24)19(13)18/h4-7,13,18-20,23H,8-9H2,1-3H3/t13-,18+,19-,20-/m0/s1	[H][C@]12COC(=O)[C@]1([H])[C@H](C1=CC(OC)=C(OC)C(OC)=C1)C1=CC3=C(OCO3)C=C1[C@@H]2O	For treatment of external genital warts (<i>Condyloma acuminatum</i>).
DB03541	LUSC	2	166	0.5	-2.31809	10-Propargyl-5,8-Dideazafolic Acid	small molecule	experimental			LTKHPMDRMUCUEB-IBGZPJMESA-N	InChI=1S/C24H23N5O6/c1-2-11-29(13-14-3-8-18-17(12-14)22(33)28-24(25)27-18)16-6-4-15(5-7-16)21(32)26-19(23(34)35)9-10-20(30)31/h1,3-8,12,19H,9-11,13H2,(H,26,32)(H,30,31)(H,34,35)(H3,25,27,28,33)/t19-/m0/s1	[H][C@@](CCC(O)=O)(NC(=O)C1=CC=C(C=C1)N(CC#C)CC1=CC=C2NC(N)=NC(=O)C2=C1)C(O)=O
DB08094	LUSC	4	166	0.5	-2.31705	RO-4584820	small molecule	investigational			JRNJNYBQQYBCLE-UHFFFAOYSA-N	InChI=1S/C18H21F2N5O4S/c1-29-13-4-3-12(19)15(20)14(13)16(26)11-9-22-18(24-17(11)21)23-10-5-7-25(8-6-10)30(2,27)28/h3-4,9-10H,5-8H2,1-2H3,(H3,21,22,23,24)	COC1=CC=C(F)C(F)=C1C(=O)C1=CN=C(NC2CCN(CC2)S(C)(=O)=O)N=C1N
DB01262	LUSC	19	166	0.947368	-2.30903	Decitabine	small molecule	approved|investigational	L01BC08	Antimetabolites|Antineoplastic Agents|Antineoplastic and Immunomodulating Agents|Aza Compounds|Carbohydrates|Enzyme Inhibitors|Glycosides|Immunosuppressive Agents|Myelosuppressive Agents|Noxae|Nucleic Acid Synthesis Inhibitors|Nucleic Acids, Nucleotides, and Nucleosides|Nucleoside Metabolic Inhibitor|Nucleosides|Pyrimidine Analogues|Pyrimidine Nucleosides|Pyrimidines|Ribonucleosides|Toxic Actions	XAUDJQYHKZQPEU-KVQBGUIXSA-N	InChI=1S/C8H12N4O4/c9-7-10-3-12(8(15)11-7)6-1-4(14)5(2-13)16-6/h3-6,13-14H,1-2H2,(H2,9,11,15)/t4-,5+,6+/m0/s1	NC1=NC(=O)N(C=N1)[C@H]1C[C@H](O)[C@@H](CO)O1	For treatment of patients with myelodysplastic syndromes (MDS) including previously treated and untreated, de novo and secondary MDS of all French-American-British subtypes (refractory anemia, refractory anemia with ringed sideroblasts, refractory anemia with excess blasts, refractory anemia with excess blasts in transformation, and chronic myelomonocytic leukemia) and intermediate-1, intermediat…
DB11457	LUSC	3	166	0.666667	-2.30695	Rotenone	small molecule	vet_approved		Agrochemicals|Benzopyrans|Chromones|Compounds used in a research, industrial, or household setting|Enzyme Inhibitors|Flavonoids|Heterocyclic Compounds, Fused-Ring|Insecticides|Isoflavones|Pesticides|Pyrans|Toxic Actions|Uncoupling Agents	JUVIOZPCNVVQFO-HBGVWJBISA-N	InChI=1S/C23H22O6/c1-11(2)16-8-14-15(28-16)6-5-12-22(24)21-13-7-18(25-3)19(26-4)9-17(13)27-10-20(21)29-23(12)14/h5-7,9,16,20-21H,1,8,10H2,2-4H3/t16-,20-,21+/m1/s1	[H][C@@]12COC3=C(C=C(OC)C(OC)=C3)[C@]1([H])C(=O)C1=CC=C3O[C@H](CC3=C1O2)C(C)=C
DB13061	LUSC	3	166	0.666667	-2.30438	MLN8054	small molecule	investigational		Heterocyclic Compounds, Fused-Ring|Protein Kinase Inhibitors	HHFBDROWDBDFBR-UHFFFAOYSA-N	InChI=1S/C25H15ClF2N4O2/c26-15-6-9-17-18(10-15)23(21-19(27)2-1-3-20(21)28)29-11-14-12-30-25(32-22(14)17)31-16-7-4-13(5-8-16)24(33)34/h1-10,12H,11H2,(H,33,34)(H,30,31,32)	OC(=O)C1=CC=C(NC2=NC=C3CN=C(C4=C(C=CC(Cl)=C4)C3=N2)C2=C(F)C=CC=C2F)C=C1
DB13044	LUSC	2	166	0.5	-2.29641	Gossypol	small molecule	investigational		Adrenal Cortex Hormones|Contraceptive Agents, Male|Hormonal Contraceptives for Systemic Use|Reproductive Control Agents|Sesquiterpenes|Terpenes	QBKSWRVVCFFDOT-UHFFFAOYSA-N	InChI=1S/C30H30O8/c1-11(2)19-15-7-13(5)21(27(35)23(15)17(9-31)25(33)29(19)37)22-14(6)8-16-20(12(3)4)30(38)26(34)18(10-32)24(16)28(22)36/h7-12,33-38H,1-6H3	CC(C)C1=C2C=C(C)C(=C(O)C2=C(C=O)C(O)=C1O)C1=C(O)C2=C(C=O)C(O)=C(O)C(C(C)C)=C2C=C1C
DB02987	LUSC	2	166	1	-2.29	Cysteine-S-acetamide	small molecule	experimental		Amino Acids|Amino Acids, Neutral|Amino Acids, Peptides, and Proteins|Amino Acids, Sulfur|Sulfhydryl Compounds|Sulfur Compounds	VFKYKPOTSJWPIU-VKHMYHEASA-N	InChI=1S/C5H10N2O3S/c6-3(5(9)10)1-11-2-4(7)8/h3H,1-2,6H2,(H2,7,8)(H,9,10)/t3-/m0/s1	N[C@@H](CSCC(N)=O)C(O)=O
DB00756	LUSC	5	166	0.8	-2.28312	Hexachlorophene	small molecule	approved|withdrawn	D08AE01	Anti-Infective Agents|Anti-Infective Agents, Local|Antiseptics and Disinfectants|Benzene Derivatives|Chlorobenzenes|Chlorophenols|Dermatologicals|Hydrocarbons, Chlorinated|Hydrocarbons, Halogenated|Phenol and Derivatives|Phenols	ACGUYXCXAPNIKK-UHFFFAOYSA-N	InChI=1S/C13H6Cl6O2/c14-6-2-8(16)12(20)4(10(6)18)1-5-11(19)7(15)3-9(17)13(5)21/h2-3,20-21H,1H2	OC1=C(CC2=C(O)C(Cl)=CC(Cl)=C2Cl)C(Cl)=C(Cl)C=C1Cl	For use as a surgical scrub and a bacteriostatic skin cleanser. It may also be used to control an outbreak of gram-positive infection where other infection control procedures have been unsuccessful.
DB11896	LUSC	2	166	0.5	-2.28194	Gedatolisib	small molecule	investigational		Enzyme Inhibitors|Oxazines|Protein Kinase Inhibitors	DWZAEMINVBZMHQ-UHFFFAOYSA-N	InChI=1S/C32H41N9O4/c1-38(2)27-11-13-39(14-12-27)29(42)24-5-9-26(10-6-24)34-32(43)33-25-7-3-23(4-8-25)28-35-30(40-15-19-44-20-16-40)37-31(36-28)41-17-21-45-22-18-41/h3-10,27H,11-22H2,1-2H3,(H2,33,34,43)	CN(C)C1CCN(CC1)C(=O)C1=CC=C(NC(=O)NC2=CC=C(C=C2)C2=NC(=NC(=N2)N2CCOCC2)N2CCOCC2)C=C1
DB11974	LUSC	2	166	0.5	-2.28194	PF-04691502	small molecule	investigational		Phosphatidylinositol 3-Kinases, antagonists & inhibitors|Pyridines	XDLYKKIQACFMJG-WKILWMFISA-N	InChI=1S/C22H27N5O4/c1-13-17-11-18(14-3-8-19(30-2)24-12-14)21(29)27(20(17)26-22(23)25-13)15-4-6-16(7-5-15)31-10-9-28/h3,8,11-12,15-16,28H,4-7,9-10H2,1-2H3,(H2,23,25,26)/t15-,16-	COC1=CC=C(C=N1)C1=CC2=C(C)N=C(N)N=C2N([C@H]2CC[C@@H](CC2)OCCO)C1=O
DB12180	LUSC	2	166	0.5	-2.28194	Apitolisib	small molecule	investigational		Phosphatidylinositol 3-Kinase, antagonists & inhibitors	YOVVNQKCSKSHKT-HNNXBMFYSA-N	InChI=1S/C23H30N8O3S/c1-14-17(13-29-3-5-31(6-4-29)22(33)15(2)32)35-19-18(14)27-20(16-11-25-23(24)26-12-16)28-21(19)30-7-9-34-10-8-30/h11-12,15,32H,3-10,13H2,1-2H3,(H2,24,25,26)/t15-/m0/s1	C[C@H](O)C(=O)N1CCN(CC2=C(C)C3=NC(=NC(N4CCOCC4)=C3S2)C2=CN=C(N)N=C2)CC1
DB00593	LUSC	2	166	1	-2.26498	Ethosuximide	small molecule	approved	N03AD01|N03AD51	Agents causing hyperkalemia|Anti-epileptic Agent|Antiarrhythmic agents|Anticonvulsants|Bradycardia-Causing Agents|Calcium Channel Blockers|Central Nervous System Agents|Central Nervous System Depressants|Cytochrome P-450 CYP2E1 Substrates|Cytochrome P-450 CYP2E1 Substrates with a Narrow Therapeutic Index|Cytochrome P-450 CYP3A Substrates|Cytochrome P-450 CYP3A4 Substrates|Cytochrome P-450 CYP3A4 …	HAPOVYFOVVWLRS-UHFFFAOYSA-N	InChI=1S/C7H11NO2/c1-3-7(2)4-5(9)8-6(7)10/h3-4H2,1-2H3,(H,8,9,10)	CCC1(C)CC(=O)NC1=O	For the treatment of petit mal epilepsy.
DB01041	LUSC	10	166	0.9	-2.26285	Thalidomide	small molecule	approved|investigational|withdrawn	L04AX02	Acids, Carbocyclic|Angiogenesis Inhibitors|Angiogenesis Modulating Agents|Anti-Bacterial Agents|Anti-Infective Agents|Antineoplastic Agents|Antineoplastic and Immunomodulating Agents|Cardiotoxic antineoplastic agents|Central Nervous System Depressants|Cytochrome P-450 CYP2C19 Inhibitors|Cytochrome P-450 CYP2C19 inhibitors (strength unknown)|Cytochrome P-450 CYP2C19 Substrates|Cytochrome P-450 CYP…	UEJJHQNACJXSKW-UHFFFAOYSA-N	InChI=1S/C13H10N2O4/c16-10-6-5-9(11(17)14-10)15-12(18)7-3-1-2-4-8(7)13(15)19/h1-4,9H,5-6H2,(H,14,16,17)	O=C1N(C2CCC(=O)NC2=O)C(=O)C2=CC=CC=C12	For the acute treatment of the cutaneous manifestations of moderate to severe erythema nodosum leprosum (ENL). Also for use as maintenance therapy for prevention and suppression of the cutaneous manifestations of ENL recurrence.
DB00536	LUSC	6	166	1.16667	-2.26067	Guanidine	small molecule	approved		Acetylcholine Releasing Agent|Amidines|Guanidines|Increased Acetylcholine Activity|MATE 1 Substrates|MATE 1 Substrates with a Narrow Therapeutic Index|MATE 2 Substrates|MATE 2 Substrates with a Narrow Therapeutic Index|MATE substrates|OAT3/SLC22A8 Inhibitors|OCT1 inhibitors|OCT2 Inhibitors	ZRALSGWEFCBTJO-UHFFFAOYSA-N	InChI=1S/CH5N3/c2-1(3)4/h(H5,2,3,4)	NC(N)=N	For the reduction of the symptoms of muscle weakness and easy fatigability associated with the myasthenic syndrome of Eaton-Lambert. It is not indicated for treating myasthenia gravis.
DB05434	LUSC	4	166	0.75	-2.25918	ABT-510	small molecule	investigational		Amino Acids, Peptides, and Proteins|Peptides	RIWLPSIAFBLILR-WVNGMBSFSA-N	InChI=1S/C46H83N13O11/c1-12-18-30(39(64)55-36(26(7)13-2)42(67)53-31(19-16-21-50-46(47)48)45(70)59-22-17-20-32(59)40(65)49-15-4)52-44(69)38(28(9)60)57-43(68)37(27(8)14-3)56-41(66)35(25(5)6)54-33(62)23-51-34(63)24-58(11)29(10)61/h25-28,30-32,35-38,60H,12-24H2,1-11H3,(H,49,65)(H,51,63)(H,52,69)(H,53,67)(H,54,62)(H,55,64)(H,56,66)(H,57,68)(H4,47,48,50)/t26-,27-,28+,30-,31-,32-,35-,36-,37+,38-/m0/s1	CCC[C@H](NC(=O)[C@@H](NC(=O)[C@H](NC(=O)[C@@H](NC(=O)CNC(=O)CN(C)C(C)=O)C(C)C)[C@@H](C)CC)[C@@H](C)O)C(=O)N[C@@H]([C@@H](C)CC)C(=O)N[C@@H](CCCN=C(N)N)C(=O)N1CCC[C@H]1C(=O)NCC	Investigated for use/treatment in lymphoma (unspecified), melanoma, and solid tumors.
DB04967	LUSC	3	166	0.666667	-2.24028	Lucanthone	small molecule	investigational		Anthelmintics|Anti-Infective Agents|Antiparasitic Agents|Antiplatyhelmintic Agents|Heterocyclic Compounds, Fused-Ring|Schistosomicides|Sulfur Compounds|Thioxanthenes|Xanthenes|Xanthones	FBQPGGIHOFZRGH-UHFFFAOYSA-N	InChI=1S/C20H24N2OS/c1-4-22(5-2)13-12-21-16-11-10-14(3)20-18(16)19(23)15-8-6-7-9-17(15)24-20/h6-11,21H,4-5,12-13H2,1-3H3	CCN(CC)CCNC1=C2C(=O)C3=CC=CC=C3SC2=C(C)C=C1	Intended for use as a radiation sensitizer in the treatment of brain cancer.
DB09298	LUSC	9	166	0.777778	-2.23838	Silibinin	small molecule	experimental|investigational		Antineoplastic Agents|Antineoplastic Agents, Phytogenic|Benzene Derivatives|Benzopyrans|Benzyl Compounds|Chromones|Compounds used in a research, industrial, or household setting|Flavonoids|Flavonolignans|Heterocyclic Compounds, Fused-Ring|Lignans|OAT1/SLC22A6 inhibitors|OAT1/SLC22A6 Substrates|OAT3/SLC22A8 Substrates|OATP1B1/SLCO1B1 Inhibitors|OATP1B3 inhibitors|Protective Agents|Pyrans|UGT1A1 In…	SEBFKMXJBCUCAI-HKTJVKLFSA-N	InChI=1S/C25H22O10/c1-32-17-6-11(2-4-14(17)28)24-20(10-26)33-16-5-3-12(7-18(16)34-24)25-23(31)22(30)21-15(29)8-13(27)9-19(21)35-25/h2-9,20,23-29,31H,10H2,1H3/t20-,23+,24-,25-/m1/s1	[H][C@@]1(OC2=C(O[C@@H]1CO)C=CC(=C2)[C@@]1([H])OC2=C(C(O)=CC(O)=C2)C(=O)[C@@H]1O)C1=CC(OC)=C(O)C=C1	Currently being tested as a treatment of severe intoxications with hepatotoxic substances, such as death cap (Amanita phalloides) poisoning.
DB06248	LUSC	2	166	1	-2.22541	Amelubant	small molecule	investigational		Acids, Acyclic|Receptors, Leukotriene B4, antagonists & inhibitors	SBVYURPQULDJTI-UHFFFAOYSA-N	InChI=1S/C33H34N2O5/c1-4-38-32(37)35-31(34)25-8-16-29(17-9-25)39-21-23-6-5-7-24(20-23)22-40-30-18-12-27(13-19-30)33(2,3)26-10-14-28(36)15-11-26/h5-20,36H,4,21-22H2,1-3H3,(H2,34,35,37)	CCOC(=O)NC(=N)C1=CC=C(OCC2=CC=CC(COC3=CC=C(C=C3)C(C)(C)C3=CC=C(O)C=C3)=C2)C=C1	Investigated for use/treatment in asthma, chronic obstructive pulmonary disease (COPD), cystic fibrosis, and rheumatoid arthritis.
DB00775	LUSC	2	166	0.5	-2.22532	Tirofiban	small molecule	approved	B01AC17	Amino Acids|Amino Acids, Aromatic|Amino Acids, Cyclic|Amino Acids, Peptides, and Proteins|Antiplatelet agents|Blood and Blood Forming Organs|Cardiovascular Agents|Decreased Platelet Aggregation|Drugs that are Mainly Renally Excreted|Fibrin Modulating Agents|Hematologic Agents|Platelet Aggregation Inhibitors Excl. Heparin	COKMIXFXJJXBQG-NRFANRHFSA-N	InChI=1S/C22H36N2O5S/c1-2-3-16-30(27,28)24-21(22(25)26)17-19-7-9-20(10-8-19)29-15-5-4-6-18-11-13-23-14-12-18/h7-10,18,21,23-24H,2-6,11-17H2,1H3,(H,25,26)/t21-/m0/s1	CCCCS(=O)(=O)N[C@@H](CC1=CC=C(OCCCCC2CCNCC2)C=C1)C(O)=O	For treatment, in combination with heparin, of acute coronary syndrome, including patients who are to be managed medically and those undergoing PTCA or atherectomy.
DB04863	LUSC	2	166	0.5	-2.22532	Lefradafiban	small molecule	investigational		Antianginal Agents|Benzene Derivatives|Platelet Glycoprotein GPIIb-IIIa Complex, antagonists & inhibitors|Vasodilating Agents	PGCFXITVMNNKON-ROUUACIJSA-N	InChI=1S/C23H25N3O6/c1-30-20(27)12-17-11-18(25-22(17)28)13-32-19-9-7-15(8-10-19)14-3-5-16(6-4-14)21(24)26-23(29)31-2/h3-10,17-18H,11-13H2,1-2H3,(H,25,28)(H2,24,26,29)/t17-,18-/m0/s1	[H][C@@]1(COC2=CC=C(C=C2)C2=CC=C(C=C2)C(=N)NC(=O)OC)C[C@@H](CC(=O)OC)C(=O)N1	For the treatment of unstable angina.
DB06472	LUSC	2	166	0.5	-2.22532	Fradafiban	small molecule	investigational		Benzene Derivatives|Platelet Glycoprotein GPIIb-IIIa Complex, antagonists & inhibitors	IKZACQMAVUIGPY-HOTGVXAUSA-N	InChI=1S/C20H21N3O4/c21-19(22)14-3-1-12(2-4-14)13-5-7-17(8-6-13)27-11-16-9-15(10-18(24)25)20(26)23-16/h1-8,15-16H,9-11H2,(H3,21,22)(H,23,26)(H,24,25)/t15-,16-/m0/s1	NC(=N)C1=CC=C(C=C1)C1=CC=C(OC[C@@H]2C[C@@H](CC(O)=O)C(=O)N2)C=C1	Investigated for use/treatment in angina.
DB02010	LUSC	129	166	1.02326	-2.22355	Staurosporine	small molecule	experimental		Alkaloids|Carbazoles|Enzyme Inhibitors|Heterocyclic Compounds, Fused-Ring|Indole Alkaloids|Indoles|P-glycoprotein inhibitors	HKSZLNNOFSGOKW-FYTWVXJKSA-N	InChI=1S/C28H26N4O3/c1-28-26(34-3)17(29-2)12-20(35-28)31-18-10-6-4-8-14(18)22-23-16(13-30-27(23)33)21-15-9-5-7-11-19(15)32(28)25(21)24(22)31/h4-11,17,20,26,29H,12-13H2,1-3H3,(H,30,33)/t17-,20-,26-,28+/m1/s1	[H][C@]1(C[C@@]2([H])O[C@](C)(N3C4=CC=CC=C4C4=C5CNC(=O)C5=C5C6=CC=CC=C6N2C5=C34)[C@]1([H])OC)NC
DB15035	LUSC	15	166	0.866667	-2.21418	Zanubrutinib	small molecule	approved|investigational		Antineoplastic Agents|Cytochrome P-450 CYP2B6 Inducers|Cytochrome P-450 CYP2B6 Inducers (strength unknown)|Cytochrome P-450 CYP3A Substrates|Cytochrome P-450 CYP3A4 Substrates|Cytochrome P-450 Enzyme Inducers|Cytochrome P-450 Substrates|Enzyme Inhibitors|Hematologic Agents|P-glycoprotein substrates|Protein Kinase Inhibitors|Teratogens	RNOAOAWBMHREKO-QFIPXVFZSA-N	InChI=1S/C27H29N5O3/c1-2-23(33)31-16-13-18(14-17-31)22-12-15-29-27-24(26(28)34)25(30-32(22)27)19-8-10-21(11-9-19)35-20-6-4-3-5-7-20/h2-11,18,22,29H,1,12-17H2,(H2,28,34)/t22-/m0/s1	NC(=O)C1=C2NCC[C@@H](C3CCN(CC3)C(=O)C=C)N2N=C1C1=CC=C(OC2=CC=CC=C2)C=C1	Zanubrutinib is indicated for the treatment of adult patients with mantle cell lymphoma (MCL) who have received at least one prior therapy.[L10163]
DB01563	LUSC	9	166	1.33333	-2.21123	Chloral hydrate	small molecule	approved|illicit|investigational|vet_approved	N05CC01	Alcohols|Central Nervous System Agents|Central Nervous System Depressants|Drugs that are Mainly Renally Excreted|Ethylene Glycols|Glycols|Hypnotics and Sedatives|Miscellaneous Anxiolytics Sedatives and Hypnotics|Nervous System|Psycholeptics	RNFNDJAIBTYOQL-UHFFFAOYSA-N	InChI=1S/C2H3Cl3O2/c3-2(4,5)1(6)7/h1,6-7H	OC(O)C(Cl)(Cl)Cl	Mainly used as a hypnotic in the treatment of insomnia; however, it is only effective as a hypnotic for short-term use. May be used as a routine sedative preoperatively to decrease anxiety and cause sedation and/or sleep with respiration depression or cough reflex.
DB06871	LUSC	2	166	0.5	-2.20646	17-METHYL-17-ALPHA-DIHYDROEQUILENIN	small molecule	experimental			FQMQOMRDADWGJJ-GBESFXJTSA-N	InChI=1S/C19H22O2/c1-18-9-7-15-14-6-4-13(20)11-12(14)3-5-16(15)17(18)8-10-19(18,2)21/h3-6,11,17,20-21H,7-10H2,1-2H3/t17-,18-,19+/m0/s1	[H][C@@]12CC[C@@](C)(O)[C@@]1(C)CCC1=C2C=CC2=CC(O)=CC=C12
DB06898	LUSC	2	166	0.5	-2.20646	4-(2-amino-1-methyl-1H-imidazo[4,5-b]pyridin-6-yl)phenol	small molecule	experimental			UGJXOCBVCWTJFP-UHFFFAOYSA-N	InChI=1S/C13H12N4O/c1-17-11-6-9(7-15-12(11)16-13(17)14)8-2-4-10(18)5-3-8/h2-7,18H,1H3,(H2,14,15,16)	CN1C(N)=NC2=C1C=C(C=N2)C1=CC=C(O)C=C1
DB07086	LUSC	2	166	0.5	-2.20646	4-[(1S,2S,5S)-5-(HYDROXYMETHYL)-8-METHYL-3-OXABICYCLO[3.3.1]NON-7-EN-2-YL]PHENOL	small molecule	experimental			XXIFNRNIQJKFLP-XHSDSOJGSA-N	InChI=1S/C16H20O3/c1-11-6-7-16(9-17)8-14(11)15(19-10-16)12-2-4-13(18)5-3-12/h2-6,14-15,17-18H,7-10H2,1H3/t14-,15+,16-/m0/s1	[H][C@@]12C[C@@](CO)(CO[C@]1([H])C1=CC=C(O)C=C1)CC=C2C
DB07087	LUSC	2	166	0.5	-2.20646	4-[(1S,2S,5S,9R)-5-(HYDROXYMETHYL)-8,9-DIMETHYL-3-OXABICYCLO[3.3.1]NON-7-EN-2-YL]PHENOL	small molecule	experimental			YMSZEVAWRFDVQX-GHVWTTSJSA-N	InChI=1S/C17H24O3/c1-11-7-8-17(9-18)10-20-16(15(11)12(17)2)13-3-5-14(19)6-4-13/h3-6,11-12,15-16,18-19H,7-10H2,1-2H3/t11-,12+,15+,16+,17-/m0/s1	[H][C@]1(C)CC[C@]2(CO)CO[C@]([H])(C3=CC=C(O)C=C3)[C@@]1([H])[C@@]2([H])C
DB07195	LUSC	2	166	0.5	-2.20646	4-[(1S,2S,5S)-5-(HYDROXYMETHYL)-6,8,9-TRIMETHYL-3-OXABICYCLO[3.3.1]NON-7-EN-2-YL]PHENOL	small molecule	experimental			DTZWKYVREFMAJA-QXWBOSQLSA-N	InChI=1S/C18H24O3/c1-11-8-12(2)18(9-19)10-21-17(16(11)13(18)3)14-4-6-15(20)7-5-14/h4-8,12-13,16-17,19-20H,9-10H2,1-3H3/t12-,13-,16+,17+,18-/m0/s1	[H][C@]1(C)C=C(C)[C@]2([H])[C@]([H])(C)[C@@]1(CO)CO[C@]2([H])C1=CC=C(O)C=C1
DB07678	LUSC	2	166	0.5	-2.20646	(9ALPHA,13BETA,17BETA)-2-[(1Z)-BUT-1-EN-1-YL]ESTRA-1,3,5(10)-TRIENE-3,17-DIOL	small molecule	experimental			ANAMDWGJXBYJEB-OPWFCKQNSA-N	InChI=1S/C22H30O2/c1-3-4-5-15-12-18-14(13-20(15)23)6-7-17-16(18)10-11-22(2)19(17)8-9-21(22)24/h4-5,12-13,16-17,19,21,23-24H,3,6-11H2,1-2H3/b5-4-/t16-,17+,19-,21-,22-/m0/s1	[H]\C(CC)=C(/[H])C1=C(O)C=C2CC[C@@]3([H])[C@]4([H])CC[C@]([H])(O)[C@@]4(C)CC[C@]3([H])C2=C1
DB07707	LUSC	2	166	0.5	-2.20646	(9BETA,11ALPHA,13ALPHA,14BETA,17ALPHA)-11-(METHOXYMETHYL)ESTRA-1(10),2,4-TRIENE-3,17-DIOL	small molecule	experimental			LEOPSILMAOYZBO-IUTAEKPZSA-N	InChI=1S/C20H28O3/c1-20-10-13(11-23-2)19-15-6-4-14(21)9-12(15)3-5-16(19)17(20)7-8-18(20)22/h4,6,9,13,16-19,21-22H,3,5,7-8,10-11H2,1-2H3/t13-,16+,17+,18+,19-,20+/m1/s1	[H][C@]1(O)CC[C@@]2([H])[C@]3([H])CCC4=CC(O)=CC=C4[C@@]3([H])[C@@]([H])(COC)C[C@]12C
DB07708	LUSC	2	166	0.5	-2.20646	3-CHLORO-2-(4-HYDROXYPHENYL)-2H-INDAZOL-5-OL	small molecule	experimental			ZNHQDSBJVFFIAK-UHFFFAOYSA-N	InChI=1S/C13H9ClN2O2/c14-13-11-7-10(18)5-6-12(11)15-16(13)8-1-3-9(17)4-2-8/h1-7,17-18H	OC1=CC=C(C=C1)N1N=C2C=CC(O)=CC2=C1Cl
DB07712	LUSC	2	166	0.5	-2.20646	3-ETHYL-2-(4-HYDROXYPHENYL)-2H-INDAZOL-5-OL	small molecule	experimental			XBMVVMYGKMGLJX-UHFFFAOYSA-N	InChI=1S/C15H14N2O2/c1-2-15-13-9-12(19)7-8-14(13)16-17(15)10-3-5-11(18)6-4-10/h3-9,18-19H,2H2,1H3	CCC1=C2C=C(O)C=CC2=NN1C1=CC=C(O)C=C1
DB07932	LUSC	2	166	0.5	-2.20646	dimethyl (1R,4S)-5,6-bis(4-hydroxyphenyl)-7-oxabicyclo[2.2.1]hepta-2,5-diene-2,3-dicarboxylate	small molecule	experimental			CRLQCBACIMUGDZ-BGYRXZFFSA-N	InChI=1S/C22H18O7/c1-27-21(25)17-18(22(26)28-2)20-16(12-5-9-14(24)10-6-12)15(19(17)29-20)11-3-7-13(23)8-4-11/h3-10,19-20,23-24H,1-2H3/t19-,20+	[H][C@]12O[C@]([H])(C(C(=O)OC)=C1C(=O)OC)C(=C2C1=CC=C(O)C=C1)C1=CC=C(O)C=C1
DB08047	LUSC	2	166	0.5	-2.20646	4-[1-allyl-7-(trifluoromethyl)-1H-indazol-3-yl]benzene-1,3-diol	small molecule	experimental			ZDUDMCQPFKPISO-UHFFFAOYSA-N	InChI=1S/C17H13F3N2O2/c1-2-8-22-16-12(4-3-5-13(16)17(18,19)20)15(21-22)11-7-6-10(23)9-14(11)24/h2-7,9,23-24H,1,8H2	OC1=CC(O)=C(C=C1)C1=NN(CC=C)C2=C1C=CC=C2C(F)(F)F
DB08048	LUSC	2	166	0.5	-2.20646	4-(6-HYDROXY-1H-INDAZOL-3-YL)BENZENE-1,3-DIOL	small molecule	experimental			WLDZDEMGKFWJNR-UHFFFAOYSA-N	InChI=1S/C13H10N2O3/c16-7-1-3-9-11(5-7)14-15-13(9)10-4-2-8(17)6-12(10)18/h1-6,16-18H,(H,14,15)	OC1=CC=C2C(NN=C2C2=CC=C(O)C=C2O)=C1
DB08320	LUSC	2	166	0.5	-2.20646	DIETHYL (1R,2S,3R,4S)-5,6-BIS(4-HYDROXYPHENYL)-7-OXABICYCLO[2.2.1]HEPT-5-ENE-2,3-DICARBOXYLATE	small molecule	experimental			NHKDFDHHMHBFLG-COPRSSIGSA-N	InChI=1S/C24H24O7/c1-3-29-23(27)19-20(24(28)30-4-2)22-18(14-7-11-16(26)12-8-14)17(21(19)31-22)13-5-9-15(25)10-6-13/h5-12,19-22,25-26H,3-4H2,1-2H3/t19-,20+,21-,22+	[H][C@]12O[C@]([H])(C(=C1C1=CC=C(O)C=C1)C1=CC=C(O)C=C1)[C@]([H])(C(=O)OCC)[C@]2([H])C(=O)OCC
DB08398	LUSC	2	166	0.5	-2.20646	2-Amino-1-methyl-6-phenylimidazo(4,5-b)pyridine	small molecule	investigational		Carcinogens|Mutagens|Noxae|Toxic Actions	UQVKZNNCIHJZLS-UHFFFAOYSA-N	InChI=1S/C13H12N4/c1-17-11-7-10(9-5-3-2-4-6-9)8-15-12(11)16-13(17)14/h2-8H,1H3,(H2,14,15,16)	CN1C(N)=NC2=NC=C(C=C12)C1=CC=CC=C1
DB08595	LUSC	2	166	0.5	-2.20646	4-[(1S,2R,5S)-4,4,8-TRIMETHYL-3-OXABICYCLO[3.3.1]NON-7-EN-2-YL]PHENOL	small molecule	experimental			BBZPJHFECDCNGT-BPUTZDHNSA-N	InChI=1S/C17H22O2/c1-11-4-7-13-10-15(11)16(19-17(13,2)3)12-5-8-14(18)9-6-12/h4-6,8-9,13,15-16,18H,7,10H2,1-3H3/t13-,15-,16-/m0/s1	[H][C@]12CC=C(C)[C@]([H])(C1)[C@@]([H])(OC2(C)C)C1=CC=C(O)C=C1
DB08773	LUSC	2	166	0.5	-2.20646	2-(4-hydroxyphenyl)benzo[b]thiophen-6-ol	small molecule	experimental			MDGWZLQPNOETLH-UHFFFAOYSA-N	InChI=1S/C14H10O2S/c15-11-4-1-9(2-5-11)13-7-10-3-6-12(16)8-14(10)17-13/h1-8,15-16H	OC1=CC=C(C=C1)C1=CC2=C(S1)C=C(O)C=C2
DB08039	LUSC	12	166	0.833333	-2.19024	(3Z)-N,N-DIMETHYL-2-OXO-3-(4,5,6,7-TETRAHYDRO-1H-INDOL-2-YLMETHYLIDENE)-2,3-DIHYDRO-1H-INDOLE-5-SULFONAMIDE	small molecule	experimental			LOGJQOUIVKBFGH-YBEGLDIGSA-N	InChI=1S/C19H21N3O3S/c1-22(2)26(24,25)14-7-8-18-15(11-14)16(19(23)21-18)10-13-9-12-5-3-4-6-17(12)20-13/h7-11,20H,3-6H2,1-2H3,(H,21,23)/b16-10-	CN(C)S(=O)(=O)C1=CC=C2NC(=O)\C(=C/C3=CC4=C(CCCC4)N3)C2=C1
DB05254	LUSC	2	166	0.5	-2.18903	Fibrinolysin	biotech	investigational	B01AD05|B06AA02	Anticoagulants|Blood and Blood Forming Organs|Cardiovascular Agents|Endopeptidases|Enzymes|Enzymes and Coenzymes|Fibrin Modulating Agents|Fibrinolysin, antagonists & inhibitors|Fibrinolytic Agents|Hematologic Agents|Hydrolases|Peptide Hydrolases|Serine Endopeptidases|Serine Proteases				Fibrinolysin assists with the healing of minor burns, superficial wounds, ulcers, surgical wounds, and superficial hematomas.
DB00603	LUSC	6	166	0.666667	-2.1881	Medroxyprogesterone acetate	small molecule	approved|investigational	G03DA02|L02AB02|G03AC06	Adrenal Cortex Hormones|Antineoplastic Agents|Antineoplastic Agents, Hormonal|Antineoplastic and Immunomodulating Agents|Combination Contraceptives (with Estrogen and derivatives)|Contraceptive Agents, Female|Contraceptive Agents, Male|Contraceptives, Oral|Contraceptives, Oral, Synthetic|Corpus Luteum Hormones|Cytochrome P-450 CYP2C8 Inhibitors|Cytochrome P-450 CYP2C8 Inhibitors (moderate)|Cytoch…	PSGAAPLEWMOORI-PEINSRQWSA-N	InChI=1S/C24H34O4/c1-14-12-18-19(22(4)9-6-17(27)13-21(14)22)7-10-23(5)20(18)8-11-24(23,15(2)25)28-16(3)26/h13-14,18-20H,6-12H2,1-5H3/t14-,18+,19-,20-,22+,23-,24-/m0/s1	[H][C@@]12CC[C@](OC(C)=O)(C(C)=O)[C@@]1(C)CC[C@@]1([H])[C@@]2([H])C[C@H](C)C2=CC(=O)CC[C@]12C	Medroxyprogesterone acetate (MPA) oral tablets are indicated to treat secondary amenorrhea, reduce the incidence of endometrial hyperplasia in postmenopausal women, and to treat abnormal uterine bleeding due to hormonal imbalance, not organic pathology.[L8657] Oral tablets containing MPA and conjugated estrogens are indicated to prevent postmenopausal osteoporosis and to treat moderate to severe …
DB03909	LUSC	6	166	0.833333	-2.18627	Adenosine-5'-[Beta, Gamma-Methylene]Triphosphate	small molecule	experimental			UFZTZBNSLXELAL-IOSLPCCCSA-N	InChI=1S/C11H18N5O12P3/c12-9-6-10(14-2-13-9)16(3-15-6)11-8(18)7(17)5(27-11)1-26-31(24,25)28-30(22,23)4-29(19,20)21/h2-3,5,7-8,11,17-18H,1,4H2,(H,22,23)(H,24,25)(H2,12,13,14)(H2,19,20,21)/t5-,7-,8-,11-/m1/s1	[H][C@]1(COP(O)(=O)OP(O)(=O)CP(O)(O)=O)O[C@@]([H])(N2C=NC3=C(N)N=CN=C23)[C@]([H])(O)[C@]1([H])O
DB03226	LUSC	3	166	1	-2.18092	Trifluoroethanol	small molecule	experimental		Alcohols	RHQDFWAXVIIEBN-UHFFFAOYSA-N	InChI=1S/C2H3F3O/c3-2(4,5)1-6/h6H,1H2	OCC(F)(F)F
DB05932	LUSC	3	166	0.666667	-2.15993	Denibulin	small molecule	investigational		Heterocyclic Compounds, Fused-Ring	GAOHLWCIAJNSEE-JTQLQIEISA-N	InChI=1S/C18H19N5O3S/c1-10(19)16(24)20-11-3-5-12(6-4-11)27-13-7-8-14-15(9-13)22-17(21-14)23-18(25)26-2/h3-10H,19H2,1-2H3,(H,20,24)(H2,21,22,23,25)/t10-/m0/s1	COC(=O)NC1=NC2=C(N1)C=CC(SC1=CC=C(NC(=O)[C@H](C)N)C=C1)=C2	Investigated for use/treatment in solid tumors.
DB12703	LUSC	2	166	0.5	-2.14754	Omipalisib	small molecule	investigational		Amides|Heterocyclic Compounds, Fused-Ring|Phosphatidylinositol 3-Kinases, antagonists & inhibitors|Sulfones|Sulfur Compounds	CGBJSGAELGCMKE-UHFFFAOYSA-N	InChI=1S/C25H17F2N5O3S/c1-35-25-23(32-36(33,34)24-5-3-18(26)12-21(24)27)11-17(13-29-25)15-2-4-22-20(10-15)19(7-8-28-22)16-6-9-30-31-14-16/h2-14,32H,1H3	COC1=C(NS(=O)(=O)C2=C(F)C=C(F)C=C2)C=C(C=N1)C1=CC2=C(C=CN=C2C=C1)C1=CN=NC=C1
DB13089	LUSC	5	166	1	-2.13886	Enoxolone	small molecule	investigational	D03AX10	Anti-Inflammatory Agents|Cicatrizants|Dermatologicals|Pentacyclic Triterpenes|Preparations for Treatment of Wounds and Ulcers|Terpenes|Triterpenes	MPDGHEJMBKOTSU-YKLVYJNSSA-N	InChI=1S/C30H46O4/c1-25(2)21-8-11-30(7)23(28(21,5)10-9-22(25)32)20(31)16-18-19-17-27(4,24(33)34)13-12-26(19,3)14-15-29(18,30)6/h16,19,21-23,32H,8-15,17H2,1-7H3,(H,33,34)/t19-,21-,22-,23+,26+,27-,28-,29+,30+/m0/s1	[H][C@@]12C[C@](C)(CC[C@]1(C)CC[C@]1(C)C2=CC(=O)[C@]2([H])[C@@]3(C)CC[C@H](O)C(C)(C)[C@]3([H])CC[C@@]12C)C(O)=O
DB02091	LUSC	2	166	0.5	-2.13767	4-(2,4-Dimethyl-Thiazol-5-Yl)-Pyrimidin-2-Ylamine	small molecule	experimental			CTFDMGIBHFQWKB-UHFFFAOYSA-N	InChI=1S/C9H10N4S/c1-5-8(14-6(2)12-5)7-3-4-11-9(10)13-7/h3-4H,1-2H3,(H2,10,11,13)	CC1=NC(C)=C(S1)C1=NC(N)=NC=C1
DB02407	LUSC	2	166	0.5	-2.13767	6-O-Cyclohexylmethyl Guanine	small molecule	experimental			MWGXGTJJAOZBNW-UHFFFAOYSA-N	InChI=1S/C12H17N5O/c13-12-16-10-9(14-7-15-10)11(17-12)18-6-8-4-2-1-3-5-8/h7-8H,1-6H2,(H3,13,14,15,16,17)	NC1=NC(OCC2CCCCC2)=C2N=CNC2=N1
DB02833	LUSC	2	166	0.5	-2.13767	[4-(2-Amino-4-Methyl-Thiazol-5-Yl)-Pyrimidin-2-Yl]-(3-Nitro-Phenyl)-Amine	small molecule	experimental			DYTKVFHLKPDNRW-UHFFFAOYSA-N	InChI=1S/C14H12N6O2S/c1-8-12(23-13(15)17-8)11-5-6-16-14(19-11)18-9-3-2-4-10(7-9)20(21)22/h2-7H,1H3,(H2,15,17)(H,16,18,19)	CC1=C(SC(N)=N1)C1=NC(NC2=CC=CC(=C2)[N+]([O-])=O)=NC=C1
DB02915	LUSC	2	166	0.5	-2.13767	4-(2,4-Dimethyl-1,3-thiazol-5-yl)-N-[4-(trifluoromethyl)phenyl]-2-pyrimidinamine	small molecule	experimental			MEZFDQUDLQCVNX-UHFFFAOYSA-N	InChI=1S/C16H13F3N4S/c1-9-14(24-10(2)21-9)13-7-8-20-15(23-13)22-12-5-3-11(4-6-12)16(17,18)19/h3-8H,1-2H3,(H,20,22,23)	CC1=NC(C)=C(S1)C1=CC=NC(NC2=CC=C(C=C2)C(F)(F)F)=N1
DB06844	LUSC	2	166	0.5	-2.13767	4-[(7-OXO-7H-THIAZOLO[5,4-E]INDOL-8-YLMETHYL)-AMINO]-N-PYRIDIN-2-YL-BENZENESULFONAMIDE	small molecule	experimental			MBXKBJLIESPLIK-UHFFFAOYSA-N	InChI=1S/C21H15N5O3S2/c27-21-15(19-16(25-21)8-9-17-20(19)30-12-24-17)11-23-13-4-6-14(7-5-13)31(28,29)26-18-3-1-2-10-22-18/h1-10,12,23H,11H2,(H,22,26)	O=C1N=C2C=CC3=C(SC=N3)C2=C1CNC1=CC=C(C=C1)S(=O)(=O)NC1=CC=CC=N1
DB06944	LUSC	2	166	0.5	-2.13767	N-(3-cyclopropyl-1H-pyrazol-5-yl)-2-(2-naphthyl)acetamide	small molecule	experimental			RIGZCVNCFXYBEG-UHFFFAOYSA-N	InChI=1S/C18H17N3O/c22-18(19-17-11-16(20-21-17)14-7-8-14)10-12-5-6-13-3-1-2-4-15(13)9-12/h1-6,9,11,14H,7-8,10H2,(H2,19,20,21,22)	O=C(CC1=CC2=C(C=CC=C2)C=C1)NC1=CC(=NN1)C1CC1
DB06948	LUSC	2	166	0.5	-2.13767	2-ANILINO-6-CYCLOHEXYLMETHOXYPURINE	small molecule	experimental			XWWRLKIBRPJQJX-UHFFFAOYSA-N	InChI=1S/C18H21N5O/c1-3-7-13(8-4-1)11-24-17-15-16(20-12-19-15)22-18(23-17)21-14-9-5-2-6-10-14/h2,5-6,9-10,12-13H,1,3-4,7-8,11H2,(H2,19,20,21,22,23)	C(OC1=C2NC=NC2=NC(NC2=CC=CC=C2)=N1)C1CCCCC1
DB07126	LUSC	2	166	0.5	-2.13767	O6-CYCLOHEXYLMETHOXY-2-(4'-SULPHAMOYLANILINO) PURINE	small molecule	experimental			OWXORKPNCHJYOF-UHFFFAOYSA-N	InChI=1S/C18H22N6O3S/c19-28(25,26)14-8-6-13(7-9-14)22-18-23-16-15(20-11-21-16)17(24-18)27-10-12-4-2-1-3-5-12/h6-9,11-12H,1-5,10H2,(H2,19,25,26)(H2,20,21,22,23,24)	NS(=O)(=O)C1=CC=C(NC2=NC(OCC3CCCCC3)=C3N=CNC3=N2)C=C1
DB07137	LUSC	2	166	0.5	-2.13767	(2S)-N-[(3E)-5-Cyclopropyl-3H-pyrazol-3-ylidene]-2-[4-(2-oxo-1-imidazolidinyl)phenyl]propanamide	small molecule	experimental			JPAWNIKVRIVDBT-NABPABCNSA-N	InChI=1S/C18H19N5O2/c1-11(17(24)20-16-10-15(21-22-16)13-2-3-13)12-4-6-14(7-5-12)23-9-8-19-18(23)25/h4-7,10-11,13H,2-3,8-9H2,1H3,(H,19,25)/b20-16+/t11-/m0/s1	C[C@H](C(=O)\N=C1/C=C(N=N1)C1CC1)C1=CC=C(C=C1)N1CCNC1=O
DB07164	LUSC	2	166	0.5	-2.13767	N-cyclopropyl-4-pyrazolo[1,5-b]pyridazin-3-ylpyrimidin-2-amine	small molecule	experimental			CAGHIASAHLPQMS-UHFFFAOYSA-N	InChI=1S/C13H12N6/c1-2-12-10(8-16-19(12)15-6-1)11-5-7-14-13(18-11)17-9-3-4-9/h1-2,5-9H,3-4H2,(H,14,17,18)	C1CC1NC1=NC(=CC=N1)C1=C2C=CC=NN2N=C1
DB07203	LUSC	2	166	0.5	-2.13767	6-CYCLOHEXYLMETHOXY-2-(3'-CHLOROANILINO) PURINE	small molecule	experimental			OUEGMEMDEAOAEG-UHFFFAOYSA-N	InChI=1S/C18H20ClN5O/c19-13-7-4-8-14(9-13)22-18-23-16-15(20-11-21-16)17(24-18)25-10-12-5-2-1-3-6-12/h4,7-9,11-12H,1-3,5-6,10H2,(H2,20,21,22,23,24)	ClC1=CC=CC(NC2=NC(OCC3CCCCC3)=C3NC=NC3=N2)=C1
DB07471	LUSC	2	166	0.5	-2.13767	5-[5,6-BIS(METHYLOXY)-1H-BENZIMIDAZOL-1-YL]-3-{[1-(2-CHLOROPHENYL)ETHYL]OXY}-2-THIOPHENECARBOXAMIDE	small molecule	experimental			UHCHLTQBLNUYRT-GFCCVEGCSA-N	InChI=1S/C22H20ClN3O4S/c1-12(13-6-4-5-7-14(13)23)30-19-10-20(31-21(19)22(24)27)26-11-25-15-8-17(28-2)18(29-3)9-16(15)26/h4-12H,1-3H3,(H2,24,27)/t12-/m1/s1	[H][C@](C)(OC1=C(SC(=C1)N1C=NC2=CC(OC)=C(OC)C=C12)C(N)=O)C1=CC=CC=C1Cl
DB07533	LUSC	2	166	0.5	-2.13767	4-{5-[(Z)-(2-IMINO-4-OXO-1,3-THIAZOLIDIN-5-YLIDENE)METHYL]-2-FURYL}-N-METHYLBENZENESULFONAMIDE	small molecule	experimental			FJJJERLTHDXEPT-JYRVWZFOSA-N	InChI=1S/C15H13N3O4S2/c1-17-24(20,21)11-5-2-9(3-6-11)12-7-4-10(22-12)8-13-14(19)18-15(16)23-13/h2-8,17H,1H3,(H2,16,18,19)/b13-8-	CNS(=O)(=O)C1=CC=C(C=C1)C1=CC=C(O1)\C=C1/SC(=N)NC1=O
DB07534	LUSC	2	166	0.5	-2.13767	4-{5-[(Z)-(2-IMINO-4-OXO-1,3-THIAZOLIDIN-5-YLIDENE)METHYL]FURAN-2-YL}BENZENESULFONAMIDE	small molecule	experimental			BKUMVXIXUVYKDQ-GHXNOFRVSA-N	InChI=1S/C14H11N3O4S2/c15-14-17-13(18)12(22-14)7-9-3-6-11(21-9)8-1-4-10(5-2-8)23(16,19)20/h1-7H,(H2,15,17,18)(H2,16,19,20)/b12-7-	NS(=O)(=O)C1=CC=C(C=C1)C1=CC=C(O1)\C=C1/SC(=N)NC1=O
DB07538	LUSC	2	166	0.5	-2.13767	4-{5-[(Z)-(2-IMINO-4-OXO-1,3-THIAZOLIDIN-5-YLIDENE)METHYL]FURAN-2-YL}-2-(TRIFLUOROMETHYL)BENZENESULFONAMIDE	small molecule	experimental			RGVVHQNJKUNSFQ-WDZFZDKYSA-N	InChI=1S/C15H10F3N3O4S2/c16-15(17,18)9-5-7(1-4-12(9)27(20,23)24)10-3-2-8(25-10)6-11-13(22)21-14(19)26-11/h1-6H,(H2,19,21,22)(H2,20,23,24)/b11-6-	NS(=O)(=O)C1=CC=C(C=C1C(F)(F)F)C1=CC=C(O1)\C=C1/SC(=N)NC1=O
DB07539	LUSC	2	166	0.5	-2.13767	4-{5-[(Z)-(2-IMINO-4-OXO-1,3-THIAZOLIDIN-5-YLIDENE)METHYL]FURAN-2-YL}BENZOIC ACID	small molecule	experimental			JLRKRQCTYQGDKJ-GHXNOFRVSA-N	InChI=1S/C15H10N2O4S/c16-15-17-13(18)12(22-15)7-10-5-6-11(21-10)8-1-3-9(4-2-8)14(19)20/h1-7H,(H,19,20)(H2,16,17,18)/b12-7-	OC(=O)C1=CC=C(C=C1)C1=CC=C(O1)\C=C1/SC(=N)NC1=O
DB07562	LUSC	2	166	0.5	-2.13767	N-[4-(2,4-DIMETHYL-THIAZOL-5-YL)-PYRIMIDIN-2-YL]-N',N'-DIMETHYL-BENZENE-1,4-DIAMINE	small molecule	experimental			FGGSNQOBRJVAKL-UHFFFAOYSA-N	InChI=1S/C17H19N5S/c1-11-16(23-12(2)19-11)15-9-10-18-17(21-15)20-13-5-7-14(8-6-13)22(3)4/h5-10H,1-4H3,(H,18,20,21)	CN(C)C1=CC=C(NC2=NC(=CC=N2)C2=C(C)N=C(C)S2)C=C1
DB07688	LUSC	2	166	0.5	-2.13767	4-{[5-(CYCLOHEXYLOXY)[1,2,4]TRIAZOLO[1,5-A]PYRIMIDIN-7-YL]AMINO}BENZENESULFONAMIDE	small molecule	experimental			RPJIMTALCNCQLV-UHFFFAOYSA-N	InChI=1S/C17H20N6O3S/c18-27(24,25)14-8-6-12(7-9-14)21-15-10-16(22-17-19-11-20-23(15)17)26-13-4-2-1-3-5-13/h6-11,13,21H,1-5H2,(H2,18,24,25)	NS(=O)(=O)C1=CC=C(NC2=CC(OC3CCCCC3)=NC3=NC=NN23)C=C1
DB07852	LUSC	2	166	0.5	-2.13767	1-(3,5-DICHLOROPHENYL)-5-METHYL-1H-1,2,4-TRIAZOLE-3-CARBOXYLIC ACID	small molecule	experimental			CZTNDZALWLHXBA-UHFFFAOYSA-N	InChI=1S/C10H7Cl2N3O2/c1-5-13-9(10(16)17)14-15(5)8-3-6(11)2-7(12)4-8/h2-4H,1H3,(H,16,17)	CC1=NC(=NN1C1=CC(Cl)=CC(Cl)=C1)C(O)=O
DB08178	LUSC	2	166	0.5	-2.13767	4-(4-methoxy-1H-pyrrolo[2,3-b]pyridin-3-yl)pyrimidin-2-amine	small molecule	experimental			GGEWEQJWGGJUHO-UHFFFAOYSA-N	InChI=1S/C12H11N5O/c1-18-9-3-5-14-11-10(9)7(6-16-11)8-2-4-15-12(13)17-8/h2-6H,1H3,(H,14,16)(H2,13,15,17)	COC1=C2C(NC=C2C2=NC(N)=NC=C2)=NC=C1
DB08182	LUSC	2	166	0.5	-2.13767	4-(4-propoxy-1H-pyrrolo[2,3-b]pyridin-3-yl)pyrimidin-2-amine	small molecule	experimental			ZHMRPXZRUZLCNL-UHFFFAOYSA-N	InChI=1S/C14H15N5O/c1-2-7-20-11-4-6-16-13-12(11)9(8-18-13)10-3-5-17-14(15)19-10/h3-6,8H,2,7H2,1H3,(H,16,18)(H2,15,17,19)	CCCOC1=C2C(NC=C2C2=NC(N)=NC=C2)=NC=C1
DB08218	LUSC	2	166	0.5	-2.13767	HYDROXY(OXO)(3-{[(2Z)-4-[3-(1H-1,2,4-TRIAZOL-1-YLMETHYL)PHENYL]PYRIMIDIN-2(5H)-YLIDENE]AMINO}PHENYL)AMMONIUM	small molecule	experimental			PLQVWKCQWFFUFJ-NMWGTECJSA-N	InChI=1S/C19H15N7O2/c27-26(28)17-6-2-5-16(10-17)23-19-21-8-7-18(24-19)15-4-1-3-14(9-15)11-25-13-20-12-22-25/h1-6,8-10,12-13H,7,11H2/b23-19-	O=N(=O)C1=CC=CC(=C1)\N=C1\N=CCC(=N1)C1=CC=CC(CN2C=NC=N2)=C1
DB08219	LUSC	2	166	0.5	-2.13767	4-Methyl-5-[(2Z)-2-{[4-(4-morpholinyl)phenyl]imino}-2,5-dihydro-4-pyrimidinyl]-1,3-thiazol-2-amine	small molecule	experimental			RPSZSAKYXPWBRR-PYCFMQQDSA-N	InChI=1S/C18H20N6OS/c1-12-16(26-17(19)21-12)15-6-7-20-18(23-15)22-13-2-4-14(5-3-13)24-8-10-25-11-9-24/h2-5,7H,6,8-11H2,1H3,(H2,19,21)/b22-18-	CC1=C(SC(N)=N1)C1=N\C(=N/C2=CC=C(C=C2)N2CCOCC2)N=CC1
DB08233	LUSC	2	166	0.5	-2.13767	6-CYCLOHEXYLMETHYLOXY-2-(4'-HYDROXYANILINO)PURINE	small molecule	experimental			RFSDQDHHBKYQOD-UHFFFAOYSA-N	InChI=1S/C18H21N5O2/c24-14-8-6-13(7-9-14)21-18-22-16-15(19-11-20-16)17(23-18)25-10-12-4-2-1-3-5-12/h6-9,11-12,24H,1-5,10H2,(H2,19,20,21,22,23)	OC1=CC=C(NC2=NC(OCC3CCCCC3)=C3N=CNC3=N2)C=C1
DB08241	LUSC	2	166	0.5	-2.13767	4-(6-CYCLOHEXYLMETHOXY-9H-PURIN-2-YLAMINO)--BENZAMIDE	small molecule	experimental			RUUOIINPNMNPIU-UHFFFAOYSA-N	InChI=1S/C19H22N6O2/c20-16(26)13-6-8-14(9-7-13)23-19-24-17-15(21-11-22-17)18(25-19)27-10-12-4-2-1-3-5-12/h6-9,11-12H,1-5,10H2,(H2,20,26)(H2,21,22,23,24,25)	NC(=O)C1=CC=C(NC2=NC(OCC3CCCCC3)=C3N=CNC3=N2)C=C1
DB08248	LUSC	2	166	0.5	-2.13767	3-(6-CYCLOHEXYLMETHOXY-9H-PURIN-2-YLAMINO)-BENZENESULFONAMIDE	small molecule	experimental			BKDUVKJYBJDZQW-UHFFFAOYSA-N	InChI=1S/C18H22N6O3S/c19-28(25,26)14-8-4-7-13(9-14)22-18-23-16-15(20-11-21-16)17(24-18)27-10-12-5-2-1-3-6-12/h4,7-9,11-12H,1-3,5-6,10H2,(H2,19,25,26)(H2,20,21,22,23,24)	NS(=O)(=O)C1=CC=CC(NC2=NC(OCC3CCCCC3)=C3N=CNC3=N2)=C1
DB08285	LUSC	2	166	0.5	-2.13767	(2R)-2-{[4-(benzylamino)-8-(1-methylethyl)pyrazolo[1,5-a][1,3,5]triazin-2-yl]amino}butan-1-ol	small molecule	experimental			SQUNOCMDMIQIQK-OAHLLOKOSA-N	InChI=1S/C19H26N6O/c1-4-15(12-26)22-18-23-17-16(13(2)3)11-21-25(17)19(24-18)20-10-14-8-6-5-7-9-14/h5-9,11,13,15,26H,4,10,12H2,1-3H3,(H2,20,22,23,24)/t15-/m1/s1	[H][C@@](CC)(CO)NC1=NC2=C(C=NN2C(NCC2=CC=CC=C2)=N1)C(C)C
DB08309	LUSC	2	166	0.5	-2.13767	3-({2-[(4-{[6-(CYCLOHEXYLMETHOXY)-9H-PURIN-2-YL]AMINO}PHENYL)SULFONYL]ETHYL}AMINO)PROPAN-1-OL	small molecule	experimental			AMFGILNPFBVREA-UHFFFAOYSA-N	InChI=1S/C23H32N6O4S/c30-13-4-11-24-12-14-34(31,32)19-9-7-18(8-10-19)27-23-28-21-20(25-16-26-21)22(29-23)33-15-17-5-2-1-3-6-17/h7-10,16-17,24,30H,1-6,11-15H2,(H2,25,26,27,28,29)	OCCCNCCS(=O)(=O)C1=CC=C(NC2=NC(OCC3CCCCC3)=C3N=CNC3=N2)C=C1
DB08355	LUSC	2	166	0.5	-2.13767	1-methyl-8-(phenylamino)-4,5-dihydro-1H-pyrazolo[4,3-h]quinazoline-3-carboxylic acid	small molecule	experimental			ZOBRPBVIEUWYJR-UHFFFAOYSA-N	InChI=1S/C17H15N5O2/c1-22-15-12(14(21-22)16(23)24)8-7-10-9-18-17(20-13(10)15)19-11-5-3-2-4-6-11/h2-6,9H,7-8H2,1H3,(H,23,24)(H,18,19,20)	CN1N=C(C(O)=O)C2=C1C1=NC(NC3=CC=CC=C3)=NC=C1CC2
DB08463	LUSC	2	166	0.5	-2.13767	(2R)-2-({9-(1-methylethyl)-6-[(4-pyridin-2-ylbenzyl)amino]-9H-purin-2-yl}amino)butan-1-ol	small molecule	experimental			HOCBJBNQIQQQGT-LJQANCHMSA-N	InChI=1S/C24H29N7O/c1-4-19(14-32)28-24-29-22(21-23(30-24)31(15-27-21)16(2)3)26-13-17-8-10-18(11-9-17)20-7-5-6-12-25-20/h5-12,15-16,19,32H,4,13-14H2,1-3H3,(H2,26,28,29,30)/t19-/m1/s1	[H][C@@](CC)(CO)NC1=NC2=C(N=CN2C(C)C)C(NCC2=CC=C(C=C2)C2=CC=CC=N2)=N1
DB08527	LUSC	2	166	0.5	-2.13767	1-[4-(AMINOSULFONYL)PHENYL]-1,6-DIHYDROPYRAZOLO[3,4-E]INDAZOLE-3-CARBOXAMIDE	small molecule	experimental			HGAKLLFPOGATII-UHFFFAOYSA-N	InChI=1S/C15H12N6O3S/c16-15(22)13-10-5-6-12-11(7-18-19-12)14(10)21(20-13)8-1-3-9(4-2-8)25(17,23)24/h1-7H,(H2,16,22)(H,18,19)(H2,17,23,24)	NC(=O)C1=NN(C2=C1C=CC1=C2C=NN1)C1=CC=C(C=C1)S(N)(=O)=O
DB08572	LUSC	2	166	0.5	-2.13767	4-{[4-AMINO-6-(CYCLOHEXYLMETHOXY)-5-NITROSOPYRIMIDIN-2-YL]AMINO}BENZAMIDE	small molecule	experimental			YBKLJTXDSBEVRV-UHFFFAOYSA-N	InChI=1S/C18H22N6O3/c19-15-14(24-26)17(27-10-11-4-2-1-3-5-11)23-18(22-15)21-13-8-6-12(7-9-13)16(20)25/h6-9,11H,1-5,10H2,(H2,20,25)(H3,19,21,22,23)	NC(=O)C1=CC=C(NC2=NC(OCC3CCCCC3)=C(N=O)C(N)=N2)C=C1
DB08694	LUSC	2	166	0.5	-2.13767	Variolin B	small molecule	experimental		Alkaloids	RTHKPHCVZVYDFN-UHFFFAOYSA-N	InChI=1S/C14H11N7O/c15-13-18-4-1-7(20-13)10-8-2-5-19-14(16)21(8)12-11(10)9(22)3-6-17-12/h1-6H,(H2,16,19)(H,17,22)(H2,15,18,20)	NC1=NC=CC(=N1)C1=C2C=CN=C(N)N2C2=NC=CC(O)=C12
DB11800	LUSC	2	166	0.5	-2.13339	Tivozanib	small molecule	investigational	L01XE34	Antineoplastic Agents|Antineoplastic and Immunomodulating Agents|Benzene Derivatives|Heterocyclic Compounds, Fused-Ring|Protein Kinase Inhibitors|Receptors, Vascular Endothelial Growth Factor, antagonists & inhibitors	SPMVMDHWKHCIDT-UHFFFAOYSA-N	InChI=1S/C22H19ClN4O5/c1-12-8-21(27-32-12)26-22(28)25-16-5-4-13(9-15(16)23)31-18-6-7-24-17-11-20(30-3)19(29-2)10-14(17)18/h4-11H,1-3H3,(H2,25,26,27,28)	COC1=C(OC)C=C2C(OC3=CC(Cl)=C(NC(=O)NC4=NOC(C)=C4)C=C3)=CC=NC2=C1
DB02255	LUSC	5	166	1	-2.12321	Ilomastat	small molecule	experimental		Amines|Amino Acids, Peptides, and Proteins|Enzyme Inhibitors|Heterocyclic Compounds, Fused-Ring|Hydroxy Acids|Hydroxylamines|Matrix Metalloproteinase Inhibitors|Oligopeptides|Peptides|Protease Inhibitors	NITYDPDXAAFEIT-DYVFJYSZSA-N	InChI=1S/C20H28N4O4/c1-12(2)8-13(10-18(25)24-28)19(26)23-17(20(27)21-3)9-14-11-22-16-7-5-4-6-15(14)16/h4-7,11-13,17,22,28H,8-10H2,1-3H3,(H,21,27)(H,23,26)(H,24,25)/t13-,17+/m1/s1	CNC(=O)[C@H](CC1=CNC2=CC=CC=C12)NC(=O)[C@H](CC(C)C)CC(=O)NO
DB08683	LUSC	3	166	0.666667	-2.12126	REL-(9R,12S)-9,10,11,12-TETRAHYDRO-9,12-EPOXY-1H-DIINDOLO[1,2,3-FG:3',2',1'-KL]PYRROLO[3,4-I][1,6]BENZODIAZOCINE-1,3(2H)-DIONE	small molecule	experimental			OTPNDVKVEAIXTI-IYBDPMFKSA-N	InChI=1S/C24H15N3O3/c28-23-19-17-11-5-1-3-7-13(11)26-15-9-10-16(30-15)27-14-8-4-2-6-12(14)18(22(27)21(17)26)20(19)24(29)25-23/h1-8,15-16H,9-10H2,(H,25,28,29)/t15-,16+	[H][C@]12CC[C@]([H])(O1)N1C3=C(C=CC=C3)C3=C4C(=O)NC(=O)C4=C4C5=C(C=CC=C5)N2C4=C13
DB11805	LUSC	2	166	0.5	-2.11506	Saracatinib	small molecule	investigational		Antineoplastic Agents|Cytochrome P-450 CYP3A Inhibitors|Cytochrome P-450 CYP3A4 Inhibitors|Cytochrome P-450 CYP3A4 Inhibitors (strength unknown)|Cytochrome P-450 Enzyme Inhibitors|Dioxoles|Enzyme Inhibitors|Heterocyclic Compounds, Fused-Ring|Tyrosine Kinase Inhibitors	OUKYUETWWIPKQR-UHFFFAOYSA-N	InChI=1S/C27H32ClN5O5/c1-32-6-8-33(9-7-32)10-13-35-19-14-21-24(23(15-19)38-18-4-11-34-12-5-18)27(30-16-29-21)31-25-20(28)2-3-22-26(25)37-17-36-22/h2-3,14-16,18H,4-13,17H2,1H3,(H,29,30,31)	CN1CCN(CCOC2=CC3=C(C(NC4=C(Cl)C=CC5=C4OCO5)=NC=N3)C(OC3CCOCC3)=C2)CC1
DB12510	LUSC	4	166	1	-2.10548	Ozone	small molecule	investigational		Chalcogens|Compounds used in a research, industrial, or household setting|Elements|Gases|Noxae|Oxidants|Oxidants, Photochemical|Toxic Actions	CBENFWSGALASAD-UHFFFAOYSA-N	InChI=1S/O3/c1-3-2	[O-][O+]=O
DB11731	LUSC	2	166	0.5	-2.0928	Depatuxizumab mafodotin	biotech	investigational		Amino Acids, Peptides, and Proteins|Antibodies|Antibodies, Monoclonal|Blood Proteins|Globulins|Immunoglobulins|Immunoproteins|Noxae|Proteins|Serum Globulins|Toxic Actions				No approved indication.
DB00197	LUSC	34	166	1.02941	-2.08965	Troglitazone	small molecule	approved|investigational|withdrawn	A10BG01	Alimentary Tract and Metabolism|Benzopyrans|Blood Glucose Lowering Agents|BSEP/ABCB11 Inhibitors|Chromans|Cytochrome P-450 CYP2B6 Inducers|Cytochrome P-450 CYP2B6 Inducers (strength unknown)|Cytochrome P-450 CYP2C19 Inhibitors|Cytochrome P-450 CYP2C19 inhibitors (strength unknown)|Cytochrome P-450 CYP2C8 Inhibitors|Cytochrome P-450 CYP2C8 Inhibitors (moderate)|Cytochrome P-450 CYP2C8 Substrates|C…	GXPHKUHSUJUWKP-UHFFFAOYSA-N	InChI=1S/C24H27NO5S/c1-13-14(2)21-18(15(3)20(13)26)9-10-24(4,30-21)12-29-17-7-5-16(6-8-17)11-19-22(27)25-23(28)31-19/h5-8,19,26H,9-12H2,1-4H3,(H,25,27,28)	CC1=C(C)C2=C(CCC(C)(COC3=CC=C(CC4SC(=O)NC4=O)C=C3)O2)C(C)=C1O	For the treatment of Type II diabetes mellitus. It is used alone or in combination with a sulfonylurea, metformin, or insulin as an adjunct to diet and exercise.
DB07186	LUSC	2	166	0.5	-2.08717	4-(4-METHYLPIPERAZIN-1-YL)-N-[5-(2-THIENYLACETYL)-1,5-DIHYDROPYRROLO[3,4-C]PYRAZOL-3-YL]BENZAMIDE	small molecule	experimental			TYYNSDQVFIOSFH-UHFFFAOYSA-N	InChI=1S/C23H24N6O2S/c1-27-8-10-28(11-9-27)17-6-4-16(5-7-17)23(31)24-22-19-14-29(15-20(19)25-26-22)21(30)13-18-3-2-12-32-18/h2-7,12,14-15,25H,8-11,13H2,1H3,(H,24,26,31)	CN1CCN(CC1)C1=CC=C(C=C1)C(=O)NC1=NNC2=CN(C=C12)C(=O)CC1=CC=CS1
DB00383	LUSC	3	166	1	-2.08673	Oxyphencyclimine	small molecule	approved	A03AA01|A03CA03	Agents producing tachycardia|Alimentary Tract and Metabolism|Anticholinergic Agents|Drugs for Functional Gastrointestinal Disorders|Muscarinic Antagonists|Synthetic Anticholinergics, Esters With Tertiary Amino Group	DUDKAZCAISNGQN-UHFFFAOYSA-N	InChI=1S/C20H28N2O3/c1-22-14-8-13-21-18(22)15-25-19(23)20(24,16-9-4-2-5-10-16)17-11-6-3-7-12-17/h2,4-5,9-10,17,24H,3,6-8,11-15H2,1H3	CN1CCCN=C1COC(=O)C(O)(C1CCCCC1)C1=CC=CC=C1	For the treatment of peptic ulcer disease and the relief of smooth muscle spasms in gastrointestinal disorders.
DB00462	LUSC	3	166	1	-2.08673	Methscopolamine bromide	small molecule	approved		Agents producing tachycardia|Anticholinergic Agents|Muscarinic Antagonists	CXYRUNPLKGGUJF-JIRGPDKYSA-M	InChI=1S/C18H24NO4.BrH/c1-19(2)14-8-12(9-15(19)17-16(14)23-17)22-18(21)13(10-20)11-6-4-3-5-7-11;/h3-7,12-17,20H,8-10H2,1-2H3;1H/q+1;/p-1/t12?,13-,14+,15+,16?,17?;/m1./s1	[Br-].[H][C@]12C[C@@H](C[C@@]([H])(C3OC13)[N+]2(C)C)OC(=O)[C@H](CO)C1=CC=CC=C1	Used as adjunctive therapy for the treatment of peptic ulcer. Also used to treat nausea and vomiting due to motion sickness.
DB00505	LUSC	3	166	1	-2.08673	Tridihexethyl	small molecule	withdrawn	A03AB08	Agents producing tachycardia|Alimentary Tract and Metabolism|Amines|Ammonium Compounds|Anticholinergic Agents|Drugs for Functional Gastrointestinal Disorders|Muscarinic Antagonists|Nitrogen Compounds|Onium Compounds|Synthetic Anticholinergics, Quaternary Ammonium Compounds	NPRHVSBSZMAEIN-UHFFFAOYSA-N	InChI=1S/C21H36NO/c1-4-22(5-2,6-3)18-17-21(23,19-13-9-7-10-14-19)20-15-11-8-12-16-20/h7,9-10,13-14,20,23H,4-6,8,11-12,15-18H2,1-3H3/q+1	CC[N+](CC)(CC)CCC(O)(C1CCCCC1)C1=CC=CC=C1	Used as an adjunct in the treatment of peptic ulcer disease and in Acquired nystagmus
DB00517	LUSC	3	166	1	-2.08673	Anisotropine methylbromide	small molecule	approved		Agents producing tachycardia|Alkaloids|Anticholinergic Agents|Aza Compounds|Azabicyclo Compounds|Cholinergic Agents|Muscarinic Antagonists|Neurotransmitter Agents	QSFKGMJOKUZAJM-UHFFFAOYSA-M	InChI=1S/C17H32NO2.BrH/c1-5-7-13(8-6-2)17(19)20-16-11-14-9-10-15(12-16)18(14,3)4;/h13-16H,5-12H2,1-4H3;1H/q+1;/p-1	[Br-].CCCC(CCC)C(=O)O[C@H]1CC2CCC(C1)[N+]2(C)C	For use in conjunction with antacids or histamine H<sub>2</sub>-receptor antagonists in the treatment of peptic ulcer, to reduce further gastric acid secretion and delay gastric emptying.
DB00986	LUSC	3	166	1	-2.08673	Glycopyrronium	small molecule	approved|investigational|vet_approved	A03AB02|R03AL09|R03AL07|A03CA05|R03AL04|R03BB06	Adjuvants, Anesthesia|Adrenergics, Inhalants|Agents producing tachycardia|Alimentary Tract and Metabolism|Amines|Ammonium Compounds|Anticholinergic Agents|Antimuscarinics Antispasmodics|Central Nervous System Agents|Cholinergic Agents|Drugs for Functional Gastrointestinal Disorders|Drugs for Obstructive Airway Diseases|Muscarinic Antagonists|Neurotransmitter Agents|Nitrogen Compounds|Onium Compou…	ANGKOCUUWGHLCE-UHFFFAOYSA-N	InChI=1S/C19H28NO3/c1-20(2)13-12-17(14-20)23-18(21)19(22,16-10-6-7-11-16)15-8-4-3-5-9-15/h3-5,8-9,16-17,22H,6-7,10-14H2,1-2H3/q+1	C[N+]1(C)CCC(C1)OC(=O)C(O)(C1CCCC1)C1=CC=CC=C1	For use as a preoperative antimuscarinic to reduce salivary, tracheobronchial, and pharyngeal secretions, to reduce the volume and free acidity of gastric secretions and to block cardiac vagal inhibitory reflexes during induction of anesthesia and intubation. Also used to treat chronic obstructive pulmonary disease (COPD).
DB01231	LUSC	3	166	1	-2.08673	Diphenidol	small molecule	approved|investigational|withdrawn		Agents producing tachycardia|Anticholinergic Agents|Antiemetics|Autonomic Agents|Central Nervous System Agents|Emesis Suppression|Gastrointestinal Agents|Muscarinic Antagonists|Peripheral Nervous System Agents	OGAKLTJNUQRZJU-UHFFFAOYSA-N	InChI=1S/C21H27NO/c23-21(19-11-4-1-5-12-19,20-13-6-2-7-14-20)15-10-18-22-16-8-3-9-17-22/h1-2,4-7,11-14,23H,3,8-10,15-18H2	OC(CCCN1CCCCC1)(C1=CC=CC=C1)C1=CC=CC=C1	For use in the prevention and symptomatic treatment of peripheral (labyrinthine) vertigo and associated nausea and vomiting that occur in such conditions as Meniere's disease and surgery of the middle and inner ear. Also for the control of nausea and vomiting associated with postoperative states, malignant neoplasms, labyrinthine disturbances, antineoplastic agent therapy, radiation sickness, and…
DB09262	LUSC	3	166	1	-2.08673	Imidafenacin	small molecule	investigational		Agents producing tachycardia|Anticholinergic Agents|Cytochrome P-450 CYP3A Substrates|Cytochrome P-450 CYP3A4 Substrates|Cytochrome P-450 Substrates|Drugs that are Mainly Renally Excreted|Muscarinic Antagonists|UGT1A4 substrates	SQKXYSGRELMAAU-UHFFFAOYSA-N	InChI=1S/C20H21N3O/c1-16-22-13-15-23(16)14-12-20(19(21)24,17-8-4-2-5-9-17)18-10-6-3-7-11-18/h2-11,13,15H,12,14H2,1H3,(H2,21,24)	CC1=NC=CN1CCC(C(N)=O)(C1=CC=CC=C1)C1=CC=CC=C1	Used in the treatment of overactive bladder [FDA Label].
DB04879	LUSC	3	166	0.666667	-2.0854	Vatalanib	small molecule	investigational		Enzyme Inhibitors|Protein Kinase Inhibitors|Pyridazines|Tyrosine Kinase Inhibitors	YCOYDOIWSSHVCK-UHFFFAOYSA-N	InChI=1S/C20H15ClN4/c21-15-5-7-16(8-6-15)23-20-18-4-2-1-3-17(18)19(24-25-20)13-14-9-11-22-12-10-14/h1-12H,13H2,(H,23,25)	ClC1=CC=C(NC2=NN=C(CC3=CC=NC=C3)C3=CC=CC=C23)C=C1	Used in combination with first- and second-line chemotherapy for the treatment of metastatic colorectal cancer and non-small cell lung cancer (NSCLC).
DB06101	LUSC	3	166	0.666667	-2.0854	IMC-1C11	biotech	investigational		Amino Acids, Peptides, and Proteins|Blood Proteins|Globulins|Immunoglobulins|Immunoproteins|Proteins|Serum Globulins				Investigated for use/treatment in cancer/tumors (unspecified).
DB12116	LUSC	16	166	0.9375	-2.07969	Epigallocatechin gallate	small molecule	investigational		Anticarcinogenic Agents|Antimutagenic Agents|Antineoplastic Agents|Antioxidants|Benzopyrans|Central Nervous System Agents|Chromans|Chromones|Compounds used in a research, industrial, or household setting|Flavonoids|Heterocyclic Compounds, Fused-Ring|Neuroprotective Agents|Protective Agents|Pyrans|Radiation-Protective Agents|Urokinase-Type Plasminogen Activator, antagonists & inhibitors	WMBWREPUVVBILR-WIYYLYMNSA-N	InChI=1S/C22H18O11/c23-10-5-12(24)11-7-18(33-22(31)9-3-15(27)20(30)16(28)4-9)21(32-17(11)6-10)8-1-13(25)19(29)14(26)2-8/h1-6,18,21,23-30H,7H2/t18-,21-/m1/s1	OC1=CC(O)=C2C[C@@H](OC(=O)C3=CC(O)=C(O)C(O)=C3)[C@H](OC2=C1)C1=CC(O)=C(O)C(O)=C1
DB00337	LUSC	2	166	0.5	-2.07767	Pimecrolimus	small molecule	approved|investigational	D11AH02	Agents for Dermatitis, Excluding Corticosteroids|Analgesics|Analgesics, Non-Narcotic|Anti-Bacterial Agents|Anti-Inflammatory Agents|Calcineurin Inhibitor Immunosuppressant|Calcineurin Inhibitors|Central Nervous System Agents|Cytochrome P-450 CYP3A Inhibitors|Cytochrome P-450 CYP3A Substrates|Cytochrome P-450 CYP3A4 Inhibitors|Cytochrome P-450 CYP3A4 Inhibitors (strength unknown)|Cytochrome P-450 …	KASDHRXLYQOAKZ-XDSKOBMDSA-N	InChI=1S/C43H68ClNO11/c1-10-30-18-24(2)17-25(3)19-36(53-8)39-37(54-9)21-27(5)43(51,56-39)40(48)41(49)45-16-12-11-13-32(45)42(50)55-38(28(6)33(46)23-34(30)47)26(4)20-29-14-15-31(44)35(22-29)52-7/h18,20,25,27-33,35-39,46,51H,10-17,19,21-23H2,1-9H3/b24-18+,26-20+/t25-,27+,28+,29-,30+,31-,32-,33-,35+,36-,37-,38+,39+,43+/m0/s1	[H][C@]1(CC[C@H](Cl)[C@@H](C1)OC)\C=C(/C)[C@@]1([H])OC(=O)[C@]2([H])CCCCN2C(=O)C(=O)[C@]2(O)O[C@@]([H])([C@H](C[C@H]2C)OC)[C@H](C[C@@H](C)C\C(C)=C\[C@@H](CC)C(=O)C[C@H](O)[C@H]1C)OC	For treatment of mild to moderate atopic dermatitis.
DB01933	LUSC	3	166	0.666667	-2.05509	7-Hydroxystaurosporine	small molecule	experimental|investigational		Alkaloids|Antineoplastic Agents|Carbazoles|Enzyme Inhibitors|Heterocyclic Compounds, Fused-Ring|Indole Alkaloids|Indoles|Protein Kinase C, antagonists & inhibitors|Protein Kinase Inhibitors	PBCZSGKMGDDXIJ-HQCWYSJUSA-N	InChI=1S/C28H26N4O4/c1-28-25(35-3)15(29-2)12-18(36-28)31-16-10-6-4-8-13(16)19-21-22(27(34)30-26(21)33)20-14-9-5-7-11-17(14)32(28)24(20)23(19)31/h4-11,15,18,25,27,29,34H,12H2,1-3H3,(H,30,33)/t15-,18-,25-,27-,28+/m1/s1	[H][C@]12C[C@@H](NC)[C@@H](OC)[C@](C)(O1)N1C3=C(C=CC=C3)C3=C4[C@@H](O)NC(=O)C4=C4C5=C(C=CC=C5)N2C4=C13
DB01782	LUSC	8	166	0.75	-2.04767	Pyrazolanthrone	small molecule	experimental			ACPOUJIDANTYHO-UHFFFAOYSA-N	InChI=1S/C14H8N2O/c17-14-9-5-2-1-4-8(9)13-12-10(14)6-3-7-11(12)15-16-13/h1-7H,(H,15,16)	O=C1C2=CC=CC3=C2C(=NN3)C2=C1C=CC=C2
DB01240	LUSC	6	166	1.16667	-2.03835	Epoprostenol	small molecule	approved	B01AC09	Anticoagulants|Antihypertensive Agents|Antiplatelet agents|Autacoids|Biological Factors|Blood and Blood Forming Organs|Cardiovascular Agents|Drugs that are Mainly Renally Excreted|Eicosanoids|Fatty Acids|Fatty Acids, Unsaturated|Hematologic Agents|Hypotensive Agents|Inflammation Mediators|Lipids|Platelet Aggregation Inhibitors Excl. Heparin|Prostacyclin Analogues|Prostacycline Vasodilator|Prostag…	KAQKFAOMNZTLHT-OZUDYXHBSA-N	InChI=1S/C20H32O5/c1-2-3-4-7-14(21)10-11-16-17-12-15(8-5-6-9-20(23)24)25-19(17)13-18(16)22/h8,10-11,14,16-19,21-22H,2-7,9,12-13H2,1H3,(H,23,24)/b11-10+,15-8-/t14-,16+,17+,18+,19-/m0/s1	[H][C@]12C[C@@H](O)[C@H](\C=C\[C@@H](O)CCCCC)[C@@]1([H])C\C(O2)=C\CCCC(O)=O	For the long-term intravenous treatment of primary pulmonary hypertension and pulmonary hypertension associated with the scleroderma spectrum of disease in NYHA Class III and Class IV patients who do not respond adequately to conventional therapy.
DB01852	LUSC	2	166	0.5	-2.0288	Kaempherol	small molecule	experimental			IYRMWMYZSQPJKC-UHFFFAOYSA-N	InChI=1S/C15H10O6/c16-8-3-1-7(2-4-8)15-14(20)13(19)12-10(18)5-9(17)6-11(12)21-15/h1-6,16-18,20H	OC1=CC=C(C=C1)C1=C(O)C(=O)C2=C(O1)C=C(O)C=C2O
DB00823	LUSC	2	166	0.5	-2.01879	Ethynodiol diacetate	small molecule	approved		Adrenal Cortex Hormones|Combination Contraceptives (with Estrogen and derivatives)|Contraceptive Agents, Female|Contraceptives, Oral|Contraceptives, Oral, Synthetic|Cytochrome P-450 CYP3A Substrates|Cytochrome P-450 CYP3A4 Substrates|Cytochrome P-450 Substrates|Fused-Ring Compounds|Genito Urinary System and Sex Hormones|Hormonal Contraceptives for Systemic Use|Hyperglycemia-Associated Agents|Norp…	ONKUMRGIYFNPJW-KIEAKMPYSA-N	InChI=1S/C24H32O4/c1-5-24(28-16(3)26)13-11-22-21-8-6-17-14-18(27-15(2)25)7-9-19(17)20(21)10-12-23(22,24)4/h1,14,18-22H,6-13H2,2-4H3/t18-,19-,20+,21+,22-,23-,24-/m0/s1	[H][C@@]12CC[C@@](OC(C)=O)(C#C)[C@@]1(C)CC[C@]1([H])[C@@]3([H])CC[C@H](OC(C)=O)C=C3CC[C@@]21[H]	For the prevention of pregnancy in women who elect to use this product as a method of contraception.
DB01431	LUSC	2	166	0.5	-2.01879	Allylestrenol	small molecule	experimental	G03DC01	Adrenal Cortex Hormones|Cytochrome P-450 CYP3A Substrates|Cytochrome P-450 CYP3A4 Substrates|Cytochrome P-450 CYP3A4 Substrates (strength unknown)|Cytochrome P-450 Substrates|Drugs that are Mainly Renally Excreted|Estranes|Estren Derivatives|Estrenes|Fused-Ring Compounds|Genito Urinary System and Sex Hormones|Hormones|Hormones, Hormone Substitutes, and Hormone Antagonists|Progestins|Sex Hormones …	ATXHVCQZZJYMCF-XUDSTZEESA-N	InChI=1S/C21H32O/c1-3-12-21(22)14-11-19-18-9-8-15-6-4-5-7-16(15)17(18)10-13-20(19,21)2/h3,6,16-19,22H,1,4-5,7-14H2,2H3/t16-,17+,18+,19-,20-,21-/m0/s1	[H][C@@]12CC[C@@](O)(CC=C)[C@@]1(C)CC[C@]1([H])[C@@]3([H])CCCC=C3CC[C@@]21[H]	Allylestrenol was designed to be used for miscarriage prevention, prevention of premature labour and has been investigated for possible use in men for treatment for benign prostatic hyperplasia.
DB03904	LUSC	8	166	1.25	-2.01023	Urea	small molecule	approved|investigational	D02AE01|B05BC02|D02AE51	Blood and Blood Forming Organs|Blood Substitutes and Perfusion Solutions|Carbamide products|Dermatologicals|Diuretics, Osmotic|Emollients and Protectives|i.v. Solutions|Keratolytic Agents|Solutions Producing Osmotic Diuresis	XSQUKJJJFZCRTK-UHFFFAOYSA-N	InChI=1S/CH4N2O/c2-1(3)4/h(H4,2,3,4)	NC(N)=O	<ul>_x000D_ <li>10% hydrate skin</li>_x000D_ <li>15% accelerate fibrin degradation</li>_x000D_ <li>20-30% are antipruritic, break down keratin, decrease the thickness of the stratum corneum and are used in scaling conditions such as ichthysosis</li>_x000D_ <li>40% are proteolytic and may be used to dissolve and peel dystrophic nails</li>_x000D_ </ul>_x000D_ <br>[Patient Self Care, 2010]</br>
DB07812	LUSC	2	166	0.5	-2.00637	N-[(1S)-2-amino-1-phenylethyl]-5-(1H-pyrrolo[2,3-b]pyridin-4-yl)thiophene-2-carboxamide	small molecule	experimental			TWYNGDRSMHRPSY-MRXNPFEDSA-N	InChI=1S/C20H18N4OS/c21-12-16(13-4-2-1-3-5-13)24-20(25)18-7-6-17(26-18)14-8-10-22-19-15(14)9-11-23-19/h1-11,16H,12,21H2,(H,22,23)(H,24,25)/t16-/m1/s1	[H][C@](CN)(NC(=O)C1=CC=C(S1)C1=C2C=CNC2=NC=C1)C1=CC=CC=C1
DB00185	LUSC	2	166	1	-2.00433	Cevimeline	small molecule	approved	N07AX03	Autonomic Agents|Cholinergic Agents|Cholinergic Agonists|Cholinergic Receptor Agonist|Cytochrome P-450 CYP2D6 Substrates|Cytochrome P-450 CYP3A Substrates|Cytochrome P-450 CYP3A4 Substrates|Cytochrome P-450 Substrates|Drugs that are Mainly Renally Excreted|Muscarinic Agonists|Nervous System|Neurotransmitter Agents|Parasympathomimetics|Peripheral Nervous System Agents|Sulfur Compounds	WUTYZMFRCNBCHQ-LHIURRSHSA-N	InChI=1S/C10H17NOS/c1-8-12-10(7-13-8)6-11-4-2-9(10)3-5-11/h8-9H,2-7H2,1H3/t8?,10-/m1/s1	CC1O[C@@]2(CS1)CN1CCC2CC1	For the treatment of symptoms of dry mouth in patients with Sj&ouml;gren's Syndrome.
DB00771	LUSC	2	166	1	-2.00433	Clidinium	small molecule	approved	A03CA02	Acids, Carbocyclic|Agents producing tachycardia|Alimentary Tract and Metabolism|Anticholinergic Agents|Autonomic Agents|Benzilates|Central Nervous System Depressants|Decreased Parasympathetic Acetylcholine Activity|Digestive/GI System Activity Alteration|Diphenylacetic Acids|Drugs for Functional Gastrointestinal Disorders|GI Motility Alteration|Hydroxy Acids|Muscarinic Antagonists|Parasympatholyt…	HOOSGZJRQIVJSZ-NNBUQUNQSA-N	InChI=1S/C22H26NO3/c1-23-14-12-17(13-15-23)20(16-23)26-21(24)22(25,18-8-4-2-5-9-18)19-10-6-3-7-11-19/h2-11,17,20,25H,12-16H2,1H3/q+1/t17-,20?,23+	C[N@@+]12CC[C@@H](CC1)C(C2)OC(=O)C(O)(C1=CC=CC=C1)C1=CC=CC=C1	For the treatment of peptic ulcer disease and also to help relieve abdominal or stomach spasms or cramps due to colicky abdominal pain, diverticulitis, and irritable bowel syndrome.
DB04843	LUSC	2	166	1	-2.00433	Mepenzolate	small molecule	approved	A03AB12	Acids, Carbocyclic|Agents producing tachycardia|Alimentary Tract and Metabolism|Anticholinergic Agents|Diphenylacetic Acids|Drugs for Functional Gastrointestinal Disorders|Hydroxy Acids|Muscarinic Antagonists|Phenylacetates|Synthetic Anticholinergics, Quaternary Ammonium Compounds	GKNPSSNBBWDAGH-UHFFFAOYSA-N	InChI=1S/C21H26NO3/c1-22(2)15-9-14-19(16-22)25-20(23)21(24,17-10-5-3-6-11-17)18-12-7-4-8-13-18/h3-8,10-13,19,24H,9,14-16H2,1-2H3/q+1	C[N+]1(C)CCCC(C1)OC(=O)C(O)(C1=CC=CC=C1)C1=CC=CC=C1	For use as adjunctive therapy in the treatment of peptic ulcer. It has not been _x000D_ shown to be effective in contributing to the healing of peptic ulcer, decreasing the rate of recurrence, or preventing complications._x000D_
DB01005	LUSC	10	166	0.9	-1.99041	Hydroxyurea	small molecule	approved	L01XX05	Antineoplastic Agents|Antineoplastic and Immunomodulating Agents|Antisickling Agents|Cytochrome P-450 CYP2D6 Inhibitors|Cytochrome P-450 CYP2D6 Inhibitors (strength unknown)|Cytochrome P-450 Enzyme Inhibitors|Enzyme Inhibitors|Hematologic Agents|Immunosuppressive Agents|Myelosuppressive Agents|Nucleic Acid Synthesis Inhibitors	VSNHCAURESNICA-UHFFFAOYSA-N	InChI=1S/CH4N2O2/c2-1(4)3-5/h5H,(H3,2,3,4)	NC(=O)NO	For management of melanoma, resistant chronic myelocytic leukemia, and recurrent, metastatic, or inoperable carcinoma of the ovary and Sickle-cell anemia.
DB02615	LUSC	2	166	0.5	-1.98261	Compound 19	small molecule	experimental			UZOOIPXOYYJULJ-BLIZRMSTSA-N	InChI=1S/C27H29NO4S/c1-18(28-14-2-3-15-28)17-31-23-11-6-19(7-12-23)26-27(20-4-8-21(29)9-5-20)33-25-16-22(30)10-13-24(25)32-26/h4-13,16,18,26-27,29-30H,2-3,14-15,17H2,1H3/t18-,26+,27-/m1/s1	[H][C@@](C)(COC1=CC=C(C=C1)[C@]1([H])OC2=C(S[C@]1([H])C1=CC=C(O)C=C1)C=C(O)C=C2)N1CCCC1
DB09401	LUSC	3	166	0.666667	-1.97906	Isosorbide	small molecule	approved|investigational		Adrenal Cortex Hormones|Alcohols|Antianginal Agents|Antineoplastic Agents|Antineoplastic Agents, Phytogenic|Antispermatogenic Agents|Carbohydrates|Cardiovascular Agents|Contraceptive Agents, Male|Diuretics|Diuretics, Osmotic|Hormonal Contraceptives for Systemic Use|Natriuretic Agents|Noxae|Organic Nitrates|Reproductive Control Agents|Sesquiterpenes|Spermatocidal Agents|Sugar Alcohols|Terpenes|Tox…	KLDXJTOLSGUMSJ-JGWLITMVSA-N	InChI=1S/C6H10O4/c7-3-1-9-6-4(8)2-10-5(3)6/h3-8H,1-2H2/t3-,4+,5-,6-/m1/s1	[H][C@]1(O)CO[C@]2([H])[C@]([H])(O)CO[C@]12[H]	Indicated for the prevention and treatment of angina pectoris due to coronary artery disease. The onset of action of oral isosorbide mononitrate is not sufficiently rapid for this product to be useful in aborting an acute anginal episode.[label]
DB12191	LUSC	3	166	0.666667	-1.97906	Obatoclax	small molecule	investigational		Enzyme Inhibitors	RFTSSZJZXOSICM-GRSHGNNSSA-N	InChI=1S/C20H19N3O/c1-12-8-13(2)21-16(12)10-19-20(24-3)11-18(23-19)17-9-14-6-4-5-7-15(14)22-17/h4-11,21-22H,1-3H3/b19-10-	COC1=CC(=N\C1=C/C1=C(C)C=C(C)N1)C1=CC2=CC=CC=C2N1
DB06616	LUSC	28	166	0.928571	-1.97862	Bosutinib	small molecule	approved	L01XE14	Amines|Antineoplastic Agents|Antineoplastic and Immunomodulating Agents|Cytochrome P-450 CYP2C8 Inhibitors|Cytochrome P-450 CYP2C8 Inhibitors (strength unknown)|Cytochrome P-450 CYP3A Inhibitors|Cytochrome P-450 CYP3A Substrates|Cytochrome P-450 CYP3A4 Inhibitors|Cytochrome P-450 CYP3A4 Inhibitors (strength unknown)|Cytochrome P-450 CYP3A4 Substrates|Cytochrome P-450 Enzyme Inhibitors|Cytochrome …	UBPYILGKFZZVDX-UHFFFAOYSA-N	InChI=1S/C26H29Cl2N5O3/c1-32-6-8-33(9-7-32)5-4-10-36-25-13-21-18(11-24(25)35-3)26(17(15-29)16-30-21)31-22-14-23(34-2)20(28)12-19(22)27/h11-14,16H,4-10H2,1-3H3,(H,30,31)	COC1=CC(NC2=C(C=NC3=CC(OCCCN4CCN(C)CC4)=C(OC)C=C23)C#N)=C(Cl)C=C1Cl	Treatment of chronic, accelerated, or blast phase Philadelphia chromosome-positive (Ph+) chronic myelogenous leukemia (CML) with resistance or intolerance to prior therapy in adult patients.
DB00293	LUSC	3	166	1	-1.97517	Raltitrexed	small molecule	approved|investigational	L01BA03	Antimetabolites|Antineoplastic Agents|Antineoplastic and Immunomodulating Agents|Enzyme Inhibitors|Folic Acid Analogues|Folic Acid Antagonists|Heterocyclic Compounds, Fused-Ring|Immunosuppressive Agents|Myelosuppressive Agents|Noxae|Sulfur Compounds|Thymidylate Synthase, antagonists & inhibitors|Toxic Actions	IVTVGDXNLFLDRM-HNNXBMFYSA-N	InChI=1S/C21H22N4O6S/c1-11-22-14-4-3-12(9-13(14)19(28)23-11)10-25(2)17-7-6-16(32-17)20(29)24-15(21(30)31)5-8-18(26)27/h3-4,6-7,9,15H,5,8,10H2,1-2H3,(H,24,29)(H,26,27)(H,30,31)(H,22,23,28)/t15-/m0/s1	CN(CC1=CC2=C(NC(C)=NC2=O)C=C1)C1=CC=C(S1)C(=O)N[C@@H](CCC(O)=O)C(O)=O	For the treatment of malignant neoplasm of colon and rectum
DB12054	LUSC	3	166	1	-1.97502	BQ-123	small molecule	investigational		Amino Acids, Peptides, and Proteins|Antihypertensive Agents|Cardiovascular Agents|Endothelin Receptor Antagonists|Peptides	VYCMAAOURFJIHD-PJNXIOHISA-N	InChI=1S/C31H42N6O7/c1-16(2)12-21-27(40)33-22(13-18-15-32-20-9-6-5-8-19(18)20)28(41)35-23(14-25(38)39)31(44)37-11-7-10-24(37)29(42)36-26(17(3)4)30(43)34-21/h5-6,8-9,15-17,21-24,26,32H,7,10-14H2,1-4H3,(H,33,40)(H,34,43)(H,35,41)(H,36,42)(H,38,39)/t21-,22+,23+,24-,26+/m0/s1	CC(C)C[C@@H]1NC(=O)[C@H](NC(=O)[C@@H]2CCCN2C(=O)[C@@H](CC(O)=O)NC(=O)[C@@H](CC2=CNC3=CC=CC=C23)NC1=O)C(C)C
DB08348	LUSC	4	166	1	-1.96704	N~2~,N~2~-DIMETHYL-N~1~-(6-OXO-5,6-DIHYDROPHENANTHRIDIN-2-YL)GLYCINAMIDE	small molecule	experimental			UYJZZVDLGDDTCL-UHFFFAOYSA-N	InChI=1S/C17H17N3O2/c1-20(2)10-16(21)18-11-7-8-15-14(9-11)12-5-3-4-6-13(12)17(22)19-15/h3-9H,10H2,1-2H3,(H,18,21)(H,19,22)	CN(C)CC(=O)NC1=CC2=C(NC(=O)C3=CC=CC=C23)C=C1
DB00968	LUSC	2	166	1	-1.95837	Methyldopa	small molecule	approved		Adrenergic Agents|Adrenergic Agonists|Adrenergic alpha-2 Receptor Agonists|Adrenergic alpha-Agonists|Agents Causing Muscle Toxicity|Amines|Amino Acids|Amino Acids, Aromatic|Amino Acids, Cyclic|Amino Acids, Essential|Amino Acids, Peptides, and Proteins|Antihypertensive Agents|Aromatic L-amino Acid Decarboxylase Inhibitors|Autonomic Agents|Benzene Derivatives|Bradycardia-Causing Agents|Cardiovascul…	CJCSPKMFHVPWAR-JTQLQIEISA-N	InChI=1S/C10H13NO4/c1-10(11,9(14)15)5-6-2-3-7(12)8(13)4-6/h2-4,12-13H,5,11H2,1H3,(H,14,15)/t10-/m0/s1	C[C@](N)(CC1=CC=C(O)C(O)=C1)C(O)=O	For use in the treatment of hypertension.
DB11652	LUSC	2	166	0.5	-1.94577	Tucatinib	small molecule	approved|investigational		BCRP/ABCG2 Substrates|Cytochrome P-450 CYP2C8 Substrates|Cytochrome P-450 Substrates|MATE 1 Inhibitors|MATE 2 Inhibitors|MATE inhibitors|OCT2 Inhibitors|P-glycoprotein substrates|Tyrosine Kinase Inhibitors	SDEAXTCZPQIFQM-UHFFFAOYSA-N	InChI=1S/C26H24N8O2/c1-16-10-17(5-7-22(16)36-19-8-9-34-23(12-19)28-15-30-34)31-24-20-11-18(4-6-21(20)27-14-29-24)32-25-33-26(2,3)13-35-25/h4-12,14-15H,13H2,1-3H3,(H,32,33)(H,27,29,31)	CC1=CC(NC2=NC=NC3=CC=C(NC4=NC(C)(C)CO4)C=C23)=CC=C1OC1=CC2=NC=NN2C=C1	Tucatinib is indicated with trastuzumab and capecitabine for treatment of adults diagnosed with advanced unresectable or metastatic HER2-positive breast cancer. This includes patients with brain metastases and those who have received one or more prior anti-HER2-based regimens in the metastatic setting.[L12945]
DB12111	LUSC	3	166	1	-1.94559	MK-212	small molecule	investigational		Antidepressive Agents|Central Nervous System Depressants|Neurotransmitter Agents|Serotonergic Drugs Shown to Increase Risk of Serotonin Syndrome|Serotonin Agents|Serotonin Receptor Agonists	CJAWPFJGFFNXQI-UHFFFAOYSA-N	InChI=1S/C8H11ClN4/c9-7-5-11-6-8(12-7)13-3-1-10-2-4-13/h5-6,10H,1-4H2	ClC1=NC(=CN=C1)N1CCNCC1
DB08908	LUSC	2	166	0.5	-1.93669	Dimethyl fumarate	small molecule	approved|investigational	L04AX07	Acids, Acyclic|Antineoplastic and Immunomodulating Agents|Dermatologicals|Dicarboxylic Acids|Fumarates|Immunologic Factors|Immunosuppressive Agents|Miscellaneous Central Nervous System Agents|Radiation-Sensitizing Agents	LDCRTTXIJACKKU-ONEGZZNKSA-N	InChI=1S/C6H8O4/c1-9-5(7)3-4-6(8)10-2/h3-4H,1-2H3/b4-3+	[H]\C(=C(\[H])C(=O)OC)C(=O)OC	Used in multiple sclerosis patients with relapsing forms.
DB05075	LUSC	4	166	0.75	-1.93262	TG-100801	small molecule	investigational		Benzene Derivatives	JMGXJHWTVBGOKG-UHFFFAOYSA-N	InChI=1S/C33H30ClN5O3/c1-22-19-24(28-21-27(13-14-29(28)34)42-32(40)23-7-3-2-4-8-23)20-30-31(22)36-33(38-37-30)35-25-9-11-26(12-10-25)41-18-17-39-15-5-6-16-39/h2-4,7-14,19-21H,5-6,15-18H2,1H3,(H,35,36,38)	CC1=C2N=C(NC3=CC=C(OCCN4CCCC4)C=C3)N=NC2=CC(=C1)C1=CC(OC(=O)C2=CC=CC=C2)=CC=C1Cl	Investigated for use/treatment in macular degeneration.
DB10770	LUSC	11	166	1	-1.92633	Foreskin fibroblast (neonatal)	biotech	approved		Allogeneic Cultured Cell Scaffold				This device is indicated for use for the treatment of full-thickness, diabetic foot ulcers greater than six weeks duration which extends through the dermis, but without tendon, muscle, joint capsule or bone exposure. This drug should be used in conjunction with standard wound care regimens and in patients with an adequate blood supply to the involved foot [L2418]._x000D_ _x000D_
DB07335	LUSC	2	166	0.5	-1.92406	3-[4-AMINO-1-(1-METHYLETHYL)-1H-PYRAZOLO[3,4-D]PYRIMIDIN-3-YL]PHENOL	small molecule	experimental			MWYBBCLGEHZSCP-UHFFFAOYSA-N	InChI=1S/C14H15N5O/c1-8(2)19-14-11(13(15)16-7-17-14)12(18-19)9-4-3-5-10(20)6-9/h3-8,20H,1-2H3,(H2,15,16,17)	CC(C)N1N=C(C2=C1N=CN=C2N)C1=CC=CC(O)=C1
DB06594	LUSC	5	166	1	-1.91755	Agomelatine	small molecule	approved|investigational	N06AX22	Acetates|Acids, Acyclic|Amides|Antidepressive Agents|Central Nervous System Agents|Central Nervous System Depressants|Cytochrome P-450 CYP1A2 Substrates|Cytochrome P-450 CYP2C9 Inhibitors|Cytochrome P-450 CYP2C9 Inhibitors (strength unknown)|Cytochrome P-450 Enzyme Inhibitors|Cytochrome P-450 Substrates|Fatty Acids|Fatty Acids, Volatile|Lipids|Melatonin, agonists|Nervous System|Psychoanaleptics|S…	YJYPHIXNFHFHND-UHFFFAOYSA-N	InChI=1S/C15H17NO2/c1-11(17)16-9-8-13-5-3-4-12-6-7-14(18-2)10-15(12)13/h3-7,10H,8-9H2,1-2H3,(H,16,17)	COC1=CC2=C(C=CC=C2CCNC(C)=O)C=C1	Agomelatine is indicated to treat major depressive episodes in adults.
DB11666	LUSC	2	166	0.5	-1.91595	Buparlisib	small molecule	investigational		Amines|Oxazines|Phosphatidylinositol 3-Kinase, antagonists & inhibitors|Pyridines	CWHUFRVAEUJCEF-UHFFFAOYSA-N	InChI=1S/C18H21F3N6O2/c19-18(20,21)13-9-15(22)23-11-12(13)14-10-16(26-1-5-28-6-2-26)25-17(24-14)27-3-7-29-8-4-27/h9-11H,1-8H2,(H2,22,23)	NC1=CC(=C(C=N1)C1=NC(=NC(=C1)N1CCOCC1)N1CCOCC1)C(F)(F)F
DB09054	LUSC	3	166	0.666667	-1.91324	Idelalisib	small molecule	approved	L01XX47	Antineoplastic Agents|Antineoplastic and Immunomodulating Agents|BCRP/ABCG2 Substrates|Class Ia Phosphatidylinositol 3-Kinase, antagonists & inhibitors|Cytochrome P-450 CYP2B6 Inducers|Cytochrome P-450 CYP2B6 Inducers (strength unknown)|Cytochrome P-450 CYP2C19 Inhibitors|Cytochrome P-450 CYP2C19 inhibitors (strength unknown)|Cytochrome P-450 CYP2C8 Inhibitors|Cytochrome P-450 CYP2C8 Inhibitors (…	IFSDAJWBUCMOAH-HNNXBMFYSA-N	InChI=1S/C22H18FN7O/c1-2-15(28-20-18-19(25-11-24-18)26-12-27-20)21-29-16-10-6-9-14(23)17(16)22(31)30(21)13-7-4-3-5-8-13/h3-12,15H,2H2,1H3,(H2,24,25,26,27,28)/t15-/m0/s1	[H][C@@](CC)(NC1=NC=NC2=C1N=CN2)C1=NC2=CC=CC(F)=C2C(=O)N1C1=CC=CC=C1	Idelalisib is indicated in the treatment of chronic lymphocytic leukemia (CLL), relapsed follicular B-cell non-Hodgkin lymphoma (FL), and relapsed small lymphocytic lymphoma (SLL). For the treatment of relapsed CLL, it is currently indicated as a second-line agent in combination with rituximab in patients for whom rituximab alone would be considered appropriate therapy due to other co-morbidities…
DB00227	LUSC	20	166	1	-1.90741	Lovastatin	small molecule	approved|investigational	C10AA02|C10BA01	Agents Causing Muscle Toxicity|Anticholesteremic Agents|BSEP/ABCB11 Substrates|Cytochrome P-450 CYP2C19 Substrates|Cytochrome P-450 CYP2C8 Inhibitors|Cytochrome P-450 CYP2C8 Inhibitors (moderate)|Cytochrome P-450 CYP2C8 Substrates|Cytochrome P-450 CYP2C9 Inhibitors|Cytochrome P-450 CYP2C9 Inhibitors (strength unknown)|Cytochrome P-450 CYP2D6 Inhibitors|Cytochrome P-450 CYP2D6 Inhibitors (weak)|Cy…	PCZOHLXUXFIOCF-BXMDZJJMSA-N	InChI=1S/C24H36O5/c1-5-15(3)24(27)29-21-11-14(2)10-17-7-6-16(4)20(23(17)21)9-8-19-12-18(25)13-22(26)28-19/h6-7,10,14-16,18-21,23,25H,5,8-9,11-13H2,1-4H3/t14-,15-,16-,18+,19+,20-,21-,23-/m0/s1	[H][C@]12[C@H](C[C@@H](C)C=C1C=C[C@H](C)[C@@H]2CC[C@@H]1C[C@@H](O)CC(=O)O1)OC(=O)[C@@H](C)CC	Lovastatin is indicated to reduce the risk of myocardial infarction, unstable angina, and the need for coronary revascularization procedures in individuals without symptomatic cardiovascular disease, average to moderately elevated total-C and LDL-C, and below average HDL-C. It is indicated as an intervention alternative in individuals presenting dyslipidemia at risk of developing atherosclerotic …
DB00276	LUSC	6	166	0.833333	-1.90735	Amsacrine	small molecule	approved|investigational	L01XX01	Acridines|Aminoacridines|Antineoplastic Agents|Antineoplastic and Immunomodulating Agents|Cardiotoxic antineoplastic agents|Compounds used in a research, industrial, or household setting|Heterocyclic Compounds, Fused-Ring|Immunosuppressive Agents|Indicators and Reagents|Intercalating Agents|Laboratory Chemicals|Myelosuppressive Agents|P-glycoprotein inhibitors	XCPGHVQEEXUHNC-UHFFFAOYSA-N	InChI=1S/C21H19N3O3S/c1-27-20-13-14(24-28(2,25)26)11-12-19(20)23-21-15-7-3-5-9-17(15)22-18-10-6-4-8-16(18)21/h3-13,24H,1-2H3,(H,22,23)	COC1=C(NC2=C3C=CC=CC3=NC3=CC=CC=C23)C=CC(NS(C)(=O)=O)=C1	For treatment of acute myeloid leukaemia.
DB12745	LUSC	3	166	0.666667	-1.90299	GSK-690693	small molecule	investigational		Oxazoles	KGPGFQWBCSZGEL-ZDUSSCGKSA-N	InChI=1S/C21H27N7O3/c1-4-28-18-15(30-12-13-6-5-9-23-10-13)11-24-14(7-8-21(2,3)29)16(18)25-20(28)17-19(22)27-31-26-17/h11,13,23,29H,4-6,9-10,12H2,1-3H3,(H2,22,27)/t13-/m0/s1	[H][C@]1(COC2=C3N(CC)C(=NC3=C(N=C2)C#CC(C)(C)O)C2=NON=C2N)CCCNC1
DB11995	LUSC	2	166	1	-1.89822	Avatrombopag	small molecule	approved|investigational	B02BX08	BCRP/ABCG2 Inhibitors|Blood and Blood Forming Organs|Cytochrome P-450 CYP2C8 Inducers|Cytochrome P-450 CYP2C8 Inducers (weak)|Cytochrome P-450 CYP2C9 Inducers|Cytochrome P-450 CYP2C9 Inducers (weak)|Cytochrome P-450 Enzyme Inducers|Hemostatics|OAT3/SLC22A8 Inhibitors|P-glycoprotein substrates|Receptors, Thrombopoietin, agonists|Sulfur Compounds	OFZJKCQENFPZBH-UHFFFAOYSA-N	InChI=1S/C29H34Cl2N6O3S2/c30-20-15-23(41-17-20)24-27(37-12-10-35(11-13-37)21-4-2-1-3-5-21)42-29(33-24)34-26(38)19-14-22(31)25(32-16-19)36-8-6-18(7-9-36)28(39)40/h14-18,21H,1-13H2,(H,39,40)(H,33,34,38)	OC(=O)C1CCN(CC1)C1=C(Cl)C=C(C=N1)C(=O)NC1=NC(C2=CC(Cl)=CS2)=C(S1)N1CCN(CC1)C1CCCCC1	Indicated for the treatment of thrombocytopenia in adult patients with chronic liver disease who are scheduled to undergo a procedure [FDA label].
DB00570	LUSC	10	166	1.1	-1.8981	Vinblastine	small molecule	approved	L01CA01	Alkaloids|Antimitotic Agents|Antineoplastic Agents|Antineoplastic Agents, Phytogenic|Antineoplastic and Immunomodulating Agents|BSEP/ABCB11 Inhibitors|BSEP/ABCB11 Substrates|Cardiotoxic antineoplastic agents|Cytochrome P-450 CYP2D6 Inhibitors|Cytochrome P-450 CYP2D6 Inhibitors (weak)|Cytochrome P-450 CYP3A Inducers|Cytochrome P-450 CYP3A Inhibitors|Cytochrome P-450 CYP3A Substrates|Cytochrome P-4…	JXLYSJRDGCGARV-CFWMRBGOSA-N	InChI=1S/C46H58N4O9/c1-8-42(54)23-28-24-45(40(52)57-6,36-30(15-19-49(25-28)26-42)29-13-10-11-14-33(29)47-36)32-21-31-34(22-35(32)56-5)48(4)38-44(31)17-20-50-18-12-16-43(9-2,37(44)50)39(59-27(3)51)46(38,55)41(53)58-7/h10-14,16,21-22,28,37-39,47,54-55H,8-9,15,17-20,23-26H2,1-7H3/t28-,37-,38+,39+,42-,43+,44+,45-,46-/m0/s1	[H][C@@]12N(C)C3=CC(OC)=C(C=C3[C@@]11CCN3CC=C[C@@](CC)([C@@H](OC(C)=O)[C@]2(O)C(=O)OC)[C@@]13[H])[C@]1(C[C@@]2([H])CN(C[C@](O)(CC)C2)CCC2=C1NC1=C2C=CC=C1)C(=O)OC	For treatment of breast cancer, testicular cancer, lymphomas, neuroblastoma, Hodgkin's and non-Hodgkin's lymphomas, mycosis fungoides, histiocytosis, and Kaposi's sarcoma.
DB03731	LUSC	2	166	1	-1.89532	S-2-(Boronoethyl)-L-Cysteine	small molecule	experimental			XLVRIIJULVQAMP-BYPYZUCNSA-N	InChI=1S/C5H13BNO5S/c7-4(5(8)9)3-13-2-1-6(10,11)12/h4,10-12H,1-3,7H2,(H,8,9)/q-1/t4-/m0/s1	[H][C@](N)(CSCC[B-](O)(O)O)C(O)=O
DB03023	LUSC	3	166	0.666667	-1.89018	1-Tert-Butyl-3-(4-Chloro-Phenyl)-1h-Pyrazolo[3,4-D]Pyrimidin-4-Ylamine	small molecule	experimental			PBBRWFOVCUAONR-UHFFFAOYSA-O	InChI=1S/C15H16ClN5/c1-15(2,3)21-14-11(13(17)18-8-19-14)12(20-21)9-4-6-10(16)7-5-9/h4-8H,1-3H3,(H2,17,18,19)/p+1	CC(C)(C)N1[NH+]=C(C2=C1N=CN=C2N)C1=CC=C(Cl)C=C1
DB06448	LUSC	4	166	0.75	-1.88334	Lonafarnib	small molecule	investigational		Enzyme Inhibitors|P-glycoprotein inhibitors	DHMTURDWPRKSOA-RUZDIDTESA-N	InChI=1S/C27H31Br2ClN4O2/c28-20-12-19-2-1-18-13-21(30)14-22(29)24(18)25(26(19)32-15-20)17-5-9-33(10-6-17)23(35)11-16-3-7-34(8-4-16)27(31)36/h12-17,25H,1-11H2,(H2,31,36)/t25-/m1/s1	NC(=O)N1CCC(CC(=O)N2CCC(CC2)[C@H]2C3=C(CCC4=C2C(Br)=CC(Cl)=C4)C=C(Br)C=N3)CC1	Investigated for use/treatment in solid tumors, leukemia (unspecified), and lung cancer.
DB06774	LUSC	16	166	1.0625	-1.88307	Capsaicin	small molecule	approved	M02AB01|N01BX04	Alkaloids|Alkenes|Alkynes|Amides|Anesthetics|Anesthetics, Local|Antipruritics|Basic Lotions and Liniments|Benzene Derivatives|Capsaicin and Similar Agents|Capsaicin, antagonists & inhibitors|Catechols|Cholinesterase Inhibitors|Cytochrome P-450 CYP1A2 Inducers|Cytochrome P-450 CYP1A2 Inducers (strength unknown)|Cytochrome P-450 CYP1A2 Substrates|Cytochrome P-450 CYP2E1 Substrates|Cytochrome P-450 …	YKPUWZUDDOIDPM-SOFGYWHQSA-N	InChI=1S/C18H27NO3/c1-14(2)8-6-4-5-7-9-18(21)19-13-15-10-11-16(20)17(12-15)22-3/h6,8,10-12,14,20H,4-5,7,9,13H2,1-3H3,(H,19,21)/b8-6+	COC1=C(O)C=CC(CNC(=O)CCCC\C=C\C(C)C)=C1	The capsaicin 8% patch is indicated in the treatment of neuropathic pain associated with post-herpetic neuralgia. There are multiple topical capsaicin formulations available, including creams and solutions, indicated for temporary analgesia in muscle and join pain as well as neuropathic pain.
DB00399	LUSC	5	166	1	-1.88153	Zoledronic acid	small molecule	approved	M05BB08|M05BA08	Bisphosphonates|Bone Density Conservation Agents|Drugs Affecting Bone Structure and Mineralization|Drugs for Treatment of Bone Diseases|Imidazoles|Musculo-Skeletal System|Organophosphonates|Organophosphorus Compounds	XRASPMIURGNCCH-UHFFFAOYSA-N	InChI=1S/C5H10N2O7P2/c8-5(15(9,10)11,16(12,13)14)3-7-2-1-6-4-7/h1-2,4,8H,3H2,(H2,9,10,11)(H2,12,13,14)	OC(CN1C=CN=C1)(P(O)(O)=O)P(O)(O)=O	For the treatment of hypercalcemia of malignancy. Also for the treatment of patients with multiple myeloma and patients with documented bone metastases from solid tumors, in conjunction with standard antineoplastic therapy. In May of 2007, the drug was approved for treatment of Paget‚Äôs Disease.
DB01048	LUSC	6	166	1.33333	-1.87694	Abacavir	small molecule	approved|investigational	J05AR13|J05AR02|J05AR04|J05AF06	Anti-HIV Agents|Anti-Infective Agents|Anti-Retroviral Agents|Antiinfectives for Systemic Use|Antiviral Agents|Antivirals for Systemic Use|Carbohydrates|Deoxyribonucleosides|Direct Acting Antivirals|Drugs that are Mainly Renally Excreted|Enzyme Inhibitors|Glycosides|Human Immunodeficiency Virus Nucleoside Analog Reverse Transcriptase Inhibitor|Nucleic Acid Synthesis Inhibitors|Nucleic Acids, Nucle…	MCGSCOLBFJQGHM-SCZZXKLOSA-N	InChI=1S/C14H18N6O/c15-14-18-12(17-9-2-3-9)11-13(19-14)20(7-16-11)10-4-1-8(5-10)6-21/h1,4,7-10,21H,2-3,5-6H2,(H3,15,17,18,19)/t8-,10+/m1/s1	NC1=NC2=C(N=CN2[C@@H]2C[C@H](CO)C=C2)C(NC2CC2)=N1	For the treatment of HIV-1 infection, in combination with other antiretroviral agents.
DB07302	LUSC	69	166	1.04348	-1.87404	9(S)-HODE	small molecule	experimental			NPDSHTNEKLQQIJ-UINYOVNOSA-N	InChI=1S/C18H32O3/c1-2-3-4-5-6-8-11-14-17(19)15-12-9-7-10-13-16-18(20)21/h6,8,11,14,17,19H,2-5,7,9-10,12-13,15-16H2,1H3,(H,20,21)/b8-6-,14-11+/t17-/m1/s1	CCCCC\C=C/C=C/[C@@H](O)CCCCCCCC(O)=O
DB14067	LUSC	2	166	1	-1.86754	Dofequidar	small molecule	experimental|investigational		Antineoplastic Agents|Heterocyclic Compounds, Fused-Ring|P-glycoprotein inhibitors	KLWUUPVJTLHYIM-UHFFFAOYSA-N	InChI=1S/C30H31N3O3/c34-25(22-36-28-15-7-14-27-26(28)13-8-16-31-27)21-32-17-19-33(20-18-32)30(35)29(23-9-3-1-4-10-23)24-11-5-2-6-12-24/h1-16,25,29,34H,17-22H2	OC(COC1=CC=CC2=C1C=CC=N2)CN1CCN(CC1)C(=O)C(C1=CC=CC=C1)C1=CC=CC=C1
DB04472	LUSC	1	166	1	-1.86432	(R)-1-Para-Nitro-Phenyl-2-Azido-Ethanol	small molecule	experimental			DHEGJYKMZJGYGW-QMMMGPOBSA-N	InChI=1S/C8H8N4O3/c9-11-10-5-8(13)6-1-3-7(4-2-6)12(14)15/h1-4,8,13H,5H2/t8-/m0/s1	[H][C@](O)(CN=[N+]=[N-])C1=CC=C(C=C1)[N+]([O-])=O
DB06926	LUSC	69	166	1.04348	-1.86399	(9Z,11E,13S)-13-hydroxyoctadeca-9,11-dienoic acid	small molecule	experimental			HNICUWMFWZBIFP-IRQZEAMPSA-N	InChI=1S/C18H32O3/c1-2-3-11-14-17(19)15-12-9-7-5-4-6-8-10-13-16-18(20)21/h7,9,12,15,17,19H,2-6,8,10-11,13-14,16H2,1H3,(H,20,21)/b9-7-,15-12+/t17-/m0/s1	[H][C@](O)(CCCCC)\C=C\C=C/CCCCCCCC(O)=O
DB08875	LUSC	3	166	0.666667	-1.86056	Cabozantinib	small molecule	approved|investigational	L01XE26	Amides|Amines|Aniline Compounds|Antineoplastic Agents|Antineoplastic and Immunomodulating Agents|Cytochrome P-450 CYP2C8 Inhibitors|Cytochrome P-450 CYP2C8 Inhibitors (weak)|Cytochrome P-450 CYP2C9 Substrates|Cytochrome P-450 CYP3A Substrates|Cytochrome P-450 CYP3A4 Substrates|Cytochrome P-450 Enzyme Inhibitors|Cytochrome P-450 Substrates|Kinase Inhibitor|Protein Kinase Inhibitors|Receptor Protei…	ONIQOQHATWINJY-UHFFFAOYSA-N	InChI=1S/C28H24FN3O5/c1-35-24-15-21-22(16-25(24)36-2)30-14-11-23(21)37-20-9-7-19(8-10-20)32-27(34)28(12-13-28)26(33)31-18-5-3-17(29)4-6-18/h3-11,14-16H,12-13H2,1-2H3,(H,31,33)(H,32,34)	COC1=CC2=C(C=C1OC)C(OC1=CC=C(NC(=O)C3(CC3)C(=O)NC3=CC=C(F)C=C3)C=C1)=CC=N2	For the treatment of metastatic medullary thyroid cancer and for the treatment of patients with advanced renal cell carcinoma (RCC) who have received prior anti-angiogenic therapy.
DB12563	LUSC	1	166	1	-1.86055	MK-0686	small molecule	investigational		Acetates|Acids, Acyclic|Acids, Carbocyclic|Amides|Benzene Derivatives|Fatty Acids|Fatty Acids, Volatile|Lipids	WZZIQHIQMWJNLU-LLVKDONJSA-N	InChI=1S/C22H19ClF4N2O4/c1-11(28-19(31)21(8-9-21)29-20(32)22(25,26)27)13-7-6-12(10-16(13)24)14-4-3-5-15(23)17(14)18(30)33-2/h3-7,10-11H,8-9H2,1-2H3,(H,28,31)(H,29,32)/t11-/m1/s1	COC(=O)C1=C(Cl)C=CC=C1C1=CC=C([C@@H](C)NC(=O)C2(CC2)NC(=O)C(F)(F)F)C(F)=C1
DB00190	LUSC	1	166	1	-1.85537	Carbidopa	small molecule	approved		Amines|Anti-Dyskinesia Agents|Anti-Parkinson Drugs|Aromatic Amino Acid Decarboxylase Inhibitors|Aromatic L-amino Acid Decarboxylase Inhibitors|Benzene Derivatives|Biogenic Amines|Biogenic Monoamines|Catecholamines|Catechols|Central Nervous System Agents|Drugs that are Mainly Renally Excreted|Enzyme Inhibitors|Hydrazines|Phenols	TZFNLOMSOLWIDK-JTQLQIEISA-N	InChI=1S/C10H14N2O4/c1-10(12-11,9(15)16)5-6-2-3-7(13)8(14)4-6/h2-4,12-14H,5,11H2,1H3,(H,15,16)/t10-/m0/s1	C[C@@](CC1=CC(O)=C(O)C=C1)(NN)C(O)=O	Carbidopa is indicated with [levodopa] for the treatment of symptoms of idiopathic Parkinson disease, postencephalitic parkinsonism and symptomatic parkinsonism followed by carbon monoxide or manganese intoxication.[FDA label]_x000D_ _x000D_ The combination therapy is administered for the reduction of [levodopa]-driven nausea and vomiting.[FDA label]_x000D_ _x000D_ The product of carbidopa should…
DB12783	LUSC	1	166	1	-1.85537	Benserazide	small molecule	approved|investigational		Anti-Dyskinesia Agents|Anti-Parkinson Drugs|Aromatic L-amino Acid Decarboxylase Inhibitors|Central Nervous System Agents|Dopamine Agents|Drugs that are Mainly Renally Excreted|Enzyme Inhibitors|Hydrazines|Neurotransmitter Agents	BNQDCRGUHNALGH-UHFFFAOYSA-N	InChI=1S/C10H15N3O5/c11-6(4-14)10(18)13-12-3-5-1-2-7(15)9(17)8(5)16/h1-2,6,12,14-17H,3-4,11H2,(H,13,18)	NC(CO)C(=O)NNCC1=C(O)C(O)=C(O)C=C1	The primary therapeutic use for which benserazide is currently indicated for is as a combination therapy with levadopa for the treatment of Parkinson's disease in adults > 25 years of age, with the exception of drug-induced parkinsonism [F2, L2553]._x000D_ _x000D_ At certain doses, the combination product of levodopa and benserazide may also be used to treat restless legs syndrome, which is somet…
DB01148	LUSC	2	166	1	-1.85423	Flavoxate	small molecule	approved	G04BD02	Agents producing tachycardia|Anticholinergic Agents|Autonomic Agents|Benzopyrans|Chromones|Drugs for Urinary Frequency and Incontinence|Drugs that are Mainly Renally Excreted|Flavones|Flavonoids|Genito Urinary System and Sex Hormones|Heterocyclic Compounds, Fused-Ring|Muscarinic Antagonists|Parasympatholytics|Peripheral Nervous System Agents|Pyrans|Urological Agents|Urologicals	SPIUTQOUKAMGCX-UHFFFAOYSA-N	InChI=1S/C24H25NO4/c1-17-21(26)19-11-8-12-20(23(19)29-22(17)18-9-4-2-5-10-18)24(27)28-16-15-25-13-6-3-7-14-25/h2,4-5,8-12H,3,6-7,13-16H2,1H3	CC1=C(OC2=C(C=CC=C2C(=O)OCCN2CCCCC2)C1=O)C1=CC=CC=C1	For symptomatic relief of dysuria, urgency, nocturia, suprapubic pain, frequency and incontinence as may occur in cystitis, prostatitis, urethritis, urethrocystitis/urethrotrigonitis.
DB03854	LUSC	2	166	1	-1.85183	Cadaverine	small molecule	experimental		Alcohols|Amines|Biogenic Amines|Biogenic Polyamines|Carbohydrates|Diamines|Glycerophosphates|Glycerophospholipids|Lipids|Membrane Lipids|Phosphatidic Acids|Phospholipids|Polyamines|Sugar Alcohols|Sugar Phosphates|Triose Sugar Alcohols	VHRGRCVQAFMJIZ-UHFFFAOYSA-N	InChI=1S/C5H14N2/c6-4-2-1-3-5-7/h1-7H2	NCCCCCN
DB07771	LUSC	3	166	1	-1.84945	[(3,7,11-TRIMETHYL-DODECA-2,6,10-TRIENYLOXYCARBAMOYL)-METHYL]-PHOSPHONIC ACID	small molecule	experimental			JAOBYUCYSAOLHS-XGGJEREUSA-N	InChI=1S/C17H30NO5P/c1-14(2)7-5-8-15(3)9-6-10-16(4)11-12-23-18-17(19)13-24(20,21)22/h7,9,11H,5-6,8,10,12-13H2,1-4H3,(H,18,19)(H2,20,21,22)/b15-9+,16-11+	CC(C)=CCC\C(C)=C\CC\C(C)=C\CONC(=O)CP(O)(O)=O
DB00210	LUSC	10	166	0.9	-1.84638	Adapalene	small molecule	approved	D10AD03|D10AD53	Anti-Acne Preparations|Anti-Acne Preparations for Topical Use|Anti-Inflammatory Agents|Dermatologicals|Misc. Skin and Mucous Membrane Agents|Naphthalenes|Retinoids|Retinoids for Topical Use in Acne	LZCDAPDGXCYOEH-UHFFFAOYSA-N	InChI=1S/C28H28O3/c1-31-26-7-6-23(21-2-3-22-12-24(27(29)30)5-4-20(22)11-21)13-25(26)28-14-17-8-18(15-28)10-19(9-17)16-28/h2-7,11-13,17-19H,8-10,14-16H2,1H3,(H,29,30)	COC1=C(C=C(C=C1)C1=CC2=C(C=C1)C=C(C=C2)C(O)=O)C12CC3CC(CC(C3)C1)C2	Adapalene is indicated for the topical treatment of acne vulgaris in patients aged 12 and over.[L12873]
DB02376	LUSC	1	166	1	-1.84488	D-gluconhydroximo-1,5-lactam	small molecule	experimental			VBXHGXTYZGYTQG-SQOUGZDYSA-N	InChI=1S/C6H12N2O5/c9-1-2-3(10)4(11)5(12)6(7-2)8-13/h2-5,9-13H,1H2,(H,7,8)/t2-,3-,4+,5-/m1/s1	[H][C@]1(O)C(NO)=N[C@]([H])(CO)[C@@]([H])(O)[C@]1([H])O
DB03389	LUSC	1	166	1	-1.84488	alpha-D-Xylopyranose	small molecule	experimental			SRBFZHDQGSBBOR-LECHCGJUSA-N	InChI=1S/C5H10O5/c6-2-1-10-5(9)4(8)3(2)7/h2-9H,1H2/t2-,3+,4-,5+/m1/s1	O[C@@H]1CO[C@H](O)[C@H](O)[C@H]1O
DB04282	LUSC	1	166	1	-1.84488	2-deoxy-2-fluoro-Œ±-D-glucose	small molecule	experimental			ZCXUVYAZINUVJD-UKFBFLRUSA-N	InChI=1S/C6H11FO5/c7-3-5(10)4(9)2(1-8)12-6(3)11/h2-6,8-11H,1H2/t2-,3-,4-,5-,6+/m1/s1	[H][C@]1(O)O[C@]([H])(CO)[C@@]([H])(O)[C@]([H])(O)[C@@]1([H])F
DB04659	LUSC	1	166	1	-1.84488	(1S,2S,3R,4S,5S)-2,3,4-TRIHYDROXY-5-(HYDROXYMETHYL)CYCLOHEXYL (1E)-2-PHENYL-N-(SULFOOXY)ETHANIMIDOTHIOATE	small molecule	experimental			LZDZCEOFJWRJIA-GGASBGQWSA-N	InChI=1S/C15H21NO8S2/c17-8-10-7-11(14(19)15(20)13(10)18)25-12(16-24-26(21,22)23)6-9-4-2-1-3-5-9/h1-5,10-11,13-15,17-20H,6-8H2,(H,21,22,23)/b16-12-/t10-,11-,13-,14+,15+/m1/s1	OC[C@H]1C[C@@H](S\C(=N/OS(O)(=O)=O)CC2=CC=CC=C2)[C@H](O)[C@@H](O)[C@@H]1O
DB04779	LUSC	1	166	1	-1.84488	ETHYL (1E)-2-PHENYL-N-(SULFOOXY)ETHANIMIDOTHIOATE	small molecule	experimental			VZFUNHITNWTQFU-KHPPLWFESA-N	InChI=1S/C10H13NO4S2/c1-2-16-10(11-15-17(12,13)14)8-9-6-4-3-5-7-9/h3-7H,2,8H2,1H3,(H,12,13,14)/b11-10-	CCS\C(CC1=CC=CC=C1)=N/OS(O)(=O)=O
DB11770	LUSC	3	166	1	-1.83993	Talinolol	small molecule	investigational	C07AB13	Adrenergic Agents|Adrenergic Antagonists|Adrenergic beta-Antagonists|Agents causing hyperkalemia|Alcohols|Amines|Amino Alcohols|Antiarrhythmic agents|Antihypertensive Agents|Beta Blocking Agents, Selective|Bradycardia-Causing Agents|Cardiovascular Agents|Cytochrome P-450 CYP2D6 Substrates|Cytochrome P-450 Substrates|Neurotransmitter Agents|P-glycoprotein substrates|Potential QTc-Prolonging Agents…	MXFWWQICDIZSOA-UHFFFAOYSA-N	InChI=1S/C20H33N3O3/c1-20(2,3)21-13-17(24)14-26-18-11-9-16(10-12-18)23-19(25)22-15-7-5-4-6-8-15/h9-12,15,17,21,24H,4-8,13-14H2,1-3H3,(H2,22,23,25)	CC(C)(C)NCC(O)COC1=CC=C(NC(=O)NC2CCCCC2)C=C1
DB02205	LUSC	1	166	1	-1.81887	(+)-Rutamarin alcohol	small molecule	experimental			JCDLLLXYAICSQV-INIZCTEOSA-N	InChI=1S/C19H22O4/c1-6-18(2,3)13-8-11-7-12-9-16(19(4,5)21)22-14(12)10-15(11)23-17(13)20/h6-8,10,16,21H,1,9H2,2-5H3/t16-/m0/s1	CC(C)(O)[C@@H]1CC2=C(O1)C=C1OC(=O)C(=CC1=C2)C(C)(C)C=C
DB03331	LUSC	1	166	1	-1.81887	N-naphthalen-1-ylmethyl-2'-[3,5-dimethoxybenzamido]-2'-deoxy-adenosine	small molecule	experimental			OARVXDFNTLYMCJ-JVUUKAHWSA-N	InChI=1S/C30H30N6O6/c1-40-20-10-19(11-21(12-20)41-2)29(39)35-24-26(38)23(14-37)42-30(24)36-16-34-25-27(32-15-33-28(25)36)31-13-18-8-5-7-17-6-3-4-9-22(17)18/h3-12,15-16,23-24,26,30,37-38H,13-14H2,1-2H3,(H,35,39)(H,31,32,33)/t23-,24-,26-,30-/m1/s1	[H]N(CC1=CC=CC2=CC=CC=C12)C1=C2N=CN([C@@H]3O[C@H](CO)[C@@H](O)[C@H]3N([H])C(=O)C3=CC(OC)=CC(OC)=C3)C2=NC=N1
DB04477	LUSC	1	166	1	-1.81887	2'-Deoxy-2'-[(3,5-dimethoxybenzoyl)amino]-N-[(1R)-1,2,3,4-tetrahydro-1-naphthalenyl]adenosine	small molecule	experimental			FDZQGEIYGFPMOB-ZUURFMEUSA-N	InChI=1S/C29H32N6O6/c1-39-18-10-17(11-19(12-18)40-2)28(38)34-23-25(37)22(13-36)41-29(23)35-15-32-24-26(30-14-31-27(24)35)33-21-9-5-7-16-6-3-4-8-20(16)21/h3-4,6,8,10-12,14-15,21-23,25,29,36-37H,5,7,9,13H2,1-2H3,(H,34,38)(H,30,31,33)/t21-,22-,23-,25-,29-/m1/s1	[H]N([C@@H]1[C@H](O)[C@@H](CO)O[C@H]1N1C=NC2=C(N=CN=C12)N([H])[C@@H]1CCCC2=CC=CC=C12)C(=O)C1=CC(OC)=CC(OC)=C1
DB01017	LUSC	8	166	0.875	-1.81754	Minocycline	small molecule	approved|investigational	J01AA08|J01AA20|A01AB23	Agents Causing Muscle Toxicity|Agents that produce neuromuscular block (indirect)|Alimentary Tract and Metabolism|Anti-Bacterial Agents|Anti-Infective Agents|Antibacterials for Systemic Use|Antiinfectives and Antiseptics for Local Oral Treatment|Antiinfectives for Systemic Use|Naphthacenes|OAT1/SLC22A6 inhibitors|OAT3/SLC22A8 Inhibitors|Stomatological Preparations|Tetracyclines	DYKFCLLONBREIL-KVUCHLLUSA-N	InChI=1S/C23H27N3O7/c1-25(2)12-5-6-13(27)15-10(12)7-9-8-11-17(26(3)4)19(29)16(22(24)32)21(31)23(11,33)20(30)14(9)18(15)28/h5-6,9,11,17,27,29-30,33H,7-8H2,1-4H3,(H2,24,32)/t9-,11-,17-,23-/m0/s1	[H][C@@]12CC3=C(C(O)=CC=C3N(C)C)C(=O)C1=C(O)[C@]1(O)C(=O)C(C(N)=O)=C(O)[C@@H](N(C)C)[C@]1([H])C2	Oral and topical minocycline are indicated to treat inflammatory lesions of acne vulgaris.[L11701,L11704,L11719] Subgingival microspheres are indicated as an adjunct treatment in the reduction of pocket depth in adults with periodontitis.[L11716] Oral and intravenous formulations are indicated to treat infections of susceptible microorganisms.[L11707,L11710,L11713] These include rickettsiae, _Myc…
DB02152	LUSC	6	166	0.833333	-1.81493	K-252a	small molecule	experimental		Alkaloids|Enzyme Inhibitors|Heterocyclic Compounds, Fused-Ring|Indoles|Protein Kinase C, antagonists & inhibitors	KOZFSFOOLUUIGY-SOLYNIJKSA-N	InChI=1S/C27H21N3O5/c1-26-27(33,25(32)34-2)11-18(35-26)29-16-9-5-3-7-13(16)20-21-15(12-28-24(21)31)19-14-8-4-6-10-17(14)30(26)23(19)22(20)29/h3-10,18,33H,11-12H2,1-2H3,(H,28,31)/t18-,26+,27+/m1/s1	[H][C@]12C[C@](O)(C(=O)OC)[C@](C)(O1)N1C3=C(C=CC=C3)C3=C4CNC(=O)C4=C4C5=CC=CC=C5N2C4=C13
DB09336	LUSC	2	166	1	-1.81481	Technetium Tc-99m nofetumomab merpentan	small molecule	approved|withdrawn						Tc-99m nm is one of the technetium-labeled antibodies and it is indicated for the detection of small-cell lung cancer.[L1146] The small cell lung cancer is a syndrome characterized by the abnormal and uncontrolled cell growth and it is characterized by a shorter doubling time, higher growth fraction and earlier development of metastases.[L1651]
DB00435	LUSC	38	166	1.10526	-1.81139	Nitric Oxide	small molecule	approved	R07AX01	Anions|Anti-Asthmatic Agents|Antioxidants|Autonomic Agents|Bronchodilator Agents|Cardiovascular Agents|Compounds used in a research, industrial, or household setting|Cytochrome P-450 CYP1A2 Inhibitors|Cytochrome P-450 CYP1A2 Inhibitors (strength unknown)|Cytochrome P-450 CYP2B6 Inhibitors|Cytochrome P-450 CYP2B6 Inhibitors (strength unknown)|Cytochrome P-450 CYP3A Inhibitors|Cytochrome P-450 CYP3…	MWUXSHHQAYIFBG-UHFFFAOYSA-N	InChI=1S/NO/c1-2	[N]=O	For the treatment of term and near-term (&gt;34 weeks) neonates with hypoxic respiratory failure
DB00209	LUSC	1	166	1	-1.81097	Trospium	small molecule	approved	A03DA06|G04BD09	Acids, Carbocyclic|Agents producing tachycardia|Alimentary Tract and Metabolism|Alkaloids|Anticholinergic Agents|Autonomic Agents|Aza Compounds|Azabicyclo Compounds|Cholinergic Agents|Cytochrome P-450 CYP2D6 Inhibitors|Cytochrome P-450 CYP2D6 Inhibitors (weak)|Cytochrome P-450 Enzyme Inhibitors|Diphenylacetic Acids|Drugs for Functional Gastrointestinal Disorders|Drugs for Urinary Frequency and In…	OYYDSUSKLWTMMQ-JKHIJQBDSA-N	InChI=1S/C25H30NO3/c27-24(25(28,19-9-3-1-4-10-19)20-11-5-2-6-12-20)29-23-17-21-13-14-22(18-23)26(21)15-7-8-16-26/h1-6,9-12,21-23,28H,7-8,13-18H2/q+1/t21-,22+,23+	[H][C@]12CC[C@]([H])(C[C@@H](C1)OC(=O)C(O)(C1=CC=CC=C1)C1=CC=CC=C1)[N+]21CCCC1	For the treatment of overactive bladder with symptoms of urge urinary incontinence, urgency, and urinary frequency, detrusor instability and frequency of micturition.
DB00219	LUSC	1	166	1	-1.81097	Oxyphenonium	small molecule	approved	A03AB53|A03AB03	Agents producing tachycardia|Alimentary Tract and Metabolism|Amines|Ammonium Compounds|Anticholinergic Agents|Autonomic Agents|Cholinergic Agents|Drugs for Functional Gastrointestinal Disorders|Muscarinic Antagonists|Mydriatics|Neurotransmitter Agents|Nitrogen Compounds|Onium Compounds|Parasympatholytics|Peripheral Nervous System Agents|Quaternary Ammonium Compounds|Synthetic Anticholinergics, Qu…	GFRUPHOKLBPHTQ-UHFFFAOYSA-N	InChI=1S/C21H34NO3/c1-4-22(3,5-2)16-17-25-20(23)21(24,18-12-8-6-9-13-18)19-14-10-7-11-15-19/h6,8-9,12-13,19,24H,4-5,7,10-11,14-17H2,1-3H3/q+1	CC[N+](C)(CC)CCOC(=O)C(O)(C1CCCCC1)C1=CC=CC=C1	For the treatment of visceral spasms
DB00782	LUSC	1	166	1	-1.81097	Propantheline	small molecule	approved	A03AB05|A03CA34	Agents producing tachycardia|Alimentary Tract and Metabolism|Amines|Ammonium Compounds|Anti-Ulcer Agents|Anticholinergic Agents|Cholinergic Agents|Drugs for Functional Gastrointestinal Disorders|Drugs that are Mainly Renally Excreted|Gastrointestinal Agents|Heterocyclic Compounds, Fused-Ring|Muscarinic Antagonists|Neurotransmitter Agents|Nitrogen Compounds|Onium Compounds|Quaternary Ammonium Comp…	VVWYOYDLCMFIEM-UHFFFAOYSA-N	InChI=1S/C23H30NO3/c1-16(2)24(5,17(3)4)14-15-26-23(25)22-18-10-6-8-12-20(18)27-21-13-9-7-11-19(21)22/h6-13,16-17,22H,14-15H2,1-5H3/q+1	CC(C)[N+](C)(CCOC(=O)C1C2=CC=CC=C2OC2=CC=CC=C12)C(C)C	For the treatment of enuresis. It has also been used for hyperhidrosis, and cramps or spasms of the stomach, intestines or bladder.
DB00942	LUSC	1	166	1	-1.81097	Cycrimine	small molecule	approved		Agents producing tachycardia|Anticholinergic Agents|Muscarinic Antagonists	SWRUZBWLEWHWRI-UHFFFAOYSA-N	InChI=1S/C19H29NO/c21-19(18-11-5-6-12-18,17-9-3-1-4-10-17)13-16-20-14-7-2-8-15-20/h1,3-4,9-10,18,21H,2,5-8,11-16H2	OC(CCN1CCCCC1)(C1CCCC1)C1=CC=CC=C1	For treatment and management of Parkinson's disease.
DB00979	LUSC	1	166	1	-1.81097	Cyclopentolate	small molecule	approved	S01FA54|S01FA04	Acids, Carbocyclic|Anticholinergic Agents|Autonomic Agents|Cholinergic Agents|Cholinesterase substrates|Muscarinic Antagonists|Mydriatics|Mydriatics and Cycloplegics|Neurotransmitter Agents|Ophthalmologicals|Parasympatholytics|Peripheral Nervous System Agents|Phenylacetates|Sensory Organs	SKYSRIRYMSLOIN-UHFFFAOYSA-N	InChI=1S/C17H25NO3/c1-18(2)12-13-21-16(19)15(14-8-4-3-5-9-14)17(20)10-6-7-11-17/h3-5,8-9,15,20H,6-7,10-13H2,1-2H3	CN(C)CCOC(=O)C(C1=CC=CC=C1)C1(O)CCCC1	Used mainly to produce mydriasis and cycloplegia for diagnostic purposes.
DB05152	LUSC	1	166	1	-1.81097	NGX267	small molecule	investigational		Cholinergic Agents|Cholinergic Agonists|Muscarinic Agonists|Neurotransmitter Agents|Sulfur Compounds	PHOZOHFUXHPOCK-QMMMGPOBSA-N	InChI=1S/C10H18N2OS/c1-3-8-9(13)11-10(14-8)4-6-12(2)7-5-10/h8H,3-7H2,1-2H3,(H,11,13)/t8-/m0/s1	CC[C@@H]1SC2(CCN(C)CC2)NC1=O	Investigated for use/treatment in alzheimer's disease and schizophrenia and schizoaffective disorders.
DB11156	LUSC	1	166	1	-1.81097	Pyrantel	small molecule	approved|vet_approved	P02CC01	Anthelmintics|Anti-Infective Agents|Antinematodal Agents|Antiparasitic Agents|Antiparasitic Products, Insecticides and Repellents|Central Nervous System Depressants|Drugs that are Mainly Renally Excreted|Neuromuscular Agents|Neuromuscular Blocking Agents|Neuromuscular Depolarizing Agents|Peripheral Nervous System Agents|Pyrimidines|Sulfur Compounds|Tetrahydropyrimidine Derivatives|Thiophenes	YSAUAVHXTIETRK-AATRIKPKSA-N	InChI=1S/C11H14N2S/c1-13-8-3-7-12-11(13)6-5-10-4-2-9-14-10/h2,4-6,9H,3,7-8H2,1H3/b6-5+	[H]\C(=C(\[H])C1=NCCCN1C)C1=CC=CS1	For the treatment of enterobiasis including roundworm (ascariasis), pinworm (enterobius) and hookworm (strongyloides) and hookworm (ancylostoma) in the pyrantel pamoate form [L1893]._x000D_ _x000D_ Pyrantel is available in various formulations for humans, dogs, and cats as the pamoate (US Pharmacopeia nomenclature) or embonate (European Pharmacopoeia nomenclature) salt, which contains 34.7% pyran…
DB05119	LUSC	1	166	1	-1.80904	Rilapladib	small molecule	investigational		Acetates|Acids, Acyclic|Amides|Fatty Acids|Fatty Acids, Volatile|Heterocyclic Compounds, Fused-Ring|Lipids|Quinolines	NNBGCSGCRSCFEA-UHFFFAOYSA-N	InChI=1S/C40H38F5N3O3S/c1-51-22-21-46-19-17-32(18-20-46)47(24-27-9-11-28(12-10-27)29-13-15-31(16-14-29)40(43,44)45)37(50)25-48-35-8-3-2-6-33(35)36(49)23-38(48)52-26-30-5-4-7-34(41)39(30)42/h2-16,23,32H,17-22,24-26H2,1H3	COCCN1CCC(CC1)N(CC1=CC=C(C=C1)C1=CC=C(C=C1)C(F)(F)F)C(=O)CN1C(SCC2=C(F)C(F)=CC=C2)=CC(=O)C2=C1C=CC=C2	Investigated for use/treatment in atherosclerosis and cardiovascular disorders.
DB06292	LUSC	1	166	1	-1.80751	Dapagliflozin	small molecule	approved	A10BK01|A10BD15|A10BD21|A10BD25	Alimentary Tract and Metabolism|Benzene Derivatives|Blood Glucose Lowering Agents|Carbohydrates|Cytochrome P-450 CYP1A2 Inhibitors|Cytochrome P-450 CYP1A2 Inhibitors (strength unknown)|Cytochrome P-450 CYP1A2 Substrates|Cytochrome P-450 CYP2A6 Substrates|Cytochrome P-450 CYP2C9 Substrates|Cytochrome P-450 CYP2D6 Substrates|Cytochrome P-450 CYP3A Substrates|Cytochrome P-450 CYP3A4 Substrates|Cytoc…	JVHXJTBJCFBINQ-ADAARDCZSA-N	InChI=1S/C21H25ClO6/c1-2-27-15-6-3-12(4-7-15)9-14-10-13(5-8-16(14)22)21-20(26)19(25)18(24)17(11-23)28-21/h3-8,10,17-21,23-26H,2,9,11H2,1H3/t17-,18-,19+,20-,21+/m1/s1	CCOC1=CC=C(CC2=C(Cl)C=CC(=C2)[C@@H]2O[C@H](CO)[C@@H](O)[C@H](O)[C@H]2O)C=C1	Dapagliflozin is indicated to improve glycemic control in adult patients with type 2 diabetes mellitus along with diet and exercise[Label,A6757,A6758].
DB08907	LUSC	1	166	1	-1.80751	Canagliflozin	small molecule	approved	A10BD16|A10BK02	Agents causing hyperkalemia|Alimentary Tract and Metabolism|Blood Glucose Lowering Agents|Cytochrome P-450 CYP3A Substrates|Cytochrome P-450 CYP3A4 Substrates|Cytochrome P-450 Substrates|Diuretics|Drugs that are Mainly Renally Excreted|Drugs Used in Diabetes|Glucosides|Hypotensive Agents|P-glycoprotein inhibitors|P-glycoprotein substrates|Sodium-glucose co-transporter 2 (SGLT2) inhibitors|Sodium-…	XTNGUQKDFGDXSJ-ZXGKGEBGSA-N	InChI=1S/C24H25FO5S/c1-13-2-3-15(24-23(29)22(28)21(27)19(12-26)30-24)10-16(13)11-18-8-9-20(31-18)14-4-6-17(25)7-5-14/h2-10,19,21-24,26-29H,11-12H2,1H3/t19-,21-,22+,23-,24+/m1/s1	[H][C@]1(O[C@H](CO)[C@@H](O)[C@H](O)[C@H]1O)C1=CC=C(C)C(CC2=CC=C(S2)C2=CC=C(F)C=C2)=C1	This drug is used in conjunction with diet and exercise to increase glycemic control in adults diagnosed with type 2 diabetes mellitus [FDA label]._x000D_ _x000D_ Another indication for canagliflozin is the prevention of major cardiovascular events (myocardial infarction, stroke, or death due to a cardiovascular cause) in patients with type 2 diabetes, as well as hospitalization for heart failure…
DB07664	LUSC	33	166	1	-1.80587	K-00546	small molecule	experimental			ARIOBGGRZJITQX-UHFFFAOYSA-N	InChI=1S/C15H13F2N7O2S2/c16-10-2-1-3-11(17)12(10)21-15(27)24-13(18)22-14(23-24)20-8-4-6-9(7-5-8)28(19,25)26/h1-7H,(H,21,27)(H2,19,25,26)(H3,18,20,22,23)	NC1=NC(NC2=CC=C(C=C2)S(N)(=O)=O)=NN1C(=S)NC1=C(F)C=CC=C1F
DB08756	LUSC	6	166	0.833333	-1.80366	Y-27632	small molecule	experimental		Antihypertensive Agents|Cardiovascular Agents|Central Nervous System Agents|Central Nervous System Depressants|Enzyme Inhibitors|Muscle Relaxants|Muscle Relaxants, Centrally Acting Agents|Neuromuscular Agents|Peripheral Nervous System Agents	IYOZTVGMEWJPKR-IJLUTSLNSA-N	InChI=1S/C14H21N3O/c1-10(15)11-2-4-12(5-3-11)14(18)17-13-6-8-16-9-7-13/h6-12H,2-5,15H2,1H3,(H,16,17,18)/t10-,11-,12-/m1/s1	[H][C@@]1(CC[C@@H](CC1)C(=O)NC1=CC=NC=C1)[C@@H](C)N
DB08597	LUSC	5	166	0.8	-1.79967	Dorsomorphin	small molecule	experimental		AMP-Activated Protein Kinases, antagonists & inhibitors|Enzyme Inhibitors|Protein Kinase Inhibitors	XHBVYDAKJHETMP-UHFFFAOYSA-N	InChI=1S/C24H25N5O/c1-2-12-28(13-3-1)14-15-30-22-6-4-19(5-7-22)21-16-26-24-23(17-27-29(24)18-21)20-8-10-25-11-9-20/h4-11,16-18H,1-3,12-15H2	C(CN1CCCCC1)OC1=CC=C(C=C1)C1=CN2N=CC(=C2N=C1)C1=CC=NC=C1
DB00650	LUSC	6	166	1.33333	-1.79882	Leucovorin	small molecule	approved	V03AF06|V03AF03	Antidotes|Biological Factors|Coenzymes|Compounds used in a research, industrial, or household setting|Detoxifying Agents for Antineoplastic Treatment|Diet, Food, and Nutrition|Enzymes and Coenzymes|Folate Analog|Folic Acid and Derivatives|Food|Food and Beverages|Formyltetrahydrofolates|Growth Substances|Heterocyclic Compounds, Fused-Ring|Micronutrients|OAT3/SLC22A8 Inhibitors|OAT3/SLC22A8 Substra…	VVIAGPKUTFNRDU-ABLWVSNPSA-N	InChI=1S/C20H23N7O7/c21-20-25-16-15(18(32)26-20)27(9-28)12(8-23-16)7-22-11-3-1-10(2-4-11)17(31)24-13(19(33)34)5-6-14(29)30/h1-4,9,12-13,22H,5-8H2,(H,24,31)(H,29,30)(H,33,34)(H4,21,23,25,26,32)/t12?,13-/m0/s1	[H]C(=O)N1C(CNC2=CC=C(C=C2)C(=O)N[C@@H](CCC(O)=O)C(O)=O)CNC2=C1C(=O)NC(N)=N2	For the treatment of osteosarcoma (after high dose methotrexate therapy). Used to diminish the toxicity and counteract the effects of impaired methotrexate elimination and of inadvertent overdosages of folic acid antagonists, and to treat megaloblastic anemias due to folic acid deficiency. Also used in combination with 5-fluorouracil to prolong survival in the palliative treatment of patients wit…
DB12836	LUSC	1	166	1	-1.79757	Grapiprant	small molecule	investigational|vet_approved		Amides|P-glycoprotein substrates|Sulfones|Sulfur Compounds	HZVLFTCYCLXTGV-UHFFFAOYSA-N	InChI=1S/C26H29N5O3S/c1-5-24-29-25-19(4)28-18(3)16-23(25)31(24)21-10-8-20(9-11-21)14-15-27-26(32)30-35(33,34)22-12-6-17(2)7-13-22/h6-13,16H,5,14-15H2,1-4H3,(H2,27,30,32)	CCC1=NC2=C(C)N=C(C)C=C2N1C1=CC=C(CCNC(=O)NS(=O)(=O)C2=CC=C(C)C=C2)C=C1	The effects of grapiprant have been investigated in the area of analgesia and anti-inflammation due to the effects that have been reported about this molecule.[A39816]_x000D_ _x000D_ This molecule has been approved and widely accepted to be used in veterinary for pain reduction in arthritis.[A39835] In humans, it has been researched to be used in the control of pain and inflammation associated wi…
DB01922	LUSC	1	166	1	-1.79264	Maltosyl-Alpha (1,4)-D-Gluconhydroximo-1,5-Lactam	small molecule	experimental			AHRWQUNEPBVNOT-IVJVVCOPSA-N	InChI=1S/C18H32N2O15/c21-1-4-14(9(26)11(28)16(19-4)20-31)34-18-13(30)10(27)15(6(3-23)33-18)35-17-12(29)8(25)7(24)5(2-22)32-17/h4-15,17-18,21-31H,1-3H2,(H,19,20)/t4-,5-,6-,7-,8+,9-,10-,11-,12-,13-,14-,15-,17-,18-/m1/s1	[H][C@]1(CO)O[C@]([H])(O[C@]2([H])[C@@]([H])(CO)O[C@]([H])(O[C@]3([H])[C@@]([H])(CO)N=C(NO)[C@]([H])(O)[C@@]3([H])O)[C@]([H])(O)[C@@]2([H])O)[C@]([H])(O)[C@@]([H])(O)[C@]1([H])O
DB02889	LUSC	1	166	1	-1.79264	4-O-(4,6-Dideoxy-4-{[4,5,6-Trihydroxy-3-(Hydroxymethyl)Cyclohex-2-En-1-Yl]Amino}-Beta-D-Lyxo-Hexopyranosyl)-Alpha-D-Erythro-Hexopyranose	small molecule	experimental			SNMISNLUIRCRQE-SFSRYZOZSA-N	InChI=1S/C19H33NO13/c1-5-9(20-7-2-6(3-21)10(23)13(26)11(7)24)12(25)16(29)19(31-5)33-17-8(4-22)32-18(30)15(28)14(17)27/h2,5,7-30H,3-4H2,1H3/t5-,7+,8-,9-,10-,11+,12+,13+,14-,15-,16-,17-,18+,19-/m1/s1	[H][C@]1(C)O[C@]([H])(O[C@]2([H])[C@@]([H])(CO)O[C@]([H])(O)[C@]([H])(O)[C@@]2([H])O)[C@]([H])(O)[C@@]([H])(O)[C@]1([H])N[C@@]1([H])C=C(CO)[C@@]([H])(O)[C@]([H])(O)[C@@]1([H])O
DB03439	LUSC	1	166	1	-1.79264	4,6-dideoxy-4-amino-alpha-D-glucose	small molecule	experimental			RJKBJEZZABBYBA-DVKNGEFBSA-N	InChI=1S/C6H13NO4/c1-2-3(7)4(8)5(9)6(10)11-2/h2-6,8-10H,7H2,1H3/t2-,3-,4+,5-,6+/m1/s1	[H][C@]1(C)O[C@]([H])(O)[C@]([H])(O)[C@@]([H])(O)[C@]1([H])N
DB03495	LUSC	1	166	1	-1.79264	4,6-Dideoxy-4-{[4,5,6-Trihydroxy-3-(Hydroxymethyl)Cyclohex-2-En-1-Yl]Amino}-Alpha-D-Lyxo-Hexopyranosyl-(1->4)-Alpha-D-Threo-Hexopyranosyl-(1->6)-Alpha-L-Threo-Hexopyranose	small molecule	experimental			FZLCJZILHGFQLM-PISLJJGOSA-N	InChI=1S/C25H43NO18/c1-6-11(26-8-2-7(3-27)12(29)16(33)13(8)30)15(32)20(37)25(41-6)44-22-9(4-28)43-24(21(38)18(22)35)40-5-10-14(31)17(34)19(36)23(39)42-10/h2,6,8-39H,3-5H2,1H3/t6-,8+,9-,10-,11-,12-,13+,14-,15+,16+,17+,18-,19-,20-,21-,22-,23-,24+,25-/m1/s1	[H][C@]1(C)O[C@]([H])(O[C@]2([H])[C@@]([H])(CO)O[C@]([H])(OC[C@@]3([H])O[C@@]([H])(O)[C@]([H])(O)[C@@]([H])(O)[C@]3([H])O)[C@]([H])(O)[C@@]2([H])O)[C@]([H])(O)[C@@]([H])(O)[C@]1([H])N[C@@]1([H])C=C(CO)[C@@]([H])(O)[C@]([H])(O)[C@@]1([H])O
DB03773	LUSC	1	166	1	-1.79264	alpha-D-quinovopyranose	small molecule	experimental		Carbohydrates|Deoxy Sugars	SHZGCJCMOBCMKK-DVKNGEFBSA-N	InChI=1S/C6H12O5/c1-2-3(7)4(8)5(9)6(10)11-2/h2-10H,1H3/t2-,3-,4+,5-,6+/m1/s1	[H][C@]1(C)O[C@]([H])(O)[C@]([H])(O)[C@@]([H])(O)[C@]1([H])O
DB03971	LUSC	1	166	1	-1.79264	Acarbose Derived Hexasaccharide	small molecule	experimental			MBNITLCAVXHYER-DHAMQIFDSA-N	InChI=1S/C37H63NO28/c1-8-15(19(46)26(53)35(59-8)65-31-12(5-41)62-34(28(55)23(31)50)58-7-14-18(45)20(47)25(52)33(57)60-14)38-10-2-9(3-39)30(22(49)16(10)43)64-37-29(56)24(51)32(13(6-42)63-37)66-36-27(54)21(48)17(44)11(4-40)61-36/h2,8,10-57H,3-7H2,1H3/t8-,10+,11-,12-,13-,14-,15-,16+,17-,18-,19+,20+,21+,22-,23-,24-,25-,26-,27-,28-,29-,30-,31-,32-,33-,34+,35-,36-,37-/m1/s1	[H][C@]1(C)O[C@]([H])(O[C@]2([H])[C@@]([H])(CO)O[C@]([H])(OC[C@@]3([H])O[C@@]([H])(O)[C@]([H])(O)[C@@]([H])(O)[C@]3([H])O)[C@]([H])(O)[C@@]2([H])O)[C@]([H])(O)[C@@]([H])(O)[C@]1([H])N[C@@]1([H])C=C(CO)[C@@]([H])(O[C@@]2([H])O[C@]([H])(CO)[C@@]([H])(O[C@@]3([H])O[C@]([H])(CO)[C@@]([H])(O)[C@]([H])(O)[C@@]3([H])O)[C@]([H])(O)[C@@]2([H])O)[C@]([H])(O)[C@@]1([H])O
DB04453	LUSC	1	166	1	-1.79264	4-O-(4,6-Dideoxy-4-{[4-[(4-O-Hexopyranosylhexopyranosyl)Oxy]-5,6-Dihydroxy-3-(Hydroxymethyl)Cyclohex-2-En-1-Yl]Amino}Hexopyranosyl)Hexopyranose	small molecule	experimental			JUCZMZWYUIRMPL-NPPSNIQKSA-N	InChI=1S/C31H53NO23/c1-7-13(16(39)22(45)29(49-7)54-26-11(5-35)50-28(48)21(44)19(26)42)32-9-2-8(3-33)25(18(41)14(9)37)53-31-24(47)20(43)27(12(6-36)52-31)55-30-23(46)17(40)15(38)10(4-34)51-30/h2,7,9-48H,3-6H2,1H3/t7-,9+,10-,11-,12-,13-,14+,15-,16+,17+,18-,19-,20-,21-,22-,23-,24-,25-,26-,27-,28+,29-,30-,31-/m1/s1	[H][C@]1(C)O[C@]([H])(O[C@]2([H])[C@@]([H])(CO)O[C@]([H])(O)[C@]([H])(O)[C@@]2([H])O)[C@]([H])(O)[C@@]([H])(O)[C@]1([H])N[C@@]1([H])C=C(CO)[C@@]([H])(O[C@@]2([H])O[C@]([H])(CO)[C@@]([H])(O[C@@]3([H])O[C@]([H])(CO)[C@@]([H])(O)[C@]([H])(O)[C@@]3([H])O)[C@]([H])(O)[C@@]2([H])O)[C@]([H])(O)[C@@]1([H])O
DB04618	LUSC	1	166	1	-1.79264	4,6-DIDEOXY-4-{[4-[(4-O-HEXOPYRANOSYLHEXOPYRANOSYL)OXY]-5,6-DIHYDROXY-3-(HYDROXYMETHYL)CYCLOHEX-2-EN-1-YL]AMINO}HEXOPYRANOSYL-(1->4)HEXOPYRANOSYL-(1->4)HEXOPYRANOSE	small molecule	experimental			HAWINQMQXQMONI-OBPZNAFQSA-N	InChI=1S/C37H63NO28/c1-8-15(18(46)25(53)34(58-8)64-31-13(6-42)62-37(28(56)23(31)51)65-30-12(5-41)59-33(57)24(52)21(30)49)38-10-2-9(3-39)29(20(48)16(10)44)63-36-27(55)22(50)32(14(7-43)61-36)66-35-26(54)19(47)17(45)11(4-40)60-35/h2,8,10-57H,3-7H2,1H3/t8-,10+,11-,12-,13-,14-,15-,16+,17-,18+,19+,20-,21-,22-,23-,24-,25-,26-,27-,28-,29-,30-,31-,32-,33+,34-,35-,36-,37-/m1/s1	C[C@H]1O[C@H](O[C@@H]2[C@@H](CO)O[C@H](O[C@@H]3[C@@H](CO)O[C@H](O)[C@H](O)[C@H]3O)[C@H](O)[C@H]2O)[C@H](O)[C@@H](O)[C@@H]1N[C@H]1C=C(CO)[C@@H](O[C@H]2O[C@H](CO)[C@@H](O[C@H]3O[C@H](CO)[C@@H](O)[C@H](O)[C@H]3O)[C@H](O)[C@H]2O)[C@H](O)[C@H]1O
DB00259	LUSC	1	166	1	-1.79111	Sulfanilamide	small molecule	approved	G01AE10|J01EB06|D06BA05	Amides|Amines|Aniline Compounds|Anti-Bacterial Agents|Anti-Infective Agents|Antibacterials for Systemic Use|Antiinfectives for Systemic Use|Cytochrome P-450 CYP2C19 Inhibitors|Cytochrome P-450 CYP2C19 inhibitors (strength unknown)|Cytochrome P-450 CYP2D6 Inhibitors|Cytochrome P-450 CYP2D6 Inhibitors (strength unknown)|Cytochrome P-450 CYP2E1 Inhibitors|Cytochrome P-450 CYP2E1 Inhibitors (strength…	FDDDEECHVMSUSB-UHFFFAOYSA-N	InChI=1S/C6H8N2O2S/c7-5-1-3-6(4-2-5)11(8,9)10/h1-4H,7H2,(H2,8,9,10)	NC1=CC=C(C=C1)S(N)(=O)=O	For the treatment of vulvovaginitis caused by <i>Candida albicans</i>.
DB00634	LUSC	1	166	1	-1.79111	Sulfacetamide	small molecule	approved	D10AF06|S01AB04|G01AE10	Amides|Amines|Aniline Compounds|Anti-Acne Preparations|Anti-Acne Preparations for Topical Use|Anti-Bacterial Agents|Anti-Infective Agents|Anti-Infective Agents, Local|Anti-Infective Agents, Urinary|Antiinfectives for Treatment of Acne|Dermatologicals|Genito Urinary System and Sex Hormones|Gynecological Antiinfectives and Antiseptics|Ophthalmologicals|Renal Agents|Sensory Organs|Sulfanilamides|Sul…	SKIVFJLNDNKQPD-UHFFFAOYSA-N	InChI=1S/C8H10N2O3S/c1-6(11)10-14(12,13)8-4-2-7(9)3-5-8/h2-5H,9H2,1H3,(H,10,11)	CC(=O)NS(=O)(=O)C1=CC=C(N)C=C1	For the treatment of bacterial vaginitis, keratitis, acute conjunctivitis, and blepharitis.
DB02362	LUSC	1	166	1	-1.79111	Aminobenzoic acid	small molecule	approved|experimental	D02BA01|D11AX23	4-Aminobenzoic Acid|Acids, Carbocyclic|Aminobenzoates|Benzene Derivatives|Benzoates|Dermatologicals|Emollients and Protectives|para-Aminobenzoates|Protectives Against UV-Radiation|Protectives Against UV-Radiation for Topical Use|Sunscreen Agents|Vitamin B Complex|Vitamins	ALYNCZNDIQEVRV-UHFFFAOYSA-N	InChI=1S/C7H7NO2/c8-6-3-1-5(2-4-6)7(9)10/h1-4H,8H2,(H,9,10)	NC1=CC=C(C=C1)C(O)=O
DB04500	LUSC	1	166	1	-1.79111	Acedoben	small molecule	experimental		Acids, Carbocyclic|Aminobenzoates|Benzene Derivatives|Benzoates	QCXJEYYXVJIFCE-UHFFFAOYSA-N	InChI=1S/C9H9NO3/c1-6(11)10-8-4-2-7(3-5-8)9(12)13/h2-5H,1H3,(H,10,11)(H,12,13)	CC(=O)NC1=CC=C(C=C1)C(O)=O
DB01842	LUSC	1	166	1	-1.78292	3'-Phosphate-Adenosine-5'-Diphosphate	small molecule	experimental			GBBWIZKLHXYJOA-KQYNXXCUSA-N	InChI=1S/C10H16N5O13P3/c11-8-5-9(13-2-12-8)15(3-14-5)10-6(16)7(27-29(17,18)19)4(26-10)1-25-31(23,24)28-30(20,21)22/h2-4,6-7,10,16H,1H2,(H,23,24)(H2,11,12,13)(H2,17,18,19)(H2,20,21,22)/t4-,6-,7-,10-/m1/s1	[H][C@]1(COP(O)(=O)OP(O)(O)=O)O[C@@]([H])(N2C=NC3=C(N)N=CN=C23)[C@]([H])(O)[C@]1([H])OP(O)(O)=O
DB02363	LUSC	1	166	1	-1.78292	2'-Monophosphoadenosine-5'-Diphosphate	small molecule	experimental			YPTPYQSAVGGMFN-KQYNXXCUSA-N	InChI=1S/C10H16N5O13P3/c11-8-5-9(13-2-12-8)15(3-14-5)10-7(27-29(17,18)19)6(16)4(26-10)1-25-31(23,24)28-30(20,21)22/h2-4,6-7,10,16H,1H2,(H,23,24)(H2,11,12,13)(H2,17,18,19)(H2,20,21,22)/t4-,6-,7-,10-/m1/s1	[H][C@]1(COP(O)(=O)OP(O)(O)=O)O[C@@]([H])(N2C=NC3=C(N)N=CN=C23)[C@]([H])(OP(O)(O)=O)[C@]1([H])O
DB02573	LUSC	1	166	1	-1.78292	2'-deoxycytidine-2'-deoxyadenosine-3',5'-monophosphate	small molecule	experimental			LYWWDKIADIGKTH-IDMWBNCISA-N	InChI=1S/C19H25N8O9P/c20-13-1-2-26(19(30)25-13)15-4-10(11(5-28)34-15)36-37(31,32)33-6-12-9(29)3-14(35-12)27-8-24-16-17(21)22-7-23-18(16)27/h1-2,7-12,14-15,28-29H,3-6H2,(H,31,32)(H2,20,25,30)(H2,21,22,23)/t9-,10-,11+,12+,14+,15+/m0/s1	[H]N([H])C1=NC(=O)N(C=C1)[C@H]1C[C@H](OP(O)(=O)OC[C@H]2O[C@H](C[C@@H]2O)N2C=NC3=C(N=CN=C23)N([H])[H])[C@@H](CO)O1
DB02805	LUSC	1	166	1	-1.78292	Arabinouridine 3'-phosphate	small molecule	experimental			FOGRQMPFHUHIGU-PXBUCIJWSA-N	InChI=1S/C9H13N2O9P/c12-3-4-7(20-21(16,17)18)6(14)8(19-4)11-2-1-5(13)10-9(11)15/h1-2,4,6-8,12,14H,3H2,(H,10,13,15)(H2,16,17,18)/t4-,6+,7-,8-/m1/s1	[H]N1C(=O)C=CN([C@@H]2O[C@H](CO)[C@@H](OP(O)(O)=O)[C@@H]2O)C1=O
DB03155	LUSC	1	166	1	-1.78292	2'-fluoro-2'-deoxyuridine 3'-monophosphate	small molecule	experimental			IFIXUMAFUNKIAA-XVFCMESISA-N	InChI=1S/C9H12FN2O8P/c10-6-7(20-21(16,17)18)4(3-13)19-8(6)12-2-1-5(14)11-9(12)15/h1-2,4,6-8,13H,3H2,(H,11,14,15)(H2,16,17,18)/t4-,6-,7-,8-/m1/s1	[H]N1C(=O)C=CN([C@@H]2O[C@H](CO)[C@@H](OP(O)(O)=O)[C@@]2([H])F)C1=O
DB03186	LUSC	1	166	1	-1.78292	Adenylate-3'-phosphate-[[2'-deoxy-uridine-5'-phosphate]-3'-phosphate]	small molecule	experimental			JIAJERGOUFOENU-LNAOLWRRSA-N	InChI=1S/C19H27N7O20P4/c20-16-13-17(22-6-21-16)26(7-23-13)18-14(28)15(45-48(33,34)35)10(43-18)5-41-49(36,37)46-50(38,39)44-8-3-12(25-2-1-11(27)24-19(25)29)42-9(8)4-40-47(30,31)32/h1-2,6-10,12,14-15,18,28H,3-5H2,(H,36,37)(H,38,39)(H2,20,21,22)(H,24,27,29)(H2,30,31,32)(H2,33,34,35)/t8-,9+,10+,12+,14+,15+,18+/m0/s1	[H]N([H])C1=C2N=CN([C@@H]3O[C@H](COP(O)(=O)OP(O)(=O)O[C@H]4C[C@@H](O[C@@H]4COP(O)(O)=O)N4C=CC(=O)N([H])C4=O)[C@@H](OP(O)(O)=O)[C@H]3O)C2=NC=N1
DB03326	LUSC	1	166	1	-1.78292	Deoxycytidylyl-3',5'-guanosine	small molecule	experimental		Carbohydrates|Cytosine Nucleotides|Deoxyribonucleotides|Glycosides|Heterocyclic Compounds, Fused-Ring|Nucleic Acids, Nucleotides, and Nucleosides|Nucleosides|Nucleotides|Purine Nucleosides|Purines|Pyrimidine Nucleotides|Pyrimidines|Ribonucleosides|Ribonucleotides	OBCJQWSXSLYWHI-GVKYBDNRSA-N	InChI=1S/C19H25N8O10P/c20-12-1-2-26(19(31)23-12)14-4-9(10(5-28)35-14)37-38(32,33)34-6-11-8(29)3-13(36-11)27-7-22-15-16(27)24-18(21)25-17(15)30/h1-2,7-11,13-14,28-29H,3-6H2,(H,32,33)(H2,20,23,31)(H3,21,24,25,30)/t8-,9?,10?,11+,13+,14?/m0/s1	NC1=NC(=O)C2=C(N1)N(C=N2)[C@H]1C[C@H](O)[C@@H](COP(O)(=O)OC2CC(OC2CO)N2C=CC(N)=NC2=O)O1
DB03447	LUSC	1	166	1	-1.78292	Uridylyl-2'-5'-phospho-adenosine	small molecule	experimental			QARCCHXXGAIRFS-KPKSGTNCSA-N	InChI=1S/C19H24N7O12P/c20-15-10-16(22-5-21-15)26(6-23-10)17-13(31)11(29)8(37-17)4-35-39(33,34)38-14-12(30)7(3-27)36-18(14)25-2-1-9(28)24-19(25)32/h1-2,5-8,11-14,17-18,27,29-31H,3-4H2,(H,33,34)(H2,20,21,22)(H,24,28,32)/t7-,8-,11-,12-,13-,14-,17-,18-/m1/s1	NC1=C2N=CN([C@@H]3O[C@H](COP(O)(=O)O[C@@H]4[C@H](O)[C@@H](CO)O[C@H]4N4C=CC(=O)NC4=O)[C@@H](O)[C@H]3O)C2=NC=N1
DB03512	LUSC	1	166	1	-1.78292	Uridine-2',3'-vanadate	small molecule	experimental		Vanadates	JSPAHXDHRUTBDP-VKTKOMAXSA-L	InChI=1S/C9H10N2O6.2H2O.O.V/c12-3-4-6(14)7(15)8(17-4)11-2-1-5(13)10-9(11)16;;;;/h1-2,4,6-8,12H,3H2,(H,10,13,16);2*1H2;;/q-2;;;;+4/p-2/t4-,6+,7-,8+;;;;/m0..../s1	OC[C@@H]1O[C@H]([C@H]2O[V](O)(O)(=O)O[C@H]12)N1C=CC(=O)NC1=O
DB03726	LUSC	1	166	1	-1.78292	Purine Riboside-5'-Monophosphate	small molecule	experimental			MCWDCZIDTUQRHK-FDDDBJFASA-N	InChI=1S/C10H13N4O7P/c15-7-6(2-20-22(17,18)19)21-10(8(7)16)14-4-13-5-1-11-3-12-9(5)14/h1,3-4,6-8,10,15-16H,2H2,(H2,17,18,19)/t6-,7-,8-,10-/m1/s1	[H][C@]1(COP(O)(O)=O)O[C@@]([H])(N2C=NC3=CN=CN=C23)[C@]([H])(O)[C@]1([H])O
DB03765	LUSC	1	166	1	-1.78292	2'-cytidylic acid	small molecule	experimental			YQUAKORMLHPSLZ-XVFCMESISA-N	InChI=1S/C9H14N3O8P/c10-5-1-2-12(9(15)11-5)8-7(20-21(16,17)18)6(14)4(3-13)19-8/h1-2,4,6-8,13-14H,3H2,(H2,10,11,15)(H2,16,17,18)/t4-,6-,7-,8-/m1/s1	NC1=NC(=O)N(C=C1)[C@@H]1O[C@H](CO)[C@@H](O)[C@H]1OP(O)(O)=O
DB03792	LUSC	1	166	1	-1.78292	5-Aminouracil	small molecule	experimental		Pyrimidines|Pyrimidinones	BISHACNKZIBDFM-UHFFFAOYSA-N	InChI=1S/C4H5N3O2/c5-2-1-6-4(9)7-3(2)8/h1H,5H2,(H2,6,7,8,9)	NC1=CNC(=O)NC1=O
DB04514	LUSC	1	166	1	-1.78292	Uridylyl-2'-5'-phospho-guanosine	small molecule	experimental			DFYLLEBFVZTKHD-VMIOUTBZSA-N	InChI=1S/C19H24N7O13P/c20-18-23-14-9(15(32)24-18)21-5-26(14)16-12(31)10(29)7(38-16)4-36-40(34,35)39-13-11(30)6(3-27)37-17(13)25-2-1-8(28)22-19(25)33/h1-2,5-7,10-13,16-17,27,29-31H,3-4H2,(H,34,35)(H,22,28,33)(H3,20,23,24,32)/t6-,7-,10-,11-,12-,13-,16-,17-/m1/s1	[H]N([H])C1=NC(=O)C2=C(N1[H])N(C=N2)[C@@H]1O[C@H](COP(O)(=O)O[C@@H]2[C@H](O)[C@@H](CO)O[C@H]2N2C=CC(=O)N([H])C2=O)[C@@H](O)[C@H]1O
DB08596	LUSC	1	166	1	-1.78292	5'-deoxy-5'-piperidin-1-ylthymidine	small molecule	experimental			GMOUOGHZJCSNOZ-YNEHKIRRSA-N	InChI=1S/C15H23N3O4/c1-10-8-18(15(21)16-14(10)20)13-7-11(19)12(22-13)9-17-5-3-2-4-6-17/h8,11-13,19H,2-7,9H2,1H3,(H,16,20,21)/t11-,12+,13+/m0/s1	[H][C@]1(O)C[C@@]([H])(O[C@]1([H])CN1CCCCC1)N1C=C(C)C(=O)NC1=O
DB08661	LUSC	1	166	1	-1.78292	1-(2,5-dideoxy-5-pyrrolidin-1-yl-beta-L-erythro-pentofuranosyl)-5-methylpyrimidine-2,4(1H,3H)-dione	small molecule	experimental			XUSBTLVYPZUOAW-WOPDTQHZSA-N	InChI=1S/C14H21N3O4/c1-9-7-17(14(20)15-13(9)19)12-6-10(18)11(21-12)8-16-4-2-3-5-16/h7,10-12,18H,2-6,8H2,1H3,(H,15,19,20)/t10-,11+,12+/m1/s1	[H][C@@]1(O)C[C@]([H])(O[C@@]1([H])CN1CCCC1)N1C=C(C)C(=O)NC1=O
DB11595	LUSC	1	166	1	-1.78135	Atezolizumab	biotech	approved|investigational	L01XC32	Amino Acids, Peptides, and Proteins|Antibodies|Antibodies, Monoclonal|Antibodies, Monoclonal, Humanized|Antineoplastic Agents|Antineoplastic and Immunomodulating Agents|Blood Proteins|Globulins|Immunoglobulins|Immunoproteins|Programmed Death Receptor-1 Blocking Antibody|Programmed Death Receptor-1-directed Antibody Interactions|Proteins|Serum Globulins				Atezolizumab is indicated to treat locally or advanced metastatic urothelial carcinoma in patients ineligible for cicplatin-containing chemotherapy with tumors expressing PD-L1, in patients ineligible for cisplatin-containing chemotherapy irrespective of PD-L1, have disease progression following platinum containing chemotherapy, or have disease progression within 12 months of neoadjuvant or adjuv…
DB11714	LUSC	1	166	1	-1.78135	Durvalumab	biotech	approved|investigational	L01XC28	Amino Acids, Peptides, and Proteins|Antibiotics, Antineoplastic|Antibodies|Antibodies, Monoclonal|Antineoplastic Agents|Antineoplastic Agents, Immunological|Antineoplastic and Immunomodulating Agents|Blood Proteins|Globulins|Immunoglobulins|Immunoproteins|Programmed Death Ligand-1 Antagonists|Programmed Death Ligand-1 Blocker|Programmed Death Ligand-1-directed Antibody Interactions|Proteins|Serum…				Durvalumab is indicated for the treatment of patients with locally advanced or metastatic urothelial carcinoma who have disease progression during or following platinum-containing chemotherapy, or within 12 months of neoadjuvant or adjuvant treatment with platinum-containing chemotherapy.[L12621]_x000D_ _x000D_ Durvalumab is indicated for the treatment of patients with unresectable Stage III non-…
DB11945	LUSC	1	166	1	-1.78135	Avelumab	biotech	approved|investigational	L01XC31	Amino Acids, Peptides, and Proteins|Antibodies|Antibodies, Monoclonal|Antineoplastic Agents|Antineoplastic and Immunomodulating Agents|Blood Proteins|Globulins|Immunoglobulins|Immunoproteins|Programmed Death Ligand-1 Antagonists|Programmed Death Ligand-1 Blocker|Programmed Death Ligand-1-directed Antibody Interactions|Proteins|Serum Globulins				Indicated for the treatment of adults and pediatric patients 12 years and older with metastatic Merkel cell carcinoma (MCC).
DB00508	LUSC	6	166	1.16667	-1.77683	Triflupromazine	small molecule	approved|vet_approved	N05AA05	Agents producing tachycardia|Anticholinergic Agents|Antidepressive Agents|Antiemetics|Antipsychotic Agents|Autonomic Agents|Central Nervous System Agents|Central Nervous System Depressants|Cholinesterase Inhibitors|Dopamine Agents|Dopamine Antagonists|Dopamine D2 Receptor Antagonists|Gastrointestinal Agents|Heterocyclic Compounds, Fused-Ring|Muscarinic Antagonists|Nervous System|Neurotoxic agents…	XSCGXQMFQXDFCW-UHFFFAOYSA-N	InChI=1S/C18H19F3N2S/c1-22(2)10-5-11-23-14-6-3-4-7-16(14)24-17-9-8-13(12-15(17)23)18(19,20)21/h3-4,6-9,12H,5,10-11H2,1-2H3	CN(C)CCCN1C2=CC=CC=C2SC2=C1C=C(C=C2)C(F)(F)F	Used mainly in the management of psychoses. Also used to control nausea and vomiting.
DB05109	LUSC	4	166	1	-1.77	Trabectedin	small molecule	approved|investigational	L01CX01	Agents Causing Muscle Toxicity|Alkylating Activity|Alkylating Drugs|Antineoplastic Agents|Antineoplastic Agents, Alkylating|Antineoplastic and Immunomodulating Agents|Cytochrome P-450 CYP2C19 Substrates|Cytochrome P-450 CYP2C9 Substrates|Cytochrome P-450 CYP2D6 Substrates|Cytochrome P-450 CYP2E1 Substrates|Cytochrome P-450 CYP3A Substrates|Cytochrome P-450 CYP3A4 Substrates|Cytochrome P-450 Subst…	PKVRCIRHQMSYJX-AIFWHQITSA-N	InChI=1S/C39H43N3O11S/c1-16-9-20-10-22-37(46)42-23-13-50-38(47)39(21-12-25(48-5)24(44)11-19(21)7-8-40-39)14-54-36(30(42)29(41(22)4)26(20)31(45)32(16)49-6)28-27(23)35-34(51-15-52-35)17(2)33(28)53-18(3)43/h9,11-12,22-23,29-30,36-37,40,44-46H,7-8,10,13-15H2,1-6H3/t22-,23-,29+,30+,36+,37-,39+/m0/s1	[H][C@@]12[C@@H]3SC[C@]4(NCCC5=C4C=C(OC)C(O)=C5)C(=O)OC[C@H](N1[C@@H](O)[C@@H]1CC4=CC(C)=C(OC)C(O)=C4[C@H]2N1C)C1=C2OCOC2=C(C)C(OC(C)=O)=C31	Indicated for treatment of advanced soft tissue sarcoma in patients refractory to or unsuitable to receive anthracycline or ifosfamide chemotherapy in Europe, Russia and South Korea. Approved for orphan drug status by the U.S. FDA for treatment of soft tissue sarcomas and ovarian cancer. Investigated for use/treatment in cancer/tumors (unspecified), gastric cancer, ovarian cancer, pediatric indic…
DB08890	LUSC	1	166	1	-1.7684	Linaclotide	small molecule	approved	A06AX04	Alimentary Tract and Metabolism|Amino Acids, Peptides, and Proteins|Drugs for Constipation|Enzyme Activators|Gastrointestinal Agents|Guanylate Cyclase Activators|Guanylate Cyclase-C Agonist|Guanylyl Cyclase C Agonists|Laxatives|Miscellaneous GI Drugs	KXGCNMMJRFDFNR-WDRJZQOASA-N	InChI=1S/C59H79N15O21S6/c1-26-47(82)69-41-25-101-99-22-38-52(87)65-33(13-14-45(80)81)49(84)66-34(16-28-5-9-30(76)10-6-28)50(85)71-40(54(89)72-39(23-97-96-20-32(60)48(83)70-38)53(88)67-35(18-43(61)78)58(93)74-15-3-4-42(74)56(91)63-26)24-100-98-21-37(64-44(79)19-62-57(92)46(27(2)75)73-55(41)90)51(86)68-36(59(94)95)17-29-7-11-31(77)12-8-29/h5-12,26-27,32-42,46,75-77H,3-4,13-25,60H2,1-2H3,(H2,61,78)(…	[H][C@]1(CSSC[C@]2([H])NC(=O)[C@H](CC3=CC=C(O)C=C3)NC(=O)[C@H](CCC(O)=O)NC(=O)[C@@H]3CSSC[C@H](NC(=O)[C@H](C)NC(=O)[C@@H]4CCCN4C(=O)[C@H](CC(N)=O)NC(=O)[C@H](CSSC[C@H](N)C(=O)N3)NC2=O)C(=O)N[C@@]([H])([C@@H](C)O)C(=O)NCC(=O)N1)C(=O)N[C@@H](CC1=CC=C(O)C=C1)C(O)=O	Treatment of irritable bowel syndrome (IBS) with constipation and chronic idiopathic constipation.
DB01132	LUSC	86	166	1.08235	-1.76838	Pioglitazone	small molecule	approved|investigational	A10BD09|A10BG03|A10BD05|A10BD06|A10BD12	Alimentary Tract and Metabolism|Blood Glucose Lowering Agents|Cytochrome P-450 CYP2C8 Inhibitors|Cytochrome P-450 CYP2C8 Inhibitors (moderate)|Cytochrome P-450 CYP2C8 Substrates|Cytochrome P-450 CYP2C9 Substrates|Cytochrome P-450 CYP3A Inducers|Cytochrome P-450 CYP3A Substrates|Cytochrome P-450 CYP3A4 Inducers|Cytochrome P-450 CYP3A4 Inducers (strength unknown)|Cytochrome P-450 CYP3A4 Substrates|…	HYAFETHFCAUJAY-UHFFFAOYSA-N	InChI=1S/C19H20N2O3S/c1-2-13-3-6-15(20-12-13)9-10-24-16-7-4-14(5-8-16)11-17-18(22)21-19(23)25-17/h3-8,12,17H,2,9-11H2,1H3,(H,21,22,23)	CCC1=CN=C(CCOC2=CC=C(CC3SC(=O)NC3=O)C=C2)C=C1	Pioglitazone is indicated as an adjunct to diet and exercise to improve glycemic control in adults with type 2 diabetes mellitus.[L11416] It is also available in combination with [metformin],[L11419] [glimepiride],[L11422] or [alogliptin][L11425] for the same indication.
DB04334	LUSC	1	166	1	-1.7669	6-hydroxydopa quinone	small molecule	experimental		Amines|Amino Acids|Amino Acids, Aromatic|Amino Acids, Cyclic|Amino Acids, Essential|Amino Acids, Peptides, and Proteins|Benzene Derivatives|Catecholamines|Catechols|Phenols|Phenylalanine	AGMJSPIGDFKRRO-YFKPBYRVSA-N	InChI=1S/C9H9NO5/c10-5(9(14)15)1-4-2-7(12)8(13)3-6(4)11/h2-3,5,13H,1,10H2,(H,14,15)/t5-/m0/s1	N[C@@H](CC1=CC(=O)C(O)=CC1=O)C(O)=O
DB07859	LUSC	4	166	0.75	-1.76543	4-(4-CHLOROPHENYL)-4-[4-(1H-PYRAZOL-4-YL)PHENYL]PIPERIDINE	small molecule	experimental			LZMOSYUFVYJEPY-UHFFFAOYSA-N	InChI=1S/C20H20ClN3/c21-19-7-5-18(6-8-19)20(9-11-22-12-10-20)17-3-1-15(2-4-17)16-13-23-24-14-16/h1-8,13-14,22H,9-12H2,(H,23,24)	ClC1=CC=C(C=C1)C1(CCNCC1)C1=CC=C(C=C1)C1=CNN=C1
DB07947	LUSC	4	166	0.75	-1.76543	ISOQUINOLINE-5-SULFONIC ACID (2-(2-(4-CHLOROBENZYLOXY)ETHYLAMINO)ETHYL)AMIDE	small molecule	experimental			AUHWQSZMVMMRLM-UHFFFAOYSA-N	InChI=1S/C20H22ClN3O3S/c21-18-6-4-16(5-7-18)15-27-13-12-22-10-11-24-28(25,26)20-3-1-2-17-14-23-9-8-19(17)20/h1-9,14,22,24H,10-13,15H2	ClC1=CC=C(COCCNCCNS(=O)(=O)C2=CC=CC3=CN=CC=C23)C=C1
DB11135	LUSC	8	166	1.125	-1.76449	Selenium	small molecule	approved|investigational|vet_approved		Alimentary Tract and Metabolism|Antioxidants|Chalcogens|Compounds used in a research, industrial, or household setting|Diet, Food, and Nutrition|Drugs that are Mainly Renally Excreted|Elements|Food|Food and Beverages|Growth Substances|Micronutrients|Mineral Supplements|Minerals|Physiological Phenomena|Polyvalent cation containing laxatives, antacids, oral supplements|Protective Agents|Selenium Co…	BUGBHKTXTAQXES-UHFFFAOYSA-N	InChI=1S/Se	[Se]	For the supplementation of total parenteral nutrition to prevent hyposelenemia [FDA Label].
DB01569	LUSC	1	166	1	-1.75859	Formebolone	small molecule	experimental|illicit		Androstanes|Androstenes|Androstenols|Fused-Ring Compounds|Steroids|Testosterone and derivatives	AMVODTGMYSRMNP-GNIMZFFESA-N	InChI=1S/C21H28O4/c1-19-9-12(11-22)16(23)8-13(19)4-5-14-15-6-7-21(3,25)20(15,2)10-17(24)18(14)19/h8-9,11,14-15,17-18,24-25H,4-7,10H2,1-3H3/t14-,15-,17+,18+,19-,20-,21-/m0/s1	[H][C@@]12CC[C@](C)(O)[C@@]1(C)C[C@@H](O)[C@@]1([H])[C@@]2([H])CCC2=CC(=O)C(C=O)=C[C@]12C	No approved indications. Studied experimentally as a treatment for non-pituitary growth retardation.[A14416]
DB07333	LUSC	2	166	1	-1.7572	N-(CYCLOPROPYLMETHYL)-4-(METHYLOXY)-3-({5-[3-(3-PYRIDINYL)PHENYL]-1,3-OXAZOL-2-YL}AMINO)BENZENESULFONAMIDE	small molecule	experimental			KRGKAARWVPUWSY-UHFFFAOYSA-N	InChI=1S/C25H24N4O4S/c1-32-23-10-9-21(34(30,31)28-14-17-7-8-17)13-22(23)29-25-27-16-24(33-25)19-5-2-4-18(12-19)20-6-3-11-26-15-20/h2-6,9-13,15-17,28H,7-8,14H2,1H3,(H,27,29)	COC1=CC=C(C=C1NC1=NC=C(O1)C1=CC(=CC=C1)C1=CN=CC=C1)S(=O)(=O)NCC1CC1
DB12371	LUSC	2	166	1	-1.74978	Siponimod	small molecule	approved|investigational		Agents that produce hypertension|Azetines|Benzene Derivatives|Cytochrome P-450 CYP2C9 Substrates|Cytochrome P-450 CYP2C9 Substrates with a Narrow Therapeutic Index|Cytochrome P-450 CYP3A Substrates|Cytochrome P-450 CYP3A4 Substrates|Cytochrome P-450 CYP3A4 Substrates (strength unknown)|Cytochrome P-450 CYP3A4 Substrates with a Narrow Therapeutic Index|Cytochrome P-450 Substrates|Immunosuppressive…	KIHYPELVXPAIDH-HNSNBQBZSA-N	InChI=1S/C29H35F3N2O3/c1-3-21-14-23(10-11-24(21)15-34-16-25(17-34)28(35)36)19(2)33-37-18-20-9-12-26(22-7-5-4-6-8-22)27(13-20)29(30,31)32/h9-14,22,25H,3-8,15-18H2,1-2H3,(H,35,36)/b33-19+	CCC1=CC(=CC=C1CN1CC(C1)C(O)=O)C(\C)=N\OCC1=CC=C(C2CCCCC2)C(=C1)C(F)(F)F	This drug is indicated for the treatment of relapsing forms of multiple sclerosis (MS), to include clinically isolated syndrome, relapsing-remitting disease, and active secondary progressive disease in adults [FDA label].
DB12612	LUSC	2	166	1	-1.74978	Ozanimod	small molecule	approved|investigational	L04AA38	Antineoplastic and Immunomodulating Agents|BCRP/ABCG2 Substrates|Cytochrome P-450 CYP2C8 Substrates|Cytochrome P-450 CYP3A Substrates|Cytochrome P-450 CYP3A4 Substrates|Cytochrome P-450 Substrates|Immunosuppressive Agents|Indenes|Oxazoles|P-glycoprotein substrates|Selective Immunosuppressants	XRVDGNKRPOAQTN-FQEVSTJZSA-N	InChI=1S/C23H24N4O3/c1-14(2)29-21-9-6-15(12-16(21)13-24)23-26-22(27-30-23)19-5-3-4-18-17(19)7-8-20(18)25-10-11-28/h3-6,9,12,14,20,25,28H,7-8,10-11H2,1-2H3/t20-/m0/s1	CC(C)OC1=C(C=C(C=C1)C1=NC(=NO1)C1=C2CC[C@H](NCCO)C2=CC=C1)C#N	Ozanimod is indicated for adults in the treatment of relapsing forms of MS, which may include relapsing-remitting disease, clinically isolated syndrome, and active secondary progressive MS.[L12582]
DB01685	LUSC	1	166	1	-1.74887	Topiroxostat	small molecule	experimental		BCRP/ABCG2 Inhibitors|Cytochrome P-450 CYP2C19 Inhibitors|Cytochrome P-450 CYP2C19 inhibitors (strength unknown)|Cytochrome P-450 CYP2C8 Inhibitors|Cytochrome P-450 CYP2C8 Inhibitors (moderate)|Cytochrome P-450 CYP2C9 Inhibitors|Cytochrome P-450 CYP2C9 Inhibitors (strength unknown)|Cytochrome P-450 CYP3A Inhibitors|Cytochrome P-450 CYP3A4 Inhibitors|Cytochrome P-450 CYP3A4 Inhibitors (strength un…	UBVZQGOVTLIHLH-UHFFFAOYSA-N	InChI=1S/C13H8N6/c14-8-11-7-10(3-6-16-11)13-17-12(18-19-13)9-1-4-15-5-2-9/h1-7H,(H,17,18,19)	N#CC1=NC=CC(=C1)C1=NNC(=N1)C1=CC=NC=C1	Indicated for the treatment of gout and hyperurcemia in Japan.
DB03328	LUSC	1	166	1	-1.74887	Dioxo(sulfanyl)molybdenum	small molecule	experimental			BDSRWPHSAKXXRG-UHFFFAOYSA-M	InChI=1S/Mo.2O.H2S/h;;;1H2/q+1;;;/p-1	S[Mo](=O)=O
DB03841	LUSC	1	166	1	-1.74887	Niraxostat	small molecule	experimental			AETHRPHBGJAIBT-UHFFFAOYSA-N	InChI=1S/C16H17N3O3/c1-16(2,3)10-22-14-5-4-13(6-11(14)7-17)19-9-12(8-18-19)15(20)21/h4-6,8-9H,10H2,1-3H3,(H,20,21)	CC(C)(C)COC1=C(C=C(C=C1)N1C=C(C=N1)C(O)=O)C#N
DB04854	LUSC	1	166	1	-1.74887	Febuxostat	small molecule	approved	M04AA03	Antigout Preparations|Antirheumatic Agents|Musculo-Skeletal System|Preparations Inhibiting Uric Acid Production|Sulfur Compounds|Thiazoles|Xanthine Oxidase Inhibitors	BQSJTQLCZDPROO-UHFFFAOYSA-N	InChI=1S/C16H16N2O3S/c1-9(2)8-21-13-5-4-11(6-12(13)7-17)15-18-10(3)14(22-15)16(19)20/h4-6,9H,8H2,1-3H3,(H,19,20)	CC(C)COC1=C(C=C(C=C1)C1=NC(C)=C(S1)C(O)=O)C#N	For the treatment of hyperuricemia in patients with gout.
DB05262	LUSC	1	166	1	-1.74887	Oxypurinol	small molecule	investigational		Enzyme Inhibitors|Pyrazoles|Pyrimidines|Xanthine Oxidase Inhibitors	HXNFUBHNUDHIGC-UHFFFAOYSA-N	InChI=1S/C5H4N4O2/c10-4-2-1-6-9-3(2)7-5(11)8-4/h1H,(H3,6,7,8,9,10,11)	O=C1NC2=C(C=NN2)C(=O)N1	Intended for the treatment of congestive heart failure and hyperuricemia.
DB00374	LUSC	3	166	1	-1.74836	Treprostinil	small molecule	approved|investigational	B01AC21	Antihypertensive Agents|Autacoids|Biological Factors|Blood and Blood Forming Organs|Cardiovascular Agents|Cytochrome P-450 CYP2C9 Substrates|Cytochrome P-450 Substrates|Eicosanoids|Fatty Acids|Fatty Acids, Unsaturated|Inflammation Mediators|Lipids|Platelet Aggregation Inhibitors Excl. Heparin|Potential QTc-Prolonging Agents|Prostacyclin Analogues|Prostacycline Vasodilator|Prostaglandins|Prostagla…	PAJMKGZZBBTTOY-ZFORQUDYSA-N	InChI=1S/C23H34O5/c1-2-3-4-7-17(24)9-10-18-19-11-15-6-5-8-22(28-14-23(26)27)20(15)12-16(19)13-21(18)25/h5-6,8,16-19,21,24-25H,2-4,7,9-14H2,1H3,(H,26,27)/t16-,17-,18+,19-,21+/m0/s1	[H][C@]12C[C@@H](O)[C@H](CC[C@@H](O)CCCCC)[C@@]1([H])CC1=C(C2)C(OCC(O)=O)=CC=C1	For use as a continuous subcutaneous infusion or intravenous infusion (for those not able to tolerate a subcutaneous infusion) for the treatment of pulmonary arterial hypertension in patients with NYHA Class II-IV symptoms to diminish symptoms associated with exercise.
DB01006	LUSC	2	166	1	-1.74792	Letrozole	small molecule	approved|investigational	L02BG04	Agents Causing Muscle Toxicity|Antineoplastic Agents|Antineoplastic and Immunomodulating Agents|Aromatase Inhibitors|Cytochrome P-450 CYP2A6 Inhibitors|Cytochrome P-450 CYP2A6 Inhibitors (strong)|Cytochrome P-450 CYP2A6 Substrates|Cytochrome P-450 CYP2C19 Inhibitors|Cytochrome P-450 CYP2C19 inhibitors (strength unknown)|Cytochrome P-450 CYP3A Substrates|Cytochrome P-450 CYP3A4 Substrates|Cytochro…	HPJKCIUCZWXJDR-UHFFFAOYSA-N	InChI=1S/C17H11N5/c18-9-13-1-5-15(6-2-13)17(22-12-20-11-21-22)16-7-3-14(10-19)4-8-16/h1-8,11-12,17H	N#CC1=CC=C(C=C1)C(N1C=NC=N1)C1=CC=C(C=C1)C#N	Letrozole is indicated to treat postmenopausal women with hormone receptor (HR) positive early breast cancer, postmenopausal women with early breast cancer who have periviously been treated with tamoxifen, and postmenopausal women with HR+ or unknown advanced breast cancer.[L11623] Letrozole, given with ribociclib, is indicated to treat pre, peri, and postmenopausal women with HR+ and human epide…
DB04352	LUSC	1	166	1	-1.7445	beta-D-Ribose-5-phosphate	small molecule	experimental			KTVPXOYAKDPRHY-TXICZTDVSA-N	InChI=1S/C5H11O8P/c6-3-2(1-12-14(9,10)11)13-5(8)4(3)7/h2-8H,1H2,(H2,9,10,11)/t2-,3-,4-,5-/m1/s1	O[C@@H]1O[C@H](COP(O)(O)=O)[C@@H](O)[C@H]1O
DB00482	LUSC	12	166	1	-1.73928	Celecoxib	small molecule	approved|investigational	M01AH01|L01XX33|G01AE10	Agents causing hyperkalemia|Agents that produce hypertension|Amides|Analgesics|Analgesics, Non-Narcotic|Anti-Inflammatory Agents|Anti-Inflammatory Agents, Non-Steroidal|Antiinflammatory and Antirheumatic Products|Antiinflammatory and Antirheumatic Products, Non-Steroids|Antineoplastic and Immunomodulating Agents|Antirheumatic Agents|BCRP/ABCG2 Substrates|BSEP/ABCB11 Inhibitors|Central Nervous Sys…	RZEKVGVHFLEQIL-UHFFFAOYSA-N	InChI=1S/C17H14F3N3O2S/c1-11-2-4-12(5-3-11)15-10-16(17(18,19)20)22-23(15)13-6-8-14(9-7-13)26(21,24)25/h2-10H,1H3,(H2,21,24,25)	CC1=CC=C(C=C1)C1=CC(=NN1C1=CC=C(C=C1)S(N)(=O)=O)C(F)(F)F	Celecoxib is indicated for symptomatic treatment of adult osteoarthritis (OA) and adult rheumatoid arthritis (RA).[L7646] Celecoxib is not a substitute for aspirin for cardiovascular event prophylaxis.[L7646] _x000D_ _x000D_ It may be also be used to treat acute pain from various sources, juvenile rheumatoid arthritis in children over 2, ankylosing spondylitis, and primary dysmenorrhea.[L7646]
DB05309	LUSC	1	166	1	-1.7382	TP-508	small molecule	investigational						Investigated for use/treatment in bone fractures, diabetic foot ulcers, and wounds.
DB05395	LUSC	1	166	1	-1.73396	Amibegron	small molecule	investigational		Adrenergic Agents|Adrenergic Agonists|Adrenergic beta-Agonists|Agents producing tachycardia|Agents that produce hypertension|Antidepressive Agents|Central Nervous System Depressants|Naphthalenes|Neurotransmitter Agents	RDJQCOBTKKAQAH-FPOVZHCZSA-N	InChI=1S/C22H26ClNO4/c1-2-27-22(26)14-28-20-9-7-15-6-8-19(11-17(15)12-20)24-13-21(25)16-4-3-5-18(23)10-16/h3-5,7,9-10,12,19,21,24-25H,2,6,8,11,13-14H2,1H3/t19-,21-/m0/s1	[H][C@](O)(CN[C@@]1([H])CCC2=C(C1)C=C(OCC(=O)OCC)C=C2)C1=CC(Cl)=CC=C1	Investigated for use/treatment in depression, irritable bowel syndrome (IBS), and obesity.
DB06190	LUSC	1	166	1	-1.73396	Solabegron	small molecule	investigational		Acids, Carbocyclic|Adrenergic Agents|Adrenergic Agonists|Adrenergic beta-3 Receptor Agonists|Adrenergic beta-Agonists|Agents producing tachycardia|Agents that produce hypertension|Amines|Benzene Derivatives|Neurotransmitter Agents	LLDXOPKUNJTIRF-QFIPXVFZSA-N	InChI=1S/C23H23ClN2O3/c24-20-8-2-6-18(13-20)22(27)15-25-10-11-26-21-9-3-5-17(14-21)16-4-1-7-19(12-16)23(28)29/h1-9,12-14,22,25-27H,10-11,15H2,(H,28,29)/t22-/m0/s1	[H][C@](O)(CNCCNC1=CC(=CC=C1)C1=CC(=CC=C1)C(O)=O)C1=CC=CC(Cl)=C1	Investigated for use/treatment in diabetes mellitus type 2, irritable bowel syndrome (IBS), and urinary incontinence.
DB08893	LUSC	1	166	1	-1.73396	Mirabegron	small molecule	approved	G04BD12	Adrenergic Agents|Adrenergic Agonists|Adrenergic beta-3 Receptor Agonists|Adrenergic beta-Agonists|Agents producing tachycardia|Agents that produce hypertension|Amides|Amines|Anilides|Aniline Compounds|Cholinesterase substrates|Cytochrome P-450 CYP2D6 Inhibitors|Cytochrome P-450 CYP2D6 Inhibitors (moderate)|Cytochrome P-450 CYP2D6 Substrates|Cytochrome P-450 CYP3A Substrates|Cytochrome P-450 CYP3…	PBAPPPCECJKMCM-IBGZPJMESA-N	InChI=1S/C21H24N4O2S/c22-21-25-18(14-28-21)12-20(27)24-17-8-6-15(7-9-17)10-11-23-13-19(26)16-4-2-1-3-5-16/h1-9,14,19,23,26H,10-13H2,(H2,22,25)(H,24,27)/t19-/m0/s1	NC1=NC(CC(=O)NC2=CC=C(CCNC[C@H](O)C3=CC=CC=C3)C=C2)=CS1	Mirabegron is a beta-3 adrenergic agonist indicated for the treatment of overactive bladder (OAB) with symptoms of urge urinary incontinence, urgency, and urinary frequency.
DB05607	LUSC	1	166	1	-1.73025	PRX-08066	small molecule	investigational		Antidepressive Agents|Central Nervous System Depressants|Serotonin 5-HT2 Receptor Antagonists|Serotonin Agents|Serotonin Receptor Antagonists|Sulfur Compounds	RPYIKXHIQXRXEM-WLHGVMLRSA-N	InChI=1S/C19H17ClFN5S.C4H4O4/c20-17-8-15-18(23-11-24-19(15)27-17)25-14-3-5-26(6-4-14)10-12-1-2-16(21)13(7-12)9-22;5-3(6)1-2-4(7)8/h1-2,7-8,11,14H,3-6,10H2,(H,23,24,25);1-2H,(H,5,6)(H,7,8)/b;2-1+	OC(=O)\C=C\C(O)=O.FC1=C(C=C(CN2CCC(CC2)NC2=C3C=C(Cl)SC3=NC=N2)C=C1)C#N	Investigated for use/treatment in chronic obstructive pulmonary disease (COPD) and pulmonary hypertension.
DB06266	LUSC	3	166	0.666667	-1.7236	Lonidamine	small molecule	investigational	L01XX07	Adrenal Cortex Hormones|Anti-Infective Agents|Antineoplastic Agents|Antineoplastic and Immunomodulating Agents|Antiparasitic Agents|Antiprotozoals|Antispermatogenic Agents|Contraceptive Agents, Male|Heterocyclic Compounds, Fused-Ring|Hormonal Contraceptives for Systemic Use|Noxae|Pyrazoles|Radiation-Sensitizing Agents|Reproductive Control Agents|Toxic Actions|Trypanocidal Agents	WDRYRZXSPDWGEB-UHFFFAOYSA-N	InChI=1S/C15H10Cl2N2O2/c16-10-6-5-9(12(17)7-10)8-19-13-4-2-1-3-11(13)14(18-19)15(20)21/h1-7H,8H2,(H,20,21)	OC(=O)C1=NN(CC2=C(Cl)C=C(Cl)C=C2)C2=C1C=CC=C2	Investigated for use/treatment in benign prostatic hyperplasia, prostate disorders, and cancer/tumors (unspecified).
DB12168	LUSC	1	166	1	-1.7216	MK-0557	small molecule	investigational		Cycloparaffins	RMYZIRFUCOMQRH-CAJLXGCNSA-N	InChI=1S/C22H19FN4O3/c23-17-3-1-2-4-18(17)27-12-8-19(26-27)25-20(28)14-5-9-22(10-6-14)16-13-24-11-7-15(16)21(29)30-22/h1-4,7-8,11-14H,5-6,9-10H2,(H,25,26,28)/t14-,22-	FC1=C(C=CC=C1)N1C=CC(NC(=O)[C@H]2CC[C@@]3(CC2)OC(=O)C2=C3C=NC=C2)=N1
DB12889	LUSC	1	166	1	-1.7216	Velneperit	small molecule	investigational			WGEWUYACXPEFPO-AULYBMBSSA-N	InChI=1S/C17H24F3N3O3S/c1-16(2,3)27(25,26)23-13-7-4-11(5-8-13)15(24)22-14-9-6-12(10-21-14)17(18,19)20/h6,9-11,13,23H,4-5,7-8H2,1-3H3,(H,21,22,24)/t11-,13-	CC(C)(C)S(=O)(=O)N[C@H]1CC[C@@H](CC1)C(=O)NC1=NC=C(C=C1)C(F)(F)F
DB05199	LUSC	1	166	1	-1.72019	LX1031	small molecule	investigational		Amino Acids|Amino Acids, Aromatic|Amino Acids, Cyclic|Amino Acids, Essential|Amino Acids, Peptides, and Proteins|Benzene Derivatives|Tryptophan Hydroxylase, antagonists & inhibitors				Irritable bowel syndrome (IBS) and other gastrointestinal disorders
DB01185	LUSC	6	166	1	-1.7147	Fluoxymesterone	small molecule	approved|illicit	G03BA01	3-Oxoandrosten (4) Derivatives|Anabolic Agents|Androgens|Androstanes|Androstenediols|Androstenes|Androstenols|Fused-Ring Compounds|Genito Urinary System and Sex Hormones|Hormones|Hormones, Hormone Substitutes, and Hormone Antagonists|Sex Hormones and Modulators of the Genital System|Steroids|Steroids, Fluorinated	YLRFCQOZQXIBAB-RBZZARIASA-N	InChI=1S/C20H29FO3/c1-17-8-6-13(22)10-12(17)4-5-15-14-7-9-19(3,24)18(14,2)11-16(23)20(15,17)21/h10,14-16,23-24H,4-9,11H2,1-3H3/t14-,15-,16-,17-,18-,19-,20-/m0/s1	[H][C@@]12CC[C@](C)(O)[C@@]1(C)C[C@H](O)[C@@]1(F)[C@@]2([H])CCC2=CC(=O)CC[C@]12C	In males, used as replacement therapy in conditions associated with symptoms of deficiency or absence of endogenous testosterone. In females, for palliation of androgenresponsive recurrent mammary cancer in women who are more than one year but less than five years postmenopausal.
DB03277	LUSC	4	166	1.5	-1.71143	alpha-maltotriose	small molecule	experimental			FYGDTMLNYKFZSV-PXXRMHSHSA-N	InChI=1S/C18H32O16/c19-1-4-7(22)8(23)12(27)17(31-4)34-15-6(3-21)32-18(13(28)10(15)25)33-14-5(2-20)30-16(29)11(26)9(14)24/h4-29H,1-3H2/t4-,5-,6-,7-,8+,9-,10-,11-,12-,13-,14-,15-,16+,17-,18-/m1/s1	[H][C@]1(O)O[C@]([H])(CO)[C@@]([H])(O[C@@]2([H])O[C@]([H])(CO)[C@@]([H])(O[C@@]3([H])O[C@]([H])(CO)[C@@]([H])(O)[C@]([H])(O)[C@@]3([H])O)[C@]([H])(O)[C@@]2([H])O)[C@]([H])(O)[C@@]1([H])O
DB03323	LUSC	4	166	1.5	-1.71143	Maltose	small molecule	experimental|investigational		Biopolymers|Carbohydrates|Compounds used in a research, industrial, or household setting|Diet, Food, and Nutrition|Disaccharides|Flavoring Agents|Food|Food Additives|Food and Beverages|Food Ingredients|Glucans|Macromolecular Substances|Maltose, metabolism|Oligosaccharides|Pharmaceutic Aids|Pharmaceutical Preparations|Physiological Phenomena|Polymers|Polysaccharides|Sweetening Agents	GUBGYTABKSRVRQ-PICCSMPSSA-N	InChI=1S/C12H22O11/c13-1-3-5(15)6(16)9(19)12(22-3)23-10-4(2-14)21-11(20)8(18)7(10)17/h3-20H,1-2H2/t3-,4-,5-,6+,7-,8-,9-,10-,11?,12-/m1/s1	OC[C@H]1O[C@H](O[C@H]2[C@H](O)[C@@H](O)C(O)O[C@@H]2CO)[C@H](O)[C@@H](O)[C@@H]1O
DB00686	LUSC	3	166	1	-1.70661	Pentosan polysulfate	small molecule	approved	C05BA04|G04BX15	Acids|Acids, Noncarboxylic|Anticoagulants|Antivaricose Therapy|Carbohydrates|Genito Urinary System and Sex Hormones|Glycosaminoglycans|Hematologic Agents|Miscellaneous Therapeutic Agents|Polysaccharides|Sulfur Acids|Sulfur Compounds|Sulfuric Acids|Urologicals|Vasoprotectives	FCCNSUIJIOOXEZ-SJYYZXOBSA-N	InChI=1S/C10H18O21S4/c11-3-1-26-10(8(31-35(22,23)24)5(3)28-32(13,14)15)27-4-2-25-9(12)7(30-34(19,20)21)6(4)29-33(16,17)18/h3-12H,1-2H2,(H,13,14,15)(H,16,17,18)(H,19,20,21)(H,22,23,24)/t3-,4-,5+,6+,7-,8-,9-,10+/m1/s1	O[C@@H]1CO[C@@H](O[C@@H]2CO[C@@H](O)[C@H](OS(O)(=O)=O)[C@H]2OS(O)(=O)=O)[C@H](OS(O)(=O)=O)[C@H]1OS(O)(=O)=O	For the relief of bladder pain or discomfort associated with interstitial cystitis.
DB01281	LUSC	2	166	1	-1.69904	Abatacept	biotech	approved	L04AA24	Agents reducing cytokine levels|Amino Acids, Peptides, and Proteins|Antibodies|Antineoplastic and Immunomodulating Agents|Antirheumatic Agents|Biologics for Rheumatoid Arthritis Treatment|Blood Proteins|CD80-directed Antibody Interactions|CD86-directed Antibody Interactions|Decreased Cytokine Activity|Disease-modifying Antirheumatic Agents|Globulins|Immunoconjugates|Immunologic Factors|Immunoprot…				For the management of the signs and symptoms of moderate-to-severe active rheumatoid arthritis, inducing major clinical response, slowing the progression of structural damage, and improving physical function in adult patients. It is indicated both as a monotherapy and for use in combination with a continued regimen of DMARDs (not including TNF antagonists). Also used for the management of the sig…
DB06681	LUSC	2	166	1	-1.69904	Belatacept	biotech	approved|investigational	L04AA28	Amino Acids, Peptides, and Proteins|Antibodies|Antineoplastic and Immunomodulating Agents|Antirheumatic Agents|Blood Proteins|CD80-directed Antibody Interactions|CD86-directed Antibody Interactions|Globulins|Immunoconjugates|Immunologic Factors|Immunoproteins|Immunosuppressive Agents|Noxae|Proteins|Selective Immunosuppressants|Selective T Cell Costimulation Blocker|Serum Globulins|T Lymphocyte Co…				For prophylaxis of organ rejection. It is also used concomitantly with basiliximumab for induction therapy, mycophenolate, and corticosteriods in kidney transplant recepients that are seropositive for the Epstein-Barr virus.
DB00950	LUSC	4	166	1.25	-1.6854	Fexofenadine	small molecule	approved|investigational	R06AX26	Anti-Allergic Agents|Antihistamines for Systemic Use|Benzene Derivatives|Benzhydryl Compounds|Histamine Agents|Histamine Antagonists|Histamine H1 Antagonists|Histamine H1 Antagonists, Non-Sedating|Neurotransmitter Agents|OAT3/SLC22A8 Substrates|OATP1B1/SLCO1B1 Substrates|OATP1B3 substrates|P-glycoprotein substrates|Piperidines	RWTNPBWLLIMQHL-UHFFFAOYSA-N	InChI=1S/C32H39NO4/c1-31(2,30(35)36)25-17-15-24(16-18-25)29(34)14-9-21-33-22-19-28(20-23-33)32(37,26-10-5-3-6-11-26)27-12-7-4-8-13-27/h3-8,10-13,15-18,28-29,34,37H,9,14,19-23H2,1-2H3,(H,35,36)	CC(C)(C(O)=O)C1=CC=C(C=C1)C(O)CCCN1CCC(CC1)C(O)(C1=CC=CC=C1)C1=CC=CC=C1	In the United States, fexofenadine is indicated for the symptomatic treatment of allergic rhinitis in patients ‚â•2 years old and chronic idiopathic urticaria in patients ‚â•6 months old.[L4269] In Canada, fexofenadine carries the same indications but is approved only for patients ‚â•12 years old.[L10779] Fexofenadine is also available in combination with [pseudoephedrine] for the symptomatic tre…
DB08865	LUSC	8	166	1	-1.68422	Crizotinib	small molecule	approved	L01XE16	Amines|Aminopyridines|Antineoplastic Agents|Antineoplastic and Immunomodulating Agents|Bradycardia-Causing Agents|Cytochrome P-450 CYP2B6 Inhibitors|Cytochrome P-450 CYP2B6 Inhibitors (strength unknown)|Cytochrome P-450 CYP3A Inhibitors|Cytochrome P-450 CYP3A Substrates|Cytochrome P-450 CYP3A4 Inhibitors|Cytochrome P-450 CYP3A4 Inhibitors (moderate)|Cytochrome P-450 CYP3A4 Substrates|Cytochrome P…	KTEIFNKAUNYNJU-GFCCVEGCSA-N	InChI=1S/C21H22Cl2FN5O/c1-12(19-16(22)2-3-17(24)20(19)23)30-18-8-13(9-27-21(18)25)14-10-28-29(11-14)15-4-6-26-7-5-15/h2-3,8-12,15,26H,4-7H2,1H3,(H2,25,27)/t12-/m1/s1	C[C@@H](OC1=CC(=CN=C1N)C1=CN(N=C1)C1CCNCC1)C1=C(Cl)C=CC(F)=C1Cl	Crizotinib is used for the treatment of locally advanced or metastatic non-small cell lung cancer (NSCLC) that is anaplastic-lymphoma kinase (ALK)-positive as detected by a FDA-approved test.
DB00431	LUSC	8	166	1.125	-1.67998	Lindane	small molecule	approved|withdrawn	P03AB02	Agents that reduce seizure threshold|Agrochemicals|Antiparasitic Products, Insecticides and Repellents|Chlorine Containing Products|Compounds used in a research, industrial, or household setting|Ectoparasiticides, Incl. Scabicides|Ectoparasiticides, Incl. Scabicides, Insecticides and Repellents|Hydrocarbons, Chlorinated|Hydrocarbons, Halogenated|Insecticides|Pesticides|Toxic Actions	JLYXXMFPNIAWKQ-GNIYUCBRSA-N	InChI=1S/C6H6Cl6/c7-1-2(8)4(10)6(12)5(11)3(1)9/h1-6H/t1-,2-,3-,4+,5+,6+	Cl[C@H]1[C@H](Cl)[C@@H](Cl)[C@@H](Cl)[C@H](Cl)[C@H]1Cl	For the treatment of patients infested with Sarcoptes scabiei or pediculosis capitis who have either failed to respond to adequate doses, or are intolerant of other approved therapies.
DB00158	LUSC	6	166	1.33333	-1.674	Folic acid	small molecule	approved|nutraceutical|vet_approved	B03AE02|B03BB01|B03AE01|B03BB51	Antianemic Preparations|Autacoids|BCRP/ABCG2 Substrates|Biological Factors|Diet, Food, and Nutrition|Dietary Supplements|Drugs that are Mainly Renally Excreted|Folic Acid and Derivatives|Food|Food and Beverages|Growth Substances|Hematinics|Hematologic Agents|Heterocyclic Compounds, Fused-Ring|Micronutrients|OAT1/SLC22A6 inhibitors|Pteridines|Pterins|Supplements|Vitamin B Complex|VITAMIN B12 AND F…	OVBPIULPVIDEAO-LBPRGKRZSA-N	InChI=1S/C19H19N7O6/c20-19-25-15-14(17(30)26-19)23-11(8-22-15)7-21-10-3-1-9(2-4-10)16(29)24-12(18(31)32)5-6-13(27)28/h1-4,8,12,21H,5-7H2,(H,24,29)(H,27,28)(H,31,32)(H3,20,22,25,26,30)/t12-/m0/s1	NC1=NC(=O)C2=NC(CNC3=CC=C(C=C3)C(=O)N[C@@H](CCC(O)=O)C(O)=O)=CN=C2N1	Folic acid is indicated for the treatment of folic acid deficiency, megaloblastic anemia, and in anemias of nutritional origins, pregnancy, infancy, or childhood.
DB00544	LUSC	25	166	1.12	-1.67081	Fluorouracil	small molecule	approved	L01BC52|L01BC02	Antimetabolites|Antineoplastic Agents|Antineoplastic and Immunomodulating Agents|BCRP/ABCG2 Substrates|Cardiotoxic antineoplastic agents|Cytochrome P-450 CYP1A2 Substrates|Cytochrome P-450 CYP2A6 Substrates|Cytochrome P-450 CYP2C8 Substrates|Cytochrome P-450 CYP2C9 Inhibitors|Cytochrome P-450 CYP2C9 Inhibitors (strength unknown)|Cytochrome P-450 Enzyme Inhibitors|Cytochrome P-450 Substrates|Fluor…	GHASVSINZRGABV-UHFFFAOYSA-N	InChI=1S/C4H3FN2O2/c5-2-1-6-4(9)7-3(2)8/h1H,(H2,6,7,8,9)	FC1=CNC(=O)NC1=O	For the topical treatment of multiple actinic or solar keratoses. In the 5% strength it is also useful in the treatment of superficial basal cell carcinomas when conventional methods are impractical, such as with multiple lesions or difficult treatment sites. Fluorouracil injection is indicated in the palliative management of some types of cancer, including colon, esophageal, gastric, rectum, bre…
DB00414	LUSC	2	166	1	-1.65922	Acetohexamide	small molecule	approved|investigational|withdrawn	A10BB31	Alimentary Tract and Metabolism|Blood Glucose Lowering Agents|Cytochrome P-450 CYP2C9 Substrates|Cytochrome P-450 Substrates|Drugs Used in Diabetes|Sulfones|Sulfonylureas|Sulfur Compounds	VGZSUPCWNCWDAN-UHFFFAOYSA-N	InChI=1S/C15H20N2O4S/c1-11(18)12-7-9-14(10-8-12)22(20,21)17-15(19)16-13-5-3-2-4-6-13/h7-10,13H,2-6H2,1H3,(H2,16,17,19)	CC(=O)C1=CC=C(C=C1)S(=O)(=O)NC(=O)NC1CCCCC1	Used in the management of diabetes mellitus type 2 (adult-onset).
DB00305	LUSC	10	166	0.9	-1.65899	Mitomycin	small molecule	approved	L01DC03	Alkylating Activity|Alkylating Drugs|Antibiotics, Antineoplastic|Antineoplastic Agents|Antineoplastic and Immunomodulating Agents|Azirines|Cardiotoxic antineoplastic agents|Compounds used in a research, industrial, or household setting|Cross-Linking Reagents|Cytotoxic Antibiotics and Related Substances|Enzyme Inhibitors|Heterocyclic Compounds, Fused-Ring|Immunosuppressive Agents|Indicators and Re…	NWIBSHFKIJFRCO-WUDYKRTCSA-N	InChI=1S/C15H18N4O5/c1-5-9(16)12(21)8-6(4-24-14(17)22)15(23-2)13-7(18-13)3-19(15)10(8)11(5)20/h6-7,13,18H,3-4,16H2,1-2H3,(H2,17,22)/t6-,7+,13+,15-/m1/s1	[H][C@]12CN3C4=C([C@@H](COC(N)=O)[C@@]3(OC)[C@@]1([H])N2)C(=O)C(N)=C(C)C4=O	For treatment of malignant neoplasm of lip, oral cavity, pharynx, digestive organs, peritoneum, female breast, and urinary bladder. Also used as an adjunct to ab externo glaucoma surgery. Mitomycin is also indicated as a pyelocalyceal solution for the treatment of adults with low-grade upper tract urothelial cancer (LG-UTUC).[L12867]
DB00020	LUSC	5	166	1	-1.6585	Sargramostim	biotech	approved|investigational	L03AA09	Adjuvants, Immunologic|Amino Acids, Peptides, and Proteins|Antineoplastic and Immunomodulating Agents|Biological Factors|Carbohydrates|Colony-Stimulating Factors|Cytokines|Glycoconjugates|Glycoproteins|Hematopoietic Cell Growth Factors|Immunologic Factors|Increased Myeloid Cell Production|Intercellular Signaling Peptides and Proteins|Leukocyte Growth Factor|Peptides|Proteins				For the treatment of cancer and bone marrow transplant
DB06446	LUSC	4	166	1	-1.63648	Dotarizine	small molecule	investigational		Agents causing hyperkalemia|Antiarrhythmic agents|Antidepressive Agents|Benzene Derivatives|Bradycardia-Causing Agents|Calcium Channel Blockers|Calcium-Regulating Hormones and Agents|Cardiovascular Agents|Central Nervous System Depressants|Cytochrome P-450 CYP3A Substrates|Cytochrome P-450 CYP3A4 Substrates|Cytochrome P-450 Substrates|Membrane Transport Modulators|Neurotransmitter Agents|Serotoni…	LRMJAFKKJLRDLE-UHFFFAOYSA-N	InChI=1S/C29H34N2O2/c1-4-11-25(12-5-1)28(26-13-6-2-7-14-26)31-21-19-30(20-22-31)18-10-17-29(32-23-24-33-29)27-15-8-3-9-16-27/h1-9,11-16,28H,10,17-24H2	C(CN1CCN(CC1)C(C1=CC=CC=C1)C1=CC=CC=C1)CC1(OCCO1)C1=CC=CC=C1	Investigated for use/treatment in migraine and cluster headaches.
DB00444	LUSC	3	166	1	-1.63284	Teniposide	small molecule	approved	L01CB02	Antineoplastic Agents|Antineoplastic and Immunomodulating Agents|BCRP/ABCG2 Substrates|Carbohydrates|Cardiotoxic antineoplastic agents|Cytochrome P-450 CYP2C19 Substrates|Cytochrome P-450 CYP2C9 Inhibitors|Cytochrome P-450 CYP2C9 Inhibitors (strength unknown)|Cytochrome P-450 CYP2C9 Inhibitors (weak)|Cytochrome P-450 CYP3A Inhibitors|Cytochrome P-450 CYP3A Substrates|Cytochrome P-450 CYP3A4 Inhib…	NRUKOCRGYNPUPR-QBPJDGROSA-N	InChI=1S/C32H32O13S/c1-37-19-6-13(7-20(38-2)25(19)33)23-14-8-17-18(42-12-41-17)9-15(14)28(16-10-39-30(36)24(16)23)44-32-27(35)26(34)29-21(43-32)11-40-31(45-29)22-4-3-5-46-22/h3-9,16,21,23-24,26-29,31-35H,10-12H2,1-2H3/t16-,21+,23+,24-,26+,27+,28+,29+,31+,32-/m0/s1	[H][C@]12COC(=O)[C@]1([H])[C@H](C1=CC(OC)=C(O)C(OC)=C1)C1=C(C=C3OCOC3=C1)[C@H]2O[C@]1([H])O[C@]2([H])CO[C@H](O[C@@]2([H])[C@H](O)[C@H]1O)C1=CC=CS1	Teniposide is used for the treatment of refractory acute lymphoblastic leukaemia
DB03225	LUSC	4	166	1.5	-1.63258	D-Tryptophan	small molecule	experimental			QIVBCDIJIAJPQS-SECBINFHSA-N	InChI=1S/C11H12N2O2/c12-9(11(14)15)5-7-6-13-10-4-2-1-3-8(7)10/h1-4,6,9,13H,5,12H2,(H,14,15)/t9-/m1/s1	N[C@H](CC1=CNC2=CC=CC=C12)C(O)=O
DB06607	LUSC	6	166	1.16667	-1.61812	Catumaxomab	biotech	approved|investigational|withdrawn	L01XC09	Amino Acids, Peptides, and Proteins|Antibodies|Antibodies, Monoclonal|Antineoplastic Agents|Antineoplastic and Immunomodulating Agents|Blood Proteins|Gastrointestinal Agents|Globulins|Immunoglobulins|Immunoproteins|Proteins|Serum Globulins				For use in the management of malignant ascites tumours via intraperitoneal infusion where standard therapy is not available or feasible [FDA Label].
DB04905	LUSC	2	166	1	-1.61664	Tesmilifene	small molecule	investigational		Antiplatelet agents|Benzene Derivatives|Cytochrome P-450 CYP2D6 Substrates|Cytochrome P-450 CYP3A Inducers|Cytochrome P-450 CYP3A Inhibitors|Cytochrome P-450 CYP3A Substrates|Cytochrome P-450 CYP3A4 Inducers|Cytochrome P-450 CYP3A4 Inducers (strength unknown)|Cytochrome P-450 CYP3A4 Inhibitors|Cytochrome P-450 CYP3A4 Inhibitors (strength unknown)|Cytochrome P-450 CYP3A4 Substrates|Cytochrome P-45…	NFIXBCVWIPOYCD-UHFFFAOYSA-N	InChI=1S/C19H25NO/c1-3-20(4-2)14-15-21-19-12-10-18(11-13-19)16-17-8-6-5-7-9-17/h5-13H,3-4,14-16H2,1-2H3	CCN(CC)CCOC1=CC=C(CC2=CC=CC=C2)C=C1	Intended for the treatment of various forms of cancer.
DB00809	LUSC	4	166	1.25	-1.61302	Tropicamide	small molecule	approved|investigational	S01FA06|S01FA56	Anticholinergic Agents|Autonomic Agents|Cholinergic Agents|Muscarinic Antagonists|Mydriatics|Mydriatics and Cycloplegics|Neurotransmitter Agents|Ophthalmologicals|Peripheral Nervous System Agents|Pyridines|Sensory Organs	BGDKAVGWHJFAGW-UHFFFAOYSA-N	InChI=1S/C17H20N2O2/c1-2-19(12-14-8-10-18-11-9-14)17(21)16(13-20)15-6-4-3-5-7-15/h3-11,16,20H,2,12-13H2,1H3	CCN(CC1=CC=NC=C1)C(=O)C(CO)C1=CC=CC=C1	Indicated to induce mydriasis (dilation of the pupil) and cycloplegia (paralysis of the ciliary muscle of the eye) in diagnostic procedures, such as measurement of refractive errors and examination of the fundus of the eye.
DB01019	LUSC	4	166	1.25	-1.61302	Bethanechol	small molecule	approved	N07AB02	Acids, Acyclic|Amines|Ammonium Compounds|Autonomic Agents|Bethanechol Compounds|Carbamates|Choline Esters|Cholinergic Agents|Cholinergic Agonists|Muscarinic Agonists|Nervous System|Neurotransmitter Agents|Nitrogen Compounds|Onium Compounds|Parasympathomemetic (Cholinergic) Agents|Parasympathomimetics|Peripheral Nervous System Agents|Quaternary Ammonium Compounds|Trimethyl Ammonium Compounds	NZUPCNDJBJXXRF-UHFFFAOYSA-O	InChI=1S/C7H16N2O2/c1-6(11-7(8)10)5-9(2,3)4/h6H,5H2,1-4H3,(H-,8,10)/p+1	CC(C[N+](C)(C)C)OC(N)=O	For the treatment of acute postoperative and postpartum nonobstructive (functional) urinary retention and for neurogenic atony of the urinary bladder with retention.
DB01085	LUSC	4	166	1.25	-1.61302	Pilocarpine	small molecule	approved|investigational	N07AX01|S01EB01|S01EB51	Alkaloids|Antiglaucoma Preparations and Miotics|Autonomic Agents|Cholinergic Agents|Cholinergic Agonists|Cholinergic Receptor Agonist|Cytochrome P-450 CYP2A6 Inhibitors|Cytochrome P-450 CYP2A6 Inhibitors (strong)|Cytochrome P-450 CYP3A Inhibitors|Cytochrome P-450 CYP3A4 Inhibitors|Cytochrome P-450 CYP3A4 Inhibitors (strength unknown)|Cytochrome P-450 Enzyme Inhibitors|Miotics|Muscarinic Agonists|…	QCHFTSOMWOSFHM-WPRPVWTQSA-N	InChI=1S/C11H16N2O2/c1-3-10-8(6-15-11(10)14)4-9-5-12-7-13(9)2/h5,7-8,10H,3-4,6H2,1-2H3/t8-,10-/m0/s1	CC[C@H]1[C@@H](CC2=CN=CN2C)COC1=O	For the treatment of radiation-induced dry mouth (xerostomia) and symptoms of dry mouth in patients with Sj&ouml;grens syndrome.
DB06787	LUSC	4	166	1.25	-1.61302	Hexocyclium	small molecule	approved	A03AB10	Agents producing tachycardia|Alimentary Tract and Metabolism|Anticholinergic Agents|Drugs for Functional Gastrointestinal Disorders|Muscarinic Antagonists|Synthetic Anticholinergics, Quaternary Ammonium Compounds	ZRYHPQCHHOKSMD-UHFFFAOYSA-N	InChI=1S/C20H33N2O/c1-22(2)15-13-21(14-16-22)17-20(23,18-9-5-3-6-10-18)19-11-7-4-8-12-19/h3,5-6,9-10,19,23H,4,7-8,11-17H2,1-2H3/q+1	C[N+]1(C)CCN(CC(O)(C2CCCCC2)C2=CC=CC=C2)CC1	The World Health Organization classifies hexocyclium as a drug for functional gastrointestinal disorders [L876]. Like other anti-muscarinic agents, hexocyclium was likely used to treat peptic ulcers or diarrhea.
DB02464	LUSC	2	166	1	-1.59666	Benzylamine	small molecule	experimental		Amines|Benzene Derivatives|Benzyl Compounds	WGQKYBSKWIADBV-UHFFFAOYSA-N	InChI=1S/C7H9N/c8-6-7-4-2-1-3-5-7/h1-5H,6,8H2	NCC1=CC=CC=C1
DB03976	LUSC	2	166	1	-1.59666	Phosphorylisopropane	small molecule	experimental			QPPQHRDVPBTVEV-UHFFFAOYSA-N	InChI=1S/C3H9O4P/c1-3(2)7-8(4,5)6/h3H,1-2H3,(H2,4,5,6)	CC(C)OP(O)(O)=O
DB04410	LUSC	2	166	1	-1.59666	3-Phenylpropylamine	small molecule	experimental		Amines	LYUQWQRTDLVQGA-UHFFFAOYSA-N	InChI=1S/C9H13N/c10-8-4-7-9-5-2-1-3-6-9/h1-3,5-6H,4,7-8,10H2	NCCCC1=CC=CC=C1
DB08009	LUSC	3	166	1	-1.59311	SU-11652	small molecule	experimental		Heterocyclic Compounds, Fused-Ring	XPLJEFSRINKZLC-ATVHPVEESA-N	InChI=1S/C22H27ClN4O2/c1-5-27(6-2)10-9-24-22(29)20-13(3)19(25-14(20)4)12-17-16-11-15(23)7-8-18(16)26-21(17)28/h7-8,11-12,25H,5-6,9-10H2,1-4H3,(H,24,29)(H,26,28)/b17-12-	CCN(CC)CCNC(=O)C1=C(C)NC(\C=C2/C(=O)NC3=C2C=C(Cl)C=C3)=C1C
DB01681	LUSC	1	166	1	-1.58425	Benzene Hexacarboxylic Acid	small molecule	experimental		Acids, Carbocyclic|Benzene Derivatives	YDSWCNNOKPMOTP-UHFFFAOYSA-N	InChI=1S/C12H6O12/c13-7(14)1-2(8(15)16)4(10(19)20)6(12(23)24)5(11(21)22)3(1)9(17)18/h(H,13,14)(H,15,16)(H,17,18)(H,19,20)(H,21,22)(H,23,24)	OC(=O)C1=C(C(O)=O)C(C(O)=O)=C(C(O)=O)C(C(O)=O)=C1C(O)=O
DB01631	LUSC	1	166	1	-1.57267	Methyl nonanoate	small molecule	experimental			IJXHLVMUNBOGRR-UHFFFAOYSA-N	InChI=1S/C10H20O2/c1-3-4-5-6-7-8-9-10(11)12-2/h3-9H2,1-2H3	CCCCCCCCC(=O)OC
DB01672	LUSC	1	166	1	-1.57267	2,3-Dihydroxy-Benzoic Acid	small molecule	experimental			GLDQAMYCGOIJDV-UHFFFAOYSA-N	InChI=1S/C7H6O4/c8-5-3-1-2-4(6(5)9)7(10)11/h1-3,8-9H,(H,10,11)	OC(=O)C1=CC=CC(O)=C1O
DB01926	LUSC	1	166	1	-1.57267	Carboxymycobactin S	small molecule	experimental			FHVPNAZTTVYYAS-USYALTDMSA-M	InChI=1S/C36H52N5O12.Fe/c1-24(22-30(43)37-26-15-10-13-21-41(51)35(26)48)53-36(49)27(38-33(47)28-23-52-34(39-28)25-14-8-9-17-29(25)42)16-11-12-20-40(50)31(44)18-6-4-2-3-5-7-19-32(45)46;/h6,8-9,14,17-18,24,26-28,30-31,37,42-43H,2-5,7,10-13,15-16,19-23H2,1H3,(H,38,47)(H,45,46);/q-3;+4/p-1/b18-6+;/t24-,26+,27-,28?,30-,31-;/m0./s1	C[C@H]1C[C@H](O)N[C@@H]2CCCCN(O[Fe@@]34O[C@@H](\C=C\CCCCCCC(O)=O)[N@](CCCC[C@H](NC(=O)[C@H]5COC(=N5)C5=CC=CC=C5O3)C(=O)O1)O4)C2=O
DB02710	LUSC	1	166	1	-1.57267	2,3,-Dihydroxybenzoylserine	small molecule	experimental			VDTYHTVHFIIEIL-LURJTMIESA-N	InChI=1S/C10H11NO6/c12-4-6(10(16)17)11-9(15)5-2-1-3-7(13)8(5)14/h1-3,6,12-14H,4H2,(H,11,15)(H,16,17)/t6-/m0/s1	[H][C@@](CO)(NC(=O)C1=C(O)C(O)=CC=C1)C(O)=O
DB04043	LUSC	1	166	1	-1.57267	Carboxymycobactin T	small molecule	experimental			GJJULHJRORAZCG-QMDLAEJKSA-M	InChI=1S/C35H50N5O12.Fe/c41-28-16-8-7-13-24(28)33-38-27(23-52-33)32(46)37-26(35(48)51-22-19-29(42)36-25-14-9-12-21-40(50)34(25)47)15-10-11-20-39(49)30(43)17-5-3-1-2-4-6-18-31(44)45;/h5,7-8,13,16-17,25-27,30,33,38,41H,1-4,6,9-12,14-15,18-23H2,(H,36,42)(H,37,46)(H,44,45);/q-3;+4/p-1/b17-5-;/t25-,26-,27+,30+,33+;/m1./s1	OC(=O)CCCCCC\C=C/[C@@H]1O[Fe@]23ON1CCCC[C@@H](NC(=O)[C@@H]1CO[C@H](N1)C1=CC=CC=C1O2)C(=O)OCCC(=O)N[C@@H]1CCCCN(O3)C1=O
DB04476	LUSC	1	166	1	-1.57267	Trencam-3,2-Hopo	small molecule	experimental			QCIDBNKTKNBPKM-UHFFFAOYSA-N	InChI=1S/C7H7NO3/c8-7(11)4-2-1-3-5(9)6(4)10/h1-3,9-10H,(H2,8,11)	NC(=O)C1=CC=CC(O)=C1O
DB05855	LUSC	2	166	1	-1.57235	Rivanicline	small molecule	investigational		Alkaloids|Pyridines|Solanaceous Alkaloids	JUOSGGQXEBBCJB-GORDUTHDSA-N	InChI=1S/C10H14N2/c1-11-7-3-2-5-10-6-4-8-12-9-10/h2,4-6,8-9,11H,3,7H2,1H3/b5-2+	CNCC\C=C\C1=CN=CC=C1	Investigated for use/treatment in ulcerative colitis.
DB01774	LUSC	2	166	1	-1.56299	Adenosine-5'-Monophosphate Glucopyranosyl-Monophosphate Ester	small molecule	experimental			WFPZSXYXPSUOPY-ROYWQJLOSA-N	InChI=1S/C16H25N5O15P2/c17-13-7-14(19-3-18-13)21(4-20-7)15-11(26)9(24)6(33-15)2-32-37(28,29)36-38(30,31)35-16-12(27)10(25)8(23)5(1-22)34-16/h3-6,8-12,15-16,22-27H,1-2H2,(H,28,29)(H,30,31)(H2,17,18,19)/t5-,6-,8-,9-,10+,11-,12-,15-,16-/m1/s1	NC1=C2N=CN([C@@H]3O[C@H](CO[P@](O)(=O)O[P@](O)(=O)O[C@H]4O[C@H](CO)[C@@H](O)[C@H](O)[C@H]4O)[C@@H](O)[C@H]3O)C2=NC=N1
DB00043	LUSC	2	166	1	-1.56281	Omalizumab	biotech	approved|investigational	R03DX05	Agents to Treat Airway Disease|Amino Acids, Peptides, and Proteins|Anti-Allergic Agents|Anti-Asthmatic Agents|Anti-IgE|Antibodies|Antibodies, Monoclonal|Antibodies, Monoclonal, Humanized|Blood Proteins|Decreased IgE Activity|Globulins|IgE-directed Antibody Interactions|Immunoglobulins|Immunoproteins|Proteins|Respiratory Agents, Miscellaneous|Respiratory System Agents|Serum Globulins				This drug is an anti-IgE antibody indicated for:_x000D_ _x000D_ 1. Moderate to severe persistent asthma in patients 6 years of age and older_x000D_ with a positive skin test or in vitro reactivity to a perennial aeroallergen and symptoms that are inadequately controlled with inhaled corticosteroids [FDA label]_x000D_ _x000D_ 2. Chronic idiopathic urticaria in adults and adolescents 12 years of ag…
DB06973	LUSC	3	166	0.666667	-1.56179	Bisphenol A	small molecule	experimental		Air Pollutants|Air Pollutants, Occupational|Antioxidants|Benzene Derivatives|Benzopyrans|Compounds used in a research, industrial, or household setting|Environmental Pollutants|Estrogens|Estrogens, Non-Steroidal|Free Radical Scavengers|Heterocyclic Compounds, Fused-Ring|Hormones|Hormones, Hormone Substitutes, and Hormone Antagonists|Protective Agents|Pyrans|Toxic Actions	IISBACLAFKSPIT-UHFFFAOYSA-N	InChI=1S/C15H16O2/c1-15(2,11-3-7-13(16)8-4-11)12-5-9-14(17)10-6-12/h3-10,16-17H,1-2H3	CC(C)(C1=CC=C(O)C=C1)C1=CC=C(O)C=C1
DB11596	LUSC	2	166	1	-1.55969	Levoleucovorin	small molecule	approved|investigational	V03AF10|V03AF04	Antidotes|Biological Factors|Coenzymes|Compounds used in a research, industrial, or household setting|Detoxifying Agents for Antineoplastic Treatment|Enzymes and Coenzymes|Folate Analog|Folic Acid Analogues|Folic Acid and Derivatives|Formyltetrahydrofolates|Heterocyclic Compounds, Fused-Ring|Pigments, Biological|Protective Agents|Pteridines|Pterins|Tetrahydrofolates|Vitamin B Complex|Vitamins	VVIAGPKUTFNRDU-STQMWFEESA-N	InChI=1S/C20H23N7O7/c21-20-25-16-15(18(32)26-20)27(9-28)12(8-23-16)7-22-11-3-1-10(2-4-11)17(31)24-13(19(33)34)5-6-14(29)30/h1-4,9,12-13,22H,5-8H2,(H,24,31)(H,29,30)(H,33,34)(H4,21,23,25,26,32)/t12-,13-/m0/s1	NC1=NC(=O)C2=C(NC[C@H](CNC3=CC=C(C=C3)C(=O)N[C@@H](CCC(O)=O)C(O)=O)N2C=O)N1	Levoleucovorin is indicated for use as rescue therapy following high-dose methotrexate in the treatment of osteosarcoma or for diminishing the toxicity associated with inadvertent overdosage of folic acid antagonists. Levoleucovorin, as the product Fusilev (FDA, dosed at one-half the usual dose of racemic d,l-leucovorin), has an additional indication for use in combination chemotherapy with 5-flu…
DB12850	LUSC	1	166	1	-1.55746	Etalocib	small molecule	investigational		Acids, Carbocyclic|Benzene Derivatives	YFIZRWPXUYFCSN-UHFFFAOYSA-N	InChI=1S/C33H33FO6/c1-3-9-25-29(12-7-13-30(25)40-31-11-6-5-10-26(31)33(36)37)38-18-8-19-39-32-21-28(35)27(20-22(32)4-2)23-14-16-24(34)17-15-23/h5-7,10-17,20-21,35H,3-4,8-9,18-19H2,1-2H3,(H,36,37)	CCCC1=C(OCCCOC2=CC(O)=C(C=C2CC)C2=CC=C(F)C=C2)C=CC=C1OC1=CC=CC=C1C(O)=O
DB09119	LUSC	1	166	1	-1.54972	Eslicarbazepine acetate	small molecule	approved		Anticonvulsants|Carboxamide Derivatives|Cardiovascular Agents|Central Nervous System Agents|Central Nervous System Depressants|Cytochrome P-450 CYP2C19 Inhibitors|Cytochrome P-450 CYP2C19 Inhibitors (moderate)|Cytochrome P-450 CYP3A Inducers|Cytochrome P-450 CYP3A4 Inducers|Cytochrome P-450 CYP3A4 Inducers (weak)|Cytochrome P-450 Enzyme Inducers|Cytochrome P-450 Enzyme Inhibitors|Heterocyclic Com…	QIALRBLEEWJACW-INIZCTEOSA-N	InChI=1S/C17H16N2O3/c1-11(20)22-16-10-12-6-2-4-8-14(12)19(17(18)21)15-9-5-3-7-13(15)16/h2-9,16H,10H2,1H3,(H2,18,21)/t16-/m0/s1	CC(=O)O[C@H]1CC2=CC=CC=C2N(C(N)=O)C2=CC=CC=C12	Eslicarbazepine acetate is indicated as adjunctive therapy in the treatment of partial-onset seizures that are not adequately controlled with conventional therapy in epileptic patients.
DB14575	LUSC	1	166	1	-1.54972	Eslicarbazepine	small molecule	approved	N03AF04	Anticonvulsants|Carboxamide Derivatives|Cardiovascular Agents|Central Nervous System Depressants|Cytochrome P-450 CYP2C19 Inhibitors|Cytochrome P-450 CYP2C19 inhibitors (strength unknown)|Cytochrome P-450 CYP3A Inducers|Cytochrome P-450 CYP3A4 Inducers|Cytochrome P-450 CYP3A4 Inducers (strength unknown)|Cytochrome P-450 Enzyme Inducers|Cytochrome P-450 Enzyme Inhibitors|Heterocyclic Compounds, Fu…	BMPDWHIDQYTSHX-AWEZNQCLSA-N	InChI=1S/C15H14N2O2/c16-15(19)17-12-7-3-1-5-10(12)9-14(18)11-6-2-4-8-13(11)17/h1-8,14,18H,9H2,(H2,16,19)/t14-/m0/s1	NC(=O)N1C2=C(C[C@H](O)C3=C1C=CC=C3)C=CC=C2
DB05708	LUSC	1	166	1	-1.54599	GTS-21	small molecule	investigational		Benzene Derivatives|Cholinergic Agents|Cholinergic Agonists|Cytochrome P-450 CYP1A2 Substrates|Cytochrome P-450 CYP2E1 Substrates|Cytochrome P-450 Substrates|Neurotransmitter Agents|Nicotinic Agonists	RPYWXZCFYPVCNQ-RVDMUPIBSA-N	InChI=1S/C19H20N2O2/c1-22-17-8-7-14(18(12-17)23-2)11-15-5-4-10-21-19(15)16-6-3-9-20-13-16/h3,6-9,11-13H,4-5,10H2,1-2H3/b15-11+	[H]\C(=C1\CCCN=C1C1=CN=CC=C1)C1=C(OC)C=C(OC)C=C1	Investigated for use/treatment in alzheimer's disease and schizophrenia and schizoaffective disorders.
DB08620	LUSC	1	166	1	-1.54599	Thiacloprid	small molecule	experimental		Agrochemicals|Compounds used in a research, industrial, or household setting|Insecticides|Pesticides|Sulfur Compounds|Toxic Actions	HOKKPVIRMVDYPB-UVTDQMKNSA-N	InChI=1S/C10H9ClN4S/c11-9-2-1-8(5-13-9)6-15-3-4-16-10(15)14-7-12/h1-2,5H,3-4,6H2/b14-10-	ClC1=CC=C(CN2CCS\C2=N/C#N)C=N1
DB11726	LUSC	1	166	1	-1.54599	Encenicline	small molecule	investigational		Nicotinic Agonists|Sulfur Compounds	SSRDSYXGYPJKRR-ZDUSSCGKSA-N	InChI=1S/C16H17ClN2OS/c17-12-3-1-2-11-8-14(21-15(11)12)16(20)18-13-9-19-6-4-10(13)5-7-19/h1-3,8,10,13H,4-7,9H2,(H,18,20)/t13-/m0/s1	ClC1=C2SC(=CC2=CC=C1)C(=O)N[C@H]1CN2CCC1CC2
DB06042	LUSC	6	166	0.833333	-1.54565	ZEN-012	small molecule	investigational						Investigated for use/treatment in cancer/tumors (unspecified).
DB01973	LUSC	1	166	1	-1.53869	O-Benzylsulfonyl-Serine	small molecule	experimental			GCZVEKLTOLTWLM-VIFPVBQESA-N	InChI=1S/C10H13NO5S/c11-9(10(12)13)6-16-17(14,15)7-8-4-2-1-3-5-8/h1-5,9H,6-7,11H2,(H,12,13)/t9-/m0/s1	N[C@@H](COS(=O)(=O)CC1=CC=CC=C1)C(O)=O
DB00390	LUSC	6	166	1.16667	-1.53274	Digoxin	small molecule	approved	C01AA05	Agents causing hyperkalemia|Antiarrhythmic agents|Bradycardia-Causing Agents|BSEP/ABCB11 Substrates|BSEP/ABCB11 Substrates with Narrow Therapeutic Index|Carbohydrates|Cardanolides|Cardenolides|Cardiac Glycosides|Cardiac Therapy|Cardiotonic Agents|Cardiovascular Agents|Compounds used in a research, industrial, or household setting|Digitalis Glycosides|Digoxin and derivatives|Digoxin, antagonists &…	LTMHDMANZUZIPE-PUGKRICDSA-N	InChI=1S/C41H64O14/c1-19-36(47)28(42)15-34(50-19)54-38-21(3)52-35(17-30(38)44)55-37-20(2)51-33(16-29(37)43)53-24-8-10-39(4)23(13-24)6-7-26-27(39)14-31(45)40(5)25(9-11-41(26,40)48)22-12-32(46)49-18-22/h12,19-21,23-31,33-38,42-45,47-48H,6-11,13-18H2,1-5H3/t19-,20-,21-,23-,24+,25-,26-,27+,28+,29+,30+,31-,33+,34+,35+,36-,37-,38-,39+,40+,41+/m1/s1	[H][C@]12CC[C@]3([H])[C@]([H])(C[C@@H](O)[C@]4(C)[C@H](CC[C@]34O)C3=CC(=O)OC3)[C@@]1(C)CC[C@@H](C2)O[C@H]1C[C@H](O)[C@H](O[C@H]2C[C@H](O)[C@H](O[C@H]3C[C@H](O)[C@H](O)[C@@H](C)O3)[C@@H](C)O2)[C@@H](C)O1	Digoxin is indicated in the following conditions: 1) For the treatment of mild to moderate heart failure in adult patients.[L9143] 2) To increase myocardial contraction in children diagnosed with heart failure.[L9143] 3) To maintain control ventricular rate in adult patients diagnosed with chronic atrial fibrillation.[L9143]_x000D_ _x000D_ In adults with heart failure, when it is clinically possi…
DB05916	LUSC	1	166	1	-1.5315	CT-011	biotech	investigational		Amino Acids, Peptides, and Proteins|Antibodies|Antineoplastic Agents|Antineoplastic Agents, Immunological|Blood Proteins|Globulins|Immunoglobulins|Immunoproteins|Proteins|Serum Globulins				Investigated for use/treatment in cancer/tumors (unspecified).
DB09035	LUSC	1	166	1	-1.5315	Nivolumab	biotech	approved	L01XC17	Adjuvants, Immunologic|Amino Acids, Peptides, and Proteins|Antibodies|Antibodies, Monoclonal|Antibodies, Monoclonal, Humanized|Antineoplastic Agents|Antineoplastic Agents, Immunological|Antineoplastic and Immunomodulating Agents|Blood Proteins|Globulins|Immunoglobulin G|Immunoglobulins|Immunoproteins|Programmed Death Receptor-1 Blocking Antibody|Programmed Death Receptor-1-directed Antibody Inter…				Nivolumab is indicated to treat unresectable or metastatic melanoma, adjuvant treatment of melanoma, metastatic non-small cell lung cancer, small cell lung cancer, advanced renal cell carcinoma, classical Hodgkin lymphoma, squamous cell carcinoma of the head and neck, urothelial carcinoma, microsatellite instability-high or mismatch repair deficient metastatic colorectal cancer, and hepatocellula…
DB09037	LUSC	1	166	1	-1.5315	Pembrolizumab	biotech	approved	L01XC18	Amino Acids, Peptides, and Proteins|Antibodies|Antibodies, Monoclonal|Antineoplastic Agents|Antineoplastic Agents, Immunological|Antineoplastic and Immunomodulating Agents|Blood Proteins|Globulins|Immunoglobulins|Immunoproteins|Programmed Death Receptor-1 Blocking Antibody|Programmed Death Receptor-1-directed Antibody Interactions|Proteins|Serum Globulins				Pembrolizumab is indicated for the treatment of:_x000D_ _x000D_ -Patients with unresectable or metastatic melanoma.[FDA label] _x000D_ _x000D_ -As a single therapy, pembrolizumab is indicated for first-line treatment of patients with metastatic non-small cell lung cancer whose tumors have high PD-L1 expression [(Tumor Proportion Score (TPS) ‚â•50%)] as determined by an FDA-approved test, with no …
DB14707	LUSC	1	166	1	-1.5315	Cemiplimab	biotech	approved|investigational		Amino Acids, Peptides, and Proteins|Antibodies|Antineoplastic Agents|Antineoplastic Agents, Immunological|Blood Proteins|Globulins|Immunoglobulins|Immunoproteins|Proteins|Serum Globulins				This drug is a programmed death receptor-1 (PD-1) blocking antibody indicated for the treatment of patients with metastatic cutaneous squamous cell carcinoma (CSCC) or locally advanced CSCC who are not candidates for curative surgery or curative radiation [FDA label, A39201].
DB01079	LUSC	4	166	1.25	-1.52599	Tegaserod	small molecule	approved|investigational|withdrawn	A06AX06	Alimentary Tract and Metabolism|BCRP/ABCG2 Substrates|Cytochrome P-450 CYP1A2 Inhibitors|Cytochrome P-450 CYP1A2 Inhibitors (strength unknown)|Cytochrome P-450 CYP2C8 Inhibitors|Cytochrome P-450 CYP2C8 Inhibitors (weak)|Cytochrome P-450 CYP2D6 Inhibitors|Cytochrome P-450 CYP2D6 Inhibitors (moderate)|Cytochrome P-450 CYP2D6 Substrates|Cytochrome P-450 CYP2E1 Inhibitors|Cytochrome P-450 CYP2E1 Inhi…	IKBKZGMPCYNSLU-RGVLZGJSSA-N	InChI=1S/C16H23N5O/c1-3-4-5-8-18-16(17)21-20-11-12-10-19-15-7-6-13(22-2)9-14(12)15/h6-7,9-11,19H,3-5,8H2,1-2H3,(H3,17,18,21)/b20-11+	CCCCCNC(=N)N\N=C\C1=CNC2=C1C=C(OC)C=C2	Tegaserod is a serotonin-4 (5-HT4) receptor agonist indicated for the treatment of adult women less than 65 years of age with irritable bowel syndrome with constipation (IBS-C) [F4223, F4229]. The safety and effectiveness of tegaserod in men with IBS-C have not been established [F4223, F4229].
DB00235	LUSC	2	166	1	-1.51706	Milrinone	small molecule	approved	C01CE02	Amines|Aminopyridines|Cardiac Stimulants Excl. Cardiac Glycosides|Cardiac Therapy|Cardiotonic Agents|Cardiovascular Agents|Compounds used in a research, industrial, or household setting|Drugs that are Mainly Renally Excreted|Enzyme Inhibitors|Hematologic Agents|Phosphodiesterase 3 Inhibitors|Phosphodiesterase 5 Inhibitors|Phosphodiesterase Inhibitors|Protective Agents|Pyridines|Vasodilating Agents	PZRHRDRVRGEVNW-UHFFFAOYSA-N	InChI=1S/C12H9N3O/c1-8-11(9-2-4-14-5-3-9)6-10(7-13)12(16)15-8/h2-6H,1H3,(H,15,16)	CC1=C(C=C(C#N)C(=O)N1)C1=CC=NC=C1	Indicated for the treatment of congestive heart failure.
DB03900	LUSC	4	166	1	-1.51694	tert-butanol	small molecule	experimental		Alcohols|Butanols|Fatty Alcohols|Lipids	DKGAVHZHDRPRBM-UHFFFAOYSA-N	InChI=1S/C4H10O/c1-4(2,3)5/h5H,1-3H3	CC(C)(C)O
DB09237	LUSC	4	166	1	-1.5155	Levamlodipine	small molecule	approved|investigational		Cytochrome P-450 CYP3A Substrates|Cytochrome P-450 CYP3A4 Substrates|Cytochrome P-450 CYP3A5 Substrates|Cytochrome P-450 CYP3A7 Substrates|Cytochrome P-450 Substrates|Nicotinic Acids|P-glycoprotein substrates|Pyridines	HTIQEAQVCYTUBX-KRWDZBQOSA-N	InChI=1S/C20H25ClN2O5/c1-4-28-20(25)18-15(11-27-10-9-22)23-12(2)16(19(24)26-3)17(18)13-7-5-6-8-14(13)21/h5-8,17,23H,4,9-11,22H2,1-3H3/t17-/m0/s1	CCOC(=O)C1=C(COCCN)NC(C)=C([C@@H]1C1=CC=CC=C1Cl)C(=O)OC	Levamlodipine is indicated alone or in combination to treat hypertension in adults and children.[L10833]
DB04216	LUSC	53	166	1.09434	-1.50747	Quercetin	small molecule	experimental|investigational		Antioxidants|BCRP/ABCG2 Inhibitors|Benzopyrans|Chromones|Compounds used in a research, industrial, or household setting|COMT Inhibitors|COMT Substrates|Cytochrome P-450 CYP2C8 Inhibitors|Cytochrome P-450 CYP2C8 Inhibitors (strength unknown)|Cytochrome P-450 Enzyme Inhibitors|Flavonoids|Flavonols|Heterocyclic Compounds, Fused-Ring|OATP1B1/SLCO1B1 Inhibitors|P-glycoprotein inhibitors|Protective Age…	REFJWTPEDVJJIY-UHFFFAOYSA-N	InChI=1S/C15H10O7/c16-7-4-10(19)12-11(5-7)22-15(14(21)13(12)20)6-1-2-8(17)9(18)3-6/h1-5,16-19,21H	OC1=CC2=C(C(O)=C1)C(=O)C(O)=C(O2)C1=CC=C(O)C(O)=C1
DB04988	LUSC	2	166	0.5	-1.5049	IGN311	biotech	investigational		Amino Acids, Peptides, and Proteins|Antibodies|Blood Proteins|Globulins|Immunoglobulins|Immunoproteins|Proteins|Serum Globulins				Intended for the treatment of various forms of cancer.
DB05944	LUSC	2	166	0.5	-1.5049	Varlitinib	small molecule	investigational		Heterocyclic Compounds, Fused-Ring|Sulfur Compounds	UWXSAYUXVSFDBQ-CYBMUJFWSA-N	InChI=1S/C22H19ClN6O2S/c1-13-10-31-22(27-13)29-14-2-4-18-16(8-14)21(26-12-25-18)28-15-3-5-19(17(23)9-15)30-11-20-24-6-7-32-20/h2-9,12-13H,10-11H2,1H3,(H,27,29)(H,25,26,28)/t13-/m1/s1	C[C@@H]1COC(NC2=CC=C3N=CN=C(NC4=CC=C(OCC5=NC=CS5)C(Cl)=C4)C3=C2)=N1	Investigated for use/treatment in cancer/tumors (unspecified).
DB06021	LUSC	2	166	0.5	-1.5049	AV-412	small molecule	investigational		Antineoplastic Agents|Enzyme Inhibitors|ErbB Receptors, antagonists & inhibitors|Heterocyclic Compounds, Fused-Ring|Protein Kinase Inhibitors|Receptor, ErbB-2, antagonists & inhibitors	GTWJVFFZCKODEV-UHFFFAOYSA-N	InChI=1S/C27H28ClFN6O.2C7H8O3S/c1-5-25(36)33-23-16-20-24(30-17-31-26(20)32-19-6-7-22(29)21(28)15-19)14-18(23)8-9-27(2,3)35-12-10-34(4)11-13-35;2*1-6-2-4-7(5-3-6)11(8,9)10/h5-7,14-17H,1,10-13H2,2-4H3,(H,33,36)(H,30,31,32);2*2-5H,1H3,(H,8,9,10)	CC1=CC=C(C=C1)S(O)(=O)=O.CC1=CC=C(C=C1)S(O)(=O)=O.CN1CCN(CC1)C(C)(C)C#CC1=C(NC(=O)C=C)C=C2C(NC3=CC=C(F)C(Cl)=C3)=NC=NC2=C1	Investigated for use/treatment in cancer/tumors (unspecified).
DB12318	LUSC	2	166	0.5	-1.5049	BMS-599626	small molecule	investigational		Acids, Acyclic|ErbB Receptors, antagonists & inhibitors	LUJZZYWHBDHDQX-QFIPXVFZSA-N	InChI=1S/C27H27FN8O3/c1-17-23(34-27(37)39-15-22-14-38-8-7-29-22)13-36-25(17)26(30-16-32-36)33-21-5-6-24-19(10-21)11-31-35(24)12-18-3-2-4-20(28)9-18/h2-6,9-11,13,16,22,29H,7-8,12,14-15H2,1H3,(H,34,37)(H,30,32,33)/t22-/m0/s1	CC1=C2N(C=C1NC(=O)OC[C@@H]1COCCN1)N=CN=C2NC1=CC=C2N(CC3=CC=CC(F)=C3)N=CC2=C1
DB04829	LUSC	6	166	1.16667	-1.4972	Lysergic acid diethylamide	small molecule	illicit|investigational|withdrawn		Agents that produce hypertension|Alkaloids|Antidepressive Agents|Central Nervous System Agents|Central Nervous System Depressants|Cytochrome P-450 CYP2D6 Substrates|Cytochrome P-450 CYP3A Substrates|Cytochrome P-450 CYP3A4 Substrates|Cytochrome P-450 Substrates|Ergolines|Ergot Alkaloids and Derivatives|Hallucinogens|Heterocyclic Compounds, Fused-Ring|Lysergic Acid|Neurotransmitter Agents|Psychotr…	VAYOSLLFUXYJDT-RDTXWAMCSA-N	InChI=1S/C20H25N3O/c1-4-23(5-2)20(24)14-9-16-15-7-6-8-17-19(15)13(11-21-17)10-18(16)22(3)12-14/h6-9,11,14,18,21H,4-5,10,12H2,1-3H3/t14-,18-/m1/s1	[H][C@@]12CC3=CNC4=CC=CC(=C34)C1=C[C@H](CN2C)C(=O)N(CC)CC
DB06153	LUSC	16	166	1.375	-1.49185	Pizotifen	small molecule	approved	N02CX01	Adrenergic alpha-1 Receptor Antagonists|Adrenergic alpha-Antagonists|Adrenergic Antagonists|Agents producing tachycardia|Agents that produce hypertension|Analgesics|Analgesics, Non-Narcotic|Anticholinergic Agents|Antidepressive Agents|Antimigraine Agents, Miscellaneous|Antimigraine Preparations|Central Nervous System Agents|Central Nervous System Depressants|Histamine Antagonists|Histamine H1 Ant…	FIADGNVRKBPQEU-UHFFFAOYSA-N	InChI=1S/C19H21NS/c1-20-11-8-15(9-12-20)19-16-5-3-2-4-14(16)6-7-18-17(19)10-13-21-18/h2-5,10,13H,6-9,11-12H2,1H3	CN1CCC(CC1)=C1C2=C(CCC3=CC=CC=C13)SC=C2	Indicated for the prophylactic management of migraines [L2292].
DB07584	LUSC	2	166	0.5	-1.48969	N-[2-(5-methyl-4H-1,2,4-triazol-3-yl)phenyl]-7H-pyrrolo[2,3-d]pyrimidin-4-amine	small molecule	experimental			OKGCSZUKOGMZAL-UHFFFAOYSA-N	InChI=1S/C15H13N7/c1-9-19-15(22-21-9)10-4-2-3-5-12(10)20-14-11-6-7-16-13(11)17-8-18-14/h2-8H,1H3,(H,19,21,22)(H2,16,17,18,20)	CC1=NN=C(N1)C1=CC=CC=C1NC1=NC=NC2=C1C=CN2
DB07585	LUSC	2	166	0.5	-1.48969	5-(5-chloro-7H-pyrrolo[2,3-d]pyrimidin-4-yl)-4,5,6,7-tetrahydro-1H-imidazo[4,5-c]pyridine	small molecule	experimental			YFFJXGRXFASBDL-UHFFFAOYSA-N	InChI=1S/C12H11ClN6/c13-7-3-14-11-10(7)12(18-6-17-11)19-2-1-8-9(4-19)16-5-15-8/h3,5-6H,1-2,4H2,(H,15,16)(H,14,17,18)	ClC1=CNC2=C1C(=NC=N2)N1CCC2=C(C1)N=CN2
DB05461	LUSC	3	166	1.33333	-1.48967	OPC-28326	small molecule	investigational		Amines	QRNMKZJPTYRAIL-UHFFFAOYSA-N	InChI=1S/C26H35N3O2.ClH.H2O/c1-5-24(30)27-25-19(2)17-22(18-20(25)3)26(31)29-15-12-23(13-16-29)28(4)14-11-21-9-7-6-8-10-21;;/h6-10,17-18,23H,5,11-16H2,1-4H3,(H,27,30);1H;1H2	O.Cl.CCC(=O)NC1=C(C)C=C(C=C1C)C(=O)N1CCC(CC1)N(C)CCC1=CC=CC=C1	Investigated for use/treatment in peripheral vascular disease and raynaud's disease.
DB09301	LUSC	4	166	1	-1.48898	Chondroitin sulfate	small molecule	approved|investigational|nutraceutical	M01AX25	Antiinflammatory and Antirheumatic Products|Antiinflammatory and Antirheumatic Products, Non-Steroids|Carbohydrates|Chondroitin|Drugs that are Mainly Renally Excreted|Glycosaminoglycans|Musculo-Skeletal System|Polysaccharides				Chondroitin sulfate, used with glucosamine, is indicated to alleviate pain and inflammation from primary osteoarthritis.[L1527] This supplement is reported to improve joint function and slow disease progression.[L1528] Osteoarthritis is characterized by progressive structural and metabolic changes in joint tissues, mainly cartilage degradation, subchondral bone sclerosis and inflammation of synov…
DB00484	LUSC	5	166	1.2	-1.48767	Brimonidine	small molecule	approved	D11AX21|S01EA05	Adrenergic Agents|Adrenergic Agonists|Adrenergic alpha-2 Receptor Agonists|Adrenergic alpha-Agonists|Antiglaucoma Preparations and Miotics|Cardiovascular Agents|Central Nervous System Depressants|Dermatologicals|Heterocyclic Compounds, Fused-Ring|Hypotensive Agents|Misc. Skin and Mucous Membrane Agents|Ophthalmologicals|Quinoxalines|Sensory Organs|Sympathomimetics in Glaucoma Therapy	XYLJNLCSTIOKRM-UHFFFAOYSA-N	InChI=1S/C11H10BrN5/c12-9-7(17-11-15-5-6-16-11)1-2-8-10(9)14-4-3-13-8/h1-4H,5-6H2,(H2,15,16,17)	BrC1=C(NC2=NCCN2)C=CC2=NC=CN=C12	**Opthalmic**_x000D_ _x000D_ Indicated for lowering intraocular pressure (IOP) in patients with open-angle glaucoma or ocular hypertension [label] as monotherapy or combination product with [brinzolamide]._x000D_ _x000D_ **Topical**_x000D_ _x000D_ Indicated for the treatment of persistent (non-transient) facial erythema of rosacea in adults 18 years of age or older.[L6535]
DB06927	LUSC	3	166	0.666667	-1.47963	[5-HYDROXY-2-(4-HYDROXYPHENYL)-1-BENZOFURAN-7-YL]ACETONITRILE	small molecule	experimental			ZKJVCUXZMYKTLT-UHFFFAOYSA-N	InChI=1S/C16H11NO3/c17-6-5-11-7-14(19)8-12-9-15(20-16(11)12)10-1-3-13(18)4-2-10/h1-4,7-9,18-19H,5H2	OC1=CC=C(C=C1)C1=CC2=C(O1)C(CC#N)=CC(O)=C2
DB01274	LUSC	2	166	1	-1.46191	Arformoterol	small molecule	approved|investigational		Adrenergic Agents|Adrenergic Agonists|Adrenergic beta-2 Receptor Agonists|Adrenergic beta-Agonists|Agents producing tachycardia|Agents that produce hypertension|Agents to Treat Airway Disease|Alcohols|Amines|Amino Alcohols|Anti-Asthmatic Agents|Autonomic Agents|Bronchodilator Agents|Cytochrome P-450 CYP2A6 Substrates|Cytochrome P-450 CYP2C19 Substrates|Cytochrome P-450 CYP2C9 Substrates|Cytochrom…	BPZSYCZIITTYBL-YJYMSZOUSA-N	InChI=1S/C19H24N2O4/c1-13(9-14-3-6-16(25-2)7-4-14)20-11-19(24)15-5-8-18(23)17(10-15)21-12-22/h3-8,10,12-13,19-20,23-24H,9,11H2,1-2H3,(H,21,22)/t13-,19+/m1/s1	COC1=CC=C(C[C@@H](C)NC[C@H](O)C2=CC(NC=O)=C(O)C=C2)C=C1	A bronchodilator used for the long term, symptomatic treatment of reversible bronchoconstriction in patients with chronic obstructive pulmonary disease (COPD), including chronic bronchitis and emphysema.
DB05785	LUSC	4	166	0.75	-1.45866	LGD-1550	small molecule	investigational						Investigated for use/treatment in cancer/tumors (unspecified).
DB13943	LUSC	3	166	0.666667	-1.45796	Testosterone cypionate	small molecule	approved		Anabolic Agents|Androgens|Androstanes|Androstenes|Androstenols|BCRP/ABCG2 Substrates|Cytochrome P-450 CYP2B6 Inducers|Cytochrome P-450 CYP2B6 Inducers (strength unknown)|Cytochrome P-450 CYP2B6 Substrates|Cytochrome P-450 CYP2C19 Substrates|Cytochrome P-450 CYP2C8 Substrates|Cytochrome P-450 CYP2C9 Substrates|Cytochrome P-450 CYP3A Inducers|Cytochrome P-450 CYP3A Inhibitors|Cytochrome P-450 CYP3A…	HPFVBGJFAYZEBE-ZLQWOROUSA-N	InChI=1S/C27H40O3/c1-26-15-13-20(28)17-19(26)8-9-21-22-10-11-24(27(22,2)16-14-23(21)26)30-25(29)12-7-18-5-3-4-6-18/h17-18,21-24H,3-16H2,1-2H3/t21-,22-,23-,24-,26-,27-/m0/s1	C[C@]12CC[C@H]3[C@@H](CCC4=CC(=O)CC[C@]34C)[C@@H]1CC[C@@H]2OC(=O)CCC1CCCC1	Testosterone cypionate is used in males that present conditions derived from a deficiency or absence of endogenous testosterone. These conditions are 1) primary hypogonadism, defined as the testicular failure due to cryptorchidism, bilateral torsion, orchitis, vanishing testis syndrome or orchidectomy; and 2) hypogonadotropic hypogonadism characterized by idiopathic gonadotropin, LHRH deficiency …
DB13944	LUSC	3	166	0.666667	-1.45796	Testosterone enanthate	small molecule	approved		Adrenal Cortex Hormones|Androgens|Androstanes|Androstenes|Androstenols|BCRP/ABCG2 Substrates|Contraceptive Agents, Male|Cytochrome P-450 CYP2B6 Inducers|Cytochrome P-450 CYP2B6 Inducers (strength unknown)|Cytochrome P-450 CYP2B6 Substrates|Cytochrome P-450 CYP2C19 Substrates|Cytochrome P-450 CYP2C8 Substrates|Cytochrome P-450 CYP2C9 Substrates|Cytochrome P-450 CYP3A Inducers|Cytochrome P-450 CYP3…	VOCBWIIFXDYGNZ-IXKNJLPQSA-N	InChI=1S/C26H40O3/c1-4-5-6-7-8-24(28)29-23-12-11-21-20-10-9-18-17-19(27)13-15-25(18,2)22(20)14-16-26(21,23)3/h17,20-23H,4-16H2,1-3H3/t20-,21-,22-,23-,25-,26-/m0/s1	[H][C@@]12CC[C@H](OC(=O)CCCCCC)[C@@]1(C)CC[C@@]1([H])[C@@]2([H])CCC2=CC(=O)CC[C@]12C	Testosterone enanthate in males is indicated as a replacement therapy in conditions associated with a deficiency or absence of endogenous testosterone. Some of the treated conditions are 1) primary hypogonadism, defined as testicular failure due to cryptorchidism, bilateral torsion, orchitis, vanishing testis syndrome or orchidectomy; 2) hypogonadotropic hypogonadism due to an idiopathic gonadotr…
DB13946	LUSC	3	166	0.666667	-1.45796	Testosterone undecanoate	small molecule	approved|investigational		Androgens|Androstanes|Androstenes|Androstenols|BCRP/ABCG2 Substrates|Cytochrome P-450 CYP2B6 Inducers|Cytochrome P-450 CYP2B6 Inducers (strength unknown)|Cytochrome P-450 CYP2B6 Substrates|Cytochrome P-450 CYP2C19 Substrates|Cytochrome P-450 CYP2C8 Substrates|Cytochrome P-450 CYP2C9 Substrates|Cytochrome P-450 CYP3A Inducers|Cytochrome P-450 CYP3A Inhibitors|Cytochrome P-450 CYP3A Substrates|Cyto…	UDSFVOAUHKGBEK-CNQKSJKFSA-N	InChI=1S/C30H48O3/c1-4-5-6-7-8-9-10-11-12-28(32)33-27-16-15-25-24-14-13-22-21-23(31)17-19-29(22,2)26(24)18-20-30(25,27)3/h21,24-27H,4-20H2,1-3H3/t24-,25-,26-,27-,29-,30-/m0/s1	CCCCCCCCCCC(=O)O[C@H]1CC[C@H]2[C@@H]3CCC4=CC(=O)CC[C@]4(C)[C@H]3CC[C@]12C	Testosterone undecanoate is indicated for replacement therapy in adult males with conditions that are linked with an absence or deficiency in endogenous testosterone production. [F4247][FDA Label]
[truncated: 5,285 more rows]
