# Supplementary material for: Utilising multi-modal data-driven network analysis to identify monotherapy and combinational therapy targets in SOX2-dependent squamous cell lung cancer
Source: Commun Chem. 2025 Dec 12;8:401. doi: 10.1038/s42004-025-01778-7 (PMC12717043; doi:10.1038/s42004-025-01778-7)
Supplement: Supplementary file 8 — Supplementary Data5 [file 42004_2025_1778_MOESM8_ESM.xlsx]

## Sheet: Sheet1
Target	Description	Implication in LUSC/SQC	Link with SOX2
Currently druggable targets (“known targets”)
AKT1	AKT serine/threonine kinase 1	· Gene amplified in 4% of LUSC patients30	· SOX2 promotes ESCC growth via AKT/mTOR69
		· PI3K/AKT/mTOR overactive in LUSC289	· AKT stabilises SOX2290
		· MK-2206 promising results133
FGFR2	Fibroblast growth factor receptor 2	· Mutated in 3% of LUSC patients291	· Cooperates with SOX2 to transform tracheobronchial epithelial cells31
		· FGFR1 amplifications and fusions more common115	· Required for maintenance of stemness via SOX2292
			· AZD4547 reduces SOX2 expression293
EGFR	Epidermal growth factor receptor	· Gene amplified in 8% of LUSC patients30	· EGFR is SOX2 TF target294
		· Overexpression and amplification more common in LUSC than LUAD106,107	· EGFR signalling activates SOX2295
VEGFA	Vascular endothelial growth factor A	· Angiogenesis as hallmark of cancer67	· Activates SOX2 to promote EMT297
		· Ramucirumab (VEGFR) approved for LUSC296
PARP1	Poly(ADP-ribose) polymerase 1	· High mutational burden and genomic instability30	· SOX2 TF requires PARP1 to bind certain motifs298
		· Olaparib showed improved OS in LUSC152
mTOR	Mechanistic target of rapamycin kinase	· PI3K/AKT/mTOR overactive in LUSC289	· SOX2 promotes ESCC growth via AKT/mTOR69
		· AZD2014 promising results but discontinued142	· mTOR inhibition reduces SOX2 expression299
CDK1	Cyclin dependent kinase 1	· Sustained cell cycle through deregulation of cell cycle regulators300	· Direct interaction with SOX2301
			· Promotes stemness via SOX2302
Currently not druggable targets (“novel targets”)
p63	Tumour protein p63	· Gene amplified in 50% of LUSC patients30	· Co-amplified with SOX2 on chromosome 3q33
		· Tumour promoting ΔNp63 is dominant isoform in SQC163	· Cooperates with SOX2 to induce EGFR303
FOXM1	Forkhead box M1	· Overexpression promotes EMT304	· Binds to SOX2 promoter306
		· Marker for bad prognosis305	· Downregulation reduces SOX2 expression306
			· SOX2 activates FOXM1307
KLF5	KLF transcription factor 5	· Induces EGFR expression308	· Interacts with SOX2 and p63310
		· Can act as oncogene or tumour suppressor depending on cell context309	· Downregulation reduces SOX2 expression and vice versa311
